# Supplementary material for: Characterization of carbonate fraction of the Atlantic bluefin tuna fin spine bone matrix for stable isotope analysis
Source: PeerJ. 2019 Jul 18;7:e7176. doi: 10.7717/peerj.7176 (PMC6642792; doi:10.7717/peerj.7176)
Supplement: File S1 [file peerj-07-7176-s001.zip]

Archive with 1 entries (1 files):
- XPS_File 1.xlsx
