# Supplementary material for: Characterization of carbonate fraction of the Atlantic bluefin tuna fin spine bone matrix for stable isotope analysis
Source: PeerJ. 2019 Jul 18;7:e7176. doi: 10.7717/peerj.7176 (PMC6642792; doi:10.7717/peerj.7176)
Supplement: File S1 [file peerj-07-7176-s001.zip › XPS_File 1.xlsx]

## Sheet: BF1
survey FG 0.5_40						C 1s									O 1s							Ca 2p								N 1s							P 2p
	Characteristic Energy eV	1486.74	Acquisition Time s	0.1			Characteristic Energy eV	1486.74	Acquisition Time s	0.8						Characteristic Energy eV	1486.74	Acquisition Time s	0.6				Characteristic Energy eV	1486.74	Acquisition Time s	0.8					Characteristic Energy eV	1486.74	Acquisition Time s	1				Characteristic Energy eV	1486.74	Acquisition Time s	0.6
KE_survey FG 0.5_40_pos 4	BE_survey FG 0.5_40_pos 4	CPS_survey FG 0.5_40_pos 4	Background_survey FG 0.5_40_pos 4			KE_C 1s	BE_C 1s	CPS_C 1s	C 1s_1_C 1s	C 1s_2_C 1s	C 1s_3_C 1s	Background_C 1s	Envelope_C 1s		KE_O 1s	BE_O 1s	CPS_O 1s	O 1s_1_O 1s	Background_O 1s	Envelope_O 1s		KE_Ca 2p	BE_Ca 2p	CPS_Ca 2p	Ca 2p_1_Ca 2p	Ca 2p_2_Ca 2p	Background_Ca 2p	Envelope_Ca 2p		KE_N 1s	BE_N 1s	CPS_N 1s	N 1s_1_N 1s	Background_N 1s	Envelope_N 1s		KE_P 2p	BE_P 2p	CPS_P 2p	Background_P 2p
104.635	1382.11	150534	150534			1188.31	298.43	96588.5	96588.5	96588.5	96588.5	96588.5	96588.5		948.31	538.43	97781.2	97781.2	97781.2	97781.2		1128.82	357.92	94056.6	94056.6	94056.6	94056.6	94056.6		1081.37	405.37	92182.9	92182.9	92182.9	92182.9		1348.53	138.21	83519.2	83519.2
105.635	1381.11	151029	151029			1188.41	298.33	96842.4	96842.4	96842.4	96842.4	96842.4	96842.4		948.41	538.33	97588.3	97588.4	97588.3	97588.4		1128.92	357.82	94027	94027	94027	94027	94027		1081.47	405.27	91731.2	91731.2	91731.2	91731.2		1348.63	138.11	83353.5	83353.5
106.635	1380.11	151144	151144			1188.51	298.23	96528	96528	96528	96528	96528	96528		948.51	538.23	97339.8	97339.9	97339.8	97339.9		1129.02	357.72	93610.5	93610.5	93610.5	93610.5	93610.5		1081.57	405.17	91712.3	91712.3	91712.3	91712.3		1348.73	138.01	83624.5	83624.5
107.635	1379.11	150242	150242			1188.61	298.13	96863.4	96863.4	96863.4	96863.4	96863.4	96863.4		948.61	538.13	96887.7	96887.7	96887.7	96887.7		1129.12	357.62	94041.4	94041.4	94041.4	94041.4	94041.4		1081.67	405.07	91506.8	91506.8	91506.8	91506.8		1348.83	137.91	83228.8	83228.8
108.635	1378.11	148202	148202			1188.71	298.03	96984.9	96984.9	96984.9	96984.9	96984.9	96984.9		948.71	538.03	96950.3	96950.4	96950.3	96950.4		1129.22	357.52	93926.6	93926.6	93926.6	93926.6	93926.6		1081.77	404.97	91952.3	91952.3	91952.3	91952.3		1348.93	137.81	83268.8	83268.8
109.635	1377.11	148456	148456			1188.81	297.93	96209.9	96209.9	96209.9	96209.9	96209.9	96209.9		948.81	537.93	96990.2	96990.3	96990.2	96990.3		1129.32	357.42	94068.1	94068.1	94068.1	94068.1	94068.1		1081.87	404.87	92077.8	92077.8	92077.8	92077.8		1349.03	137.71	84123	84123
110.635	1376.11	148399	148399			1188.91	297.83	96403.9	96403.9	96403.9	96403.9	96403.9	96403.9		948.91	537.83	97260.5	97260.6	97260.5	97260.6		1129.42	357.32	94233	94233	94233	94233	94233		1081.97	404.77	91706.5	91706.5	91706.5	91706.5		1349.13	137.61	83337.2	83337.2
111.635	1375.11	148469	148469			1189.01	297.73	96054	96054	96054	96054	96054	96054		949.01	537.73	97655.8	97656	97655.8	97656		1129.52	357.22	93797.3	93797.3	93797.3	93797.3	93797.3		1082.07	404.67	92041.9	92041.9	92041.9	92041.9		1349.23	137.51	83806.5	83806.5
112.635	1374.11	147675	147675			1189.11	297.63	96561	96561	96561	96561	96561	96561		949.11	537.63	97496.2	97496.4	97496.2	97496.4		1129.62	357.12	93623.4	93623.4	93623.4	93623.4	93623.4		1082.17	404.57	92215	92215	92215	92215		1349.33	137.41	83694	83694
113.635	1373.11	146031	146031			1189.21	297.53	95564	95564	95564	95564	95564	95564		949.21	537.53	96961.7	96962	96961.7	96962		1129.72	357.02	94189.4	94189.4	94189.4	94189.4	94189.4		1082.27	404.47	92185.1	92185.1	92185.1	92185.1		1349.43	137.31	83341	83341
114.635	1372.11	144956	144956			1189.31	297.43	95980	95980	95980	95980	95980	95980		949.31	537.43	97178.7	97179.1	97178.7	97179.1		1129.82	356.92	93796	93796	93796	93796	93796		1082.37	404.37	92547.7	92547.7	92547.7	92547.7		1349.53	137.21	83270.2	83270.2
115.635	1371.11	145998	145998			1189.41	297.33	95896.3	95896.3	95896.3	95896.3	95896.3	95896.3		949.41	537.33	96786.5	96787	96786.5	96787		1129.92	356.82	94119.8	94119.8	94119.8	94119.8	94119.8		1082.47	404.27	91958.1	91958.1	91958.1	91958.1		1349.63	137.11	84384.2	84384.2
116.635	1370.11	145684	145684			1189.51	297.23	96006.6	96006.6	96006.6	96006.6	96006.6	96006.6		949.51	537.23	97260.2	97260.9	97260.2	97260.9		1130.02	356.72	93891.4	93891.4	93891.4	93891.4	93891.4		1082.57	404.17	91844.1	91844.1	91844.1	91844.1		1349.73	137.01	83213.5	83213.5
117.635	1369.11	145795	145795			1189.61	297.13	95512.9	95512.9	95512.9	95512.9	95512.9	95512.9		949.61	537.13	97379.8	97380.7	97379.8	97380.7		1130.12	356.62	93620.2	93620.2	93620.3	93620.2	93620.3		1082.67	404.07	91498.4	91498.4	91498.4	91498.4		1349.83	136.91	83328.8	83328.8
118.635	1368.11	143812	143812			1189.71	297.03	95808.4	95808.4	95808.4	95808.4	95808.4	95808.4		949.71	537.03	97424.3	97425.5	97424.3	97425.5		1130.22	356.52	93767.6	93767.6	93767.6	93767.6	93767.6		1082.77	403.97	91797.4	91797.4	91797.4	91797.4		1349.93	136.81	83547.2	83547.2
119.635	1367.11	146260	146260			1189.81	296.93	95371.6	95371.6	95371.6	95371.6	95371.6	95371.6		949.81	536.93	97000.7	97002.3	97000.7	97002.3		1130.32	356.42	93882	93882	93882	93882	93882		1082.87	403.87	92097.9	92097.9	92097.9	92097.9		1350.03	136.71	83418.5	83418.5
120.635	1366.11	145467	145467			1189.91	296.83	96017.5	96017.5	96017.5	96017.5	96017.5	96017.5		949.91	536.83	97027.2	97029.3	97027.2	97029.3		1130.42	356.32	93584.5	93584.5	93584.5	93584.5	93584.5		1082.97	403.77	92164.3	92164.3	92164.3	92164.3		1350.13	136.61	83328.8	83328.8
121.635	1365.11	145241	145241			1190.01	296.73	95946.3	95946.3	95946.3	95946.3	95946.3	95946.3		950.01	536.73	96655.2	96657.9	96655.2	96657.9		1130.52	356.22	93412.1	93412.1	93412.1	93412.1	93412.1		1083.07	403.67	91902.9	91902.9	91902.9	91902.9		1350.23	136.51	83239.7	83239.7
122.635	1364.11	142312	142312			1190.11	296.63	95139.8	95139.8	95139.8	95139.8	95139.8	95139.8		950.11	536.63	97410.3	97413.9	97410.3	97413.9		1130.62	356.12	93747.3	93747.3	93747.3	93747.3	93747.3		1083.17	403.57	92179.6	92179.6	92179.6	92179.6		1350.33	136.41	83072.2	83072.2
123.635	1363.11	143096	143096			1190.21	296.53	95437	95437	95437	95437	95437	95437		950.21	536.53	97391.8	97396.5	97391.8	97396.5		1130.72	356.02	94377.9	94377.9	94377.9	94377.9	94377.9		1083.27	403.47	92184.5	92184.5	92184.5	92184.5		1350.43	136.31	83655.5	83655.5
124.635	1362.11	142691	142691			1190.31	296.43	95582.3	95582.3	95582.3	95582.3	95582.3	95582.3		950.31	536.43	97275.5	97281.5	97275.5	97281.5		1130.82	355.92	94445.1	94445.1	94445.1	94445.1	94445.1		1083.37	403.37	92203.4	92203.4	92203.4	92203.4		1350.53	136.21	83496	83496
125.635	1361.11	141280	141280			1190.41	296.33	95399.6	95399.6	95399.6	95399.6	95399.6	95399.6		950.41	536.33	96901.3	96909.1	96901.3	96909.1		1130.92	355.82	93341.9	93341.9	93341.9	93341.9	93341.9		1083.47	403.27	91770.6	91770.6	91770.6	91770.6		1350.63	136.11	83046.5	83046.5
126.635	1360.11	143411	143411			1190.51	296.23	95475.2	95475.2	95475.2	95475.3	95475.2	95475.3		950.51	536.23	96467.5	96477.5	96467.5	96477.5		1131.02	355.72	93195	93195	93195	93195	93195		1083.57	403.17	91726.6	91726.7	91726.6	91726.7		1350.73	136.01	83878.8	83878.8
127.635	1359.11	143210	143210			1190.61	296.13	95032.9	95032.9	95032.9	95032.9	95032.9	95032.9		950.61	536.13	96590	96602.7	96590	96602.7		1131.12	355.62	93757.7	93757.7	93757.8	93757.7	93757.8		1083.67	403.07	92094.8	92094.9	92094.8	92094.9		1350.83	135.91	83040.5	83040.5
128.635	1358.11	140899	140899			1190.71	296.03	94663.5	94663.5	94663.5	94663.5	94663.5	94663.5		950.71	536.03	96234	96250.2	96234	96250.2		1131.22	355.52	93612.3	93612.3	93612.3	93612.3	93612.3		1083.77	402.97	91814.8	91814.9	91814.8	91814.9		1350.93	135.81	83551.2	83551.2
129.635	1357.11	139981	139981			1190.81	295.93	94635.9	94635.9	94635.9	94635.9	94635.9	94635.9		950.81	535.93	96356.7	96377.3	96356.7	96377.3		1131.32	355.42	93355.9	93355.9	93355.9	93355.9	93355.9		1083.87	402.87	92045.3	92045.5	92045.3	92045.5		1351.03	135.71	83945.7	83945.7
130.635	1356.11	141427	141427			1190.91	295.83	94754.4	94754.4	94754.4	94754.4	94754.4	94754.4		950.91	535.83	96721	96747.1	96721	96747.1		1131.42	355.32	93693.9	93763.9	93763.9	93763.9	93763.9		1083.97	402.77	92029.7	92030	92029.7	92030		1351.13	135.61	83498	83498
131.635	1355.11	139764	139764			1191.01	295.73	94654.6	94654.6	94654.6	94654.6	94654.6	94654.6		951.01	535.73	97173.7	96781.8	96748.9	96781.8		1131.52	355.22	93793	93763.8	93763.8	93763.8	93763.8		1084.07	402.67	92270.6	91951.8	91951.3	91951.8		1351.23	135.51	83510	83510
132.635	1354.11	140506	140506			1191.11	295.63	95140.6	95140.6	95140.6	95140.6	95140.6	95140.6		951.11	535.63	96745.3	96790.3	96748.9	96790.3		1131.62	355.12	93953.1	93763.6	93763.6	93763.6	93763.6		1084.17	402.57	91673.3	91951.8	91951.1	91951.8		1351.33	135.41	83334.3	83334.3
133.635	1353.11	141090	141090			1191.21	295.53	94739.9	94739.9	94739.9	94739.9	94739.9	94739.9		951.21	535.53	96656.8	96800.8	96748.8	96800.8		1131.72	355.02	94024.8	93763.2	93763.2	93763.2	93763.2		1084.27	402.47	91854.2	91952.1	91951.1	91952.1		1351.43	135.31	83636.2	83636.2
134.635	1352.11	138576	138576			1191.31	295.43	94984	94984	94984	94984	94984	94984		951.31	535.43	97064.2	96813.4	96748.7	96813.4		1131.82	354.92	94489.9	93762.2	93762.2	93762.2	93762.2		1084.37	402.37	91975.6	91952.6	91951.1	91952.6		1351.53	135.21	83236.5	83236.5
135.635	1351.11	140049	140049			1191.41	295.33	94775.8	94775.8	94775.8	94775.8	94775.8	94775.8		951.41	535.33	97200.3	96828.8	96748.5	96828.8		1131.92	354.82	94620.9	93761.1	93761.1	93761.1	93761.1		1084.47	402.27	91804.9	91953.2	91951	91953.2		1351.63	135.11	83593.3	83593.3
136.635	1350.11	140887	140887			1191.51	295.23	94322	94322	94322	94322	94322	94322		951.51	535.23	96687.2	96848.2	96748.4	96848.2		1132.02	354.72	93076.5	93760.2	93760.2	93760.2	93760.2		1084.57	402.17	91882.3	91954.1	91951	91954.1		1351.73	135.01	83546.3	83546.3
137.635	1349.11	139907	139907			1191.61	295.13	94249.4	94249.4	94249.4	94249.4	94249.4	94249.4		951.61	535.13	96565.3	96871.5	96748.3	96871.5		1132.12	354.62	93598.9	93760	93760	93760	93760		1084.67	402.07	92240.4	91955.4	91950.8	91955.4		1351.83	134.91	83575.8	83575.8
138.635	1348.11	139389	139389			1191.71	295.03	94841.4	94841.4	94841.4	94841.4	94841.4	94841.4		951.71	535.03	96585.5	96899.5	96748.2	96899.5		1132.22	354.52	93807.1	93759.9	93759.9	93759.9	93759.9		1084.77	401.97	91820.5	91957.2	91950.7	91957.2		1351.93	134.81	83570.8	83570.8
139.635	1347.11	139181	139181			1191.81	294.93	95004.6	95004.6	95004.6	95004.6	95004.6	95004.6		951.81	534.93	97620.2	96933.1	96747.8	96933.1		1132.32	354.42	93835.1	93759.8	93759.8	93759.8	93759.8		1084.87	401.87	91975.2	91959.8	91950.7	91959.8		1352.03	134.71	83840.2	83840.2
140.635	1346.11	138856	138856			1191.91	294.83	94759.1	94759.1	94759.1	94759.1	94759.1	94759.1		951.91	534.83	97053	96974.3	96747.6	96974.3		1132.42	354.32	93964.4	93759.5	93759.6	93759.5	93759.6		1084.97	401.77	92081.8	91963.3	91950.6	91963.3		1352.13	134.61	84280.5	84280.5
141.635	1345.11	137415	137415			1192.01	294.73	94252.6	94252.6	94252.6	94252.6	94252.6	94252.6		952.01	534.73	96481.3	97023.1	96747.5	97023.1		1132.52	354.22	94180.1	93759	93759	93759	93759		1085.07	401.67	92400.6	91967.9	91950.4	91967.9		1352.23	134.51	83796	83796
142.635	1344.11	136246	136246			1192.11	294.63	94146.4	94146.4	94146.4	94146.4	94146.4	94146.4		952.11	534.63	95947.5	97080.6	96747.1	97080.6		1132.62	354.12	93799.4	93758.9	93759	93758.9	93759		1085.17	401.57	92239.3	91974.2	91950.2	91974.2		1352.33	134.41	83848.2	83848.2
143.635	1343.11	136295	136295			1192.21	294.53	94138.8	94138.8	94138.8	94138.8	94138.8	94138.8		952.21	534.53	96455.5	97150.1	96746.9	97150.1		1132.72	354.02	93668	93758.8	93758.9	93758.8	93758.9		1085.27	401.47	92074.2	91982.7	91950.2	91982.7		1352.43	134.31	84068.3	84068.3
144.635	1342.11	136416	136416			1192.31	294.43	94274.1	94274.1	94274.1	94274.1	94274.1	94274.1		952.31	534.43	97103.7	97232.3	96746.8	97232.3		1132.82	353.92	93758	93758.8	93759	93758.8	93759		1085.37	401.37	92233	91993.7	91950	91993.7		1352.53	134.21	83702.3	83702.3
145.635	1341.11	138048	138048			1192.41	294.33	94039.5	94039.5	94039.5	94039.5	94039.5	94039.5		952.41	534.33	97295	97328.2	96746.5	97328.2		1132.92	353.82	94102.7	93758.3	93758.6	93758.3	93758.6		1085.47	401.27	92345	92007.9	91949.8	92007.9		1352.63	134.11	83904	83904
146.635	1340.11	139360	139360			1192.51	294.23	94369.8	94369.8	94369.8	94369.8	94369.8	94369.8		952.51	534.23	97117.8	97440	96746.3	97440		1133.02	353.72	94321.1	93757.6	93758	93757.6	93758		1085.57	401.17	92172.5	92026.3	91949.7	92026.3		1352.73	134.01	84621.7	84621.7
147.635	1339.11	137277	137277			1192.61	294.13	93659.5	93659.5	93659.5	93659.5	93659.5	93659.5		952.61	534.13	97031	97573	96746.1	97573		1133.12	353.62	93783.5	93757.6	93758.2	93757.6	93758.2		1085.67	401.07	91856.5	92049.7	91949.6	92049.7		1352.83	133.91	83885.7	83885.7
148.635	1338.11	137449	137449			1192.71	294.03	93687.4	93687.4	93687.4	93687.4	93687.4	93687.4		952.71	534.03	97281	97726.3	96745.9	97726.3		1133.22	353.52	93605	93757.3	93758.3	93757.3	93758.3		1085.77	400.97	92572.7	92078.8	91949.3	92078.8		1352.93	133.81	83750.5	83750.5
149.635	1337.11	138397	138397			1192.81	293.93	93600.2	93600.2	93600.3	93600.3	93600.2	93600.3		952.81	533.93	97387.8	97902.6	96745.5	97902.6		1133.32	353.42	93862.4	93757.2	93758.6	93757.2	93758.6		1085.87	400.87	92346.8	92115.1	91949.1	92115.1		1353.03	133.71	83663.7	83663.7
150.635	1336.11	137724	137724			1192.91	293.83	93230.6	93230.6	93230.6	93230.6	93230.6	93230.6		952.91	533.83	97505.5	98106.2	96745.2	98106.2		1133.42	353.32	93550.9	93756.9	93758.9	93756.9	93758.9		1085.97	400.77	92204.5	92159.7	91948.9	92159.7		1353.13	133.61	83997.2	83997.2
151.635	1335.11	137415	137415			1193.01	293.73	93547.9	93547.9	93547.9	93547.9	93547.9	93547.9		953.01	533.73	97503	98341.6	96744.8	98341.6		1133.52	353.22	93921	93756.7	93759.4	93756.7	93759.4		1086.07	400.67	91874.5	92213.7	91948.9	92213.7		1353.23	133.51	84100.2	84100.2
152.635	1334.11	137222	137222			1193.11	293.63	93687.1	93687.1	93687.1	93687.1	93687.1	93687.1		953.11	533.63	98056.2	98608.6	96744.1	98608.6		1133.62	353.12	94529	93755.7	93759.5	93755.7	93759.5		1086.17	400.57	92272.7	92278.3	91948.7	92278.3		1353.33	133.41	83927.2	83927.2
153.635	1333.11	137085	137085			1193.21	293.53	93223.8	93223.8	93223.8	93223.8	93223.8	93223.8		953.21	533.53	98360.2	98910	96743.3	98910		1133.72	353.02	94147.1	93755.2	93760.5	93755.2	93760.5		1086.27	400.47	92281.8	92354.4	91948.6	92354.4		1353.43	133.31	83473.7	83473.7
154.635	1332.11	137993	137993			1193.31	293.43	93484.6	93484.6	93484.6	93484.6	93484.6	93484.6		953.31	533.43	99499.7	99253.5	96741.9	99253.5		1133.82	352.92	93632.9	93755	93762.4	93755	93762.4		1086.37	400.37	92446.2	92442.9	91948.3	92442.9		1353.53	133.21	84282	84282
155.635	1331.11	136069	136069			1193.41	293.33	92922.7	92922.8	92922.8	92922.8	92922.7	92922.8		953.41	533.33	99320.2	99640.5	96740.5	99640.5		1133.92	352.82	93956.9	93754.7	93764.8	93754.7	93764.8		1086.47	400.27	92413.3	92544.4	91948	92544.4		1353.63	133.11	84257.5	84257.5
156.635	1330.11	138488	138488			1193.51	293.23	93223.5	93223.5	93223.5	93223.5	93223.5	93223.5		953.51	533.23	100040	100071	96738.8	100071		1134.02	352.72	94162.6	93754.2	93767.9	93754.2	93767.9		1086.57	400.17	92644.1	92658.7	91947.6	92658.7		1353.73	133.01	83928.3	83928.3
157.635	1329.11	136486	136486			1193.61	293.13	93102.3	93102.3	93102.3	93102.3	93102.3	93102.3		953.61	533.13	100370	100549	96737	100549		1134.12	352.62	94284.6	93753.5	93771.9	93753.5	93771.9		1086.67	400.07	93050.1	92785.2	91947.1	92785.2		1353.83	132.91	83976.7	83976.7
158.635	1328.11	137605	137605			1193.71	293.03	93050	93050	93050	93050.1	93050	93050.1		953.71	533.03	100673	101085	96735	101085		1134.22	352.52	94036.1	93753.1	93777.7	93753.1	93777.7		1086.77	399.97	92758.5	92923	91946.6	92923		1353.93	132.81	83396.3	83396.3
159.635	1327.11	138627	138627			1193.81	292.93	93078	93078	93078	93078.1	93078	93078.1		953.81	532.93	101223	101672	96732.7	101672		1134.32	352.42	93926	93752.9	93785.3	93752.9	93785.3		1086.87	399.87	93252.5	93069.4	91945.9	93069.4		1354.03	132.71	83324.5	83324.5
160.635	1326.11	137595	137595			1193.91	292.83	93137.6	93137.6	93137.6	93137.8	93137.6	93137.8		953.91	532.83	102714	102312	96729.6	102312		1134.42	352.32	93242.6	93752.2	93794.7	93752.2	93794.7		1086.97	399.77	93131.9	93221.6	91945.3	93221.6		1354.13	132.61	83392.5	83392.5
161.635	1325.11	136664	136664			1194.01	292.73	92755.4	92755.4	92755.4	92755.7	92755.4	92755.7		954.01	532.73	103847	103009	96726	103009		1134.52	352.22	93375.8	93751.7	93807	93751.7	93807		1087.07	399.67	93022.5	93375.7	91944.7	93375.7		1354.23	132.51	84172.8	84172.8
162.635	1324.11	137672	137672			1194.11	292.63	92980.4	92980.4	92980.4	92980.8	92980.4	92980.8		954.11	532.63	103381	103767	96722.5	103767		1134.62	352.12	94000.9	93751.4	93822.6	93751.4	93822.6		1087.17	399.57	93490.5	93526.4	91943.8	93526.4		1354.33	132.41	83589.7	83589.7
163.635	1323.11	137084	137084			1194.21	292.53	93071.9	93071.9	93071.9	93072.5	93071.9	93072.5		954.21	532.53	104438	104579	96718.6	104579		1134.72	352.02	93919.9	93751.1	93842.1	93751.1	93842.1		1087.27	399.47	93736.8	93668.3	91942.9	93668.3		1354.43	132.31	83897.8	83897.8
164.635	1322.11	136130	136130			1194.31	292.43	92862.4	92862.4	92862.4	92863.3	92862.4	92863.3		954.31	532.43	105796	105442	96713.9	105442		1134.82	351.92	93878	93751	93866	93751	93866		1087.37	399.37	93536.6	93796	91942	93796		1354.53	132.21	83686.2	83686.2
165.635	1321.11	135673	135673			1194.41	292.33	93275.2	93275.3	93275.3	93276.6	93275.2	93276.6		954.41	532.33	106402	106359	96709	106359		1134.92	351.82	93662.9	93750.8	93895.1	93750.8	93895.1		1087.47	399.27	94170.7	93903	91940.8	93903		1354.63	132.11	83794.5	83794.5
166.635	1320.11	135849	135849			1194.51	292.23	93017.3	93017.3	93017.3	93019.2	93017.3	93019.2		954.51	532.23	107075	107322	96703.7	107322		1135.02	351.72	93671	93750.7	93929.8	93750.7	93929.8		1087.57	399.17	94186	93984.7	91939.6	93984.7		1354.73	132.01	83718.7	83718.7
167.635	1319.11	134435	134435			1194.61	292.13	91982.7	91982.8	91982.8	91985.5	91982.7	91985.5		954.61	532.13	108867	108323	96697.4	108323		1135.12	351.62	93951.5	93750.5	93970.6	93750.5	93970.6		1087.67	399.07	93878.8	94036.8	91938.5	94036.8		1354.83	131.91	83582.3	83582.3
168.635	1318.11	135663	135663			1194.71	292.03	92900.2	92900.3	92900.3	92904.2	92900.2	92904.2		954.71	532.03	109773	109354	96690.7	109354		1135.22	351.52	94005.4	93750.1	94018.1	93750.1	94018.1		1087.77	398.97	94044.1	94056.4	91937.4	94056.4		1354.93	131.81	83115.8	83115.8
169.635	1317.11	136332	136332			1194.81	291.93	92399.6	92399.6	92399.6	92405.1	92399.6	92405.1		954.81	531.93	111600	110410	96683.1	110410		1135.32	351.42	94010.8	93749.8	94072.7	93749.8	94072.8		1087.87	398.87	94187.2	94042.3	91936.1	94042.3		1355.03	131.71	83011.2	83011.2
170.635	1316.11	136105	136105			1194.91	291.83	92607.7	92607.8	92607.8	92615.4	92607.7	92615.4		954.91	531.83	112308	111476	96675.1	111476		1135.42	351.32	94835.4	93748.3	94133.5	93748.3	94133.5		1087.97	398.77	94113	93995.3	91935	93995.3		1355.13	131.61	83532.8	83532.8
171.635	1315.11	135549	135549			1195.01	291.73	92410	92410	92410	92420.6	92410	92420.6		955.01	531.73	113036	112541	96666.7	112541		1135.52	351.22	93851.9	93748.2	94202.7	93748.2	94202.7		1088.07	398.67	93905.2	93917.9	91933.9	93917.9		1355.23	131.51	83517.8	83517.8
172.635	1314.11	135164	135164			1195.11	291.63	92993	92993	92993	93007.5	92993	93007.5		955.11	531.63	113542	113590	96658.1	113590		1135.62	351.12	94351.5	93747.4	94277.8	93747.4	94277.9		1088.17	398.57	93879.2	93814.1	91932.8	93814.1		1355.33	131.41	83819.5	83819.5
173.635	1313.11	136021	136021			1195.21	291.53	92602.5	92602.5	92602.6	92622.2	92602.5	92622.3		955.21	531.53	114528	114606	96648.9	114606		1135.72	351.02	94279.5	93746.7	94358.7	93746.7	94358.7		1088.27	398.47	93759.4	93688.8	91931.8	93688.8		1355.43	131.31	84010.5	84010.5
174.635	1312.11	134153	134153			1195.31	291.43	92105.1	92105.1	92105.2	92131.7	92105.1	92131.8		955.31	531.43	116058	115576	96639	115576		1135.82	350.92	94245.4	93746.1	94443.9	93746	94443.9		1088.37	398.37	93336.6	93547.9	91931.1	93547.9		1355.53	131.21	83564.2	83564.2
175.635	1311.11	135294	135294			1195.41	291.33	92368.1	92368.1	92368.3	92403.8	92368.1	92404		955.41	531.33	116753	116487	96628.7	116487		1135.92	350.82	94553.8	93745	94530.9	93744.9	94531		1088.47	398.27	93504.4	93396.9	91930.2	93396.9		1355.63	131.11	83348	83348
176.635	1310.11	135717	135717			1195.51	291.23	92672.1	92672.1	92672.4	92719.6	92672.1	92719.9		955.51	531.23	116560	117315	96618.5	117315		1136.02	350.72	94202.3	93744.5	94618.5	93744.3	94618.6		1088.57	398.17	93475.2	93241.6	91929.4	93241.6		1355.73	131.01	83158.3	83158.3
177.635	1309.11	136215	136215			1195.61	291.13	92849.8	92849.8	92850.1	92912.4	92849.8	92912.8		955.61	531.13	117691	118045	96607.7	118045		1136.12	350.62	94706.6	93743.2	94702.5	93743	94702.7		1088.67	398.07	92397.2	93087.6	91929.1	93087.6		1355.83	130.91	83285	83285
178.635	1308.11	135755	135755			1195.71	291.03	92601.1	92601.1	92601.7	92683.1	92601.1	92683.7		955.71	531.03	118527	118671	96596.4	118671		1136.22	350.52	94884.4	93741.8	94780.4	93741.5	94780.7		1088.77	397.97	92790.4	92938.3	91928.7	92938.3		1355.93	130.81	83051.7	83051.7
179.635	1307.11	136233	136233			1195.81	290.93	92388.4	92417.8	92418.7	92524.2	92417.8	92525.1		955.81	530.93	118368	119182	96585.3	119182		1136.32	350.42	94696.1	93740.7	94849.5	93740.2	94850		1088.87	397.87	92917.7	92797.2	91928.1	92797.2		1356.03	130.71	83361.7	83361.7
180.635	1306.11	135370	135370			1195.91	290.83	92315.8	92417.7	92419	92554.7	92417.7	92556		955.91	530.83	118760	119545	96573.9	119545		1136.42	350.32	94605.8	93739.8	94906.7	93739.1	94907.4		1088.97	397.77	92847.8	92666.8	91927.6	92666.8		1356.13	130.61	84068.3	84068.3
181.635	1305.11	137639	137639			1196.01	290.73	91921	92417.4	92419.2	92592.2	92417.4	92594.1		956.01	530.73	119186	119773	96562.3	119773		1136.52	350.22	95033.4	93738.3	94948.5	93737.4	94949.5		1089.07	397.67	92724	92548.7	91927.2	92548.7		1356.23	130.51	83849.3	83849.3
182.635	1304.11	137171	137171			1196.11	290.63	92134.9	92417.1	92419.8	92638.6	92417.1	92641.3		956.11	530.63	120155	119861	96550.2	119861		1136.62	350.12	94994.9	93737.1	94973.4	93735.7	94974.8		1089.17	397.57	92608.1	92443.5	91926.8	92443.5		1356.33	130.41	83349.7	83349.7
183.635	1303.11	136257	136257			1196.21	290.53	92509.4	92417.1	92420.8	92695.6	92417.1	92699.4		956.21	530.53	119377	119801	96538.5	119801		1136.72	350.02	95158.5	93735.9	94979.8	93733.8	94981.8		1089.27	397.47	92373.7	92351.5	91926.6	92351.5		1356.43	130.31	82918.5	82918.5
184.635	1302.11	135974	135974			1196.31	290.43	92837.9	92416.8	92422.1	92764	92416.8	92769.3		956.31	530.43	119587	119585	96526.7	119585		1136.82	349.92	95111.7	93734.9	94967.5	93731.9	94970.5		1089.37	397.37	91685.1	92272.3	91926.5	92272.3		1356.53	130.21	83652.8	83652.8
185.635	1301.11	136328	136328			1196.41	290.33	92817.1	92416.5	92423.9	92845.5	92416.4	92853		956.41	530.33	118634	119233	96515.4	119233		1136.92	349.82	95165	93734.3	94937	93730	94941.3		1089.47	397.27	92012.4	92205	91926.4	92205		1356.63	130.11	83872.8	83872.8
186.635	1300.11	138199	138199			1196.51	290.23	92623.3	92416.3	92426.7	92941.8	92416.3	92952.3		956.51	530.23	118484	118752	96504.2	118752		1137.02	349.72	94911.6	93734.5	94890	93728.5	94896.1		1089.57	397.17	92109.6	92148.4	91926.3	92148.4		1356.73	130.01	83691.3	83691.3
187.635	1299.11	136429	136429			1196.61	290.13	92532.3	92416.2	92430.6	93054.2	92416.2	93068.7		956.61	530.13	118013	118138	96493.1	118138		1137.12	349.62	94920	93735.3	94828.4	93726.9	94836.9		1089.67	397.07	92203	92101.6	91926.2	92101.6		1356.83	129.91	83339.7	83339.7
188.635	1298.11	137813	137813			1196.71	290.03	92753.8	92416	92435.7	93183.4	92415.9	93203.3		956.71	530.03	118078	117410	96482.1	117410		1137.22	349.52	94906.5	93737.1	94755.1	93725.3	94766.9		1089.77	396.97	92237.5	92063.1	91926	92063.1		1356.93	129.81	83533.8	83533.8
189.635	1297.11	137986	137986			1196.81	289.93	93496.9	92415.2	92442	93329.9	92415.1	93356.8		956.81	529.93	116297	116589	96471.9	116589		1137.32	349.42	94472.5	93740.5	94673.7	93724.3	94689.9		1089.87	396.87	92364.2	92032	91925.8	92032		1357.03	129.71	83895.7	83895.7
190.635	1296.11	136124	136124			1196.91	289.83	93711.7	92414.2	92450.4	93494.4	92414.1	93530.8		956.91	529.83	115892	115688	96462	115688		1137.42	349.32	94613.4	93745.3	94586.6	93723.1	94608.8		1089.97	396.77	92404	92007	91925.5	92007		1357.13	129.61	83166	83166
191.635	1295.11	135083	135083			1197.01	289.73	93483	92413.4	92461.9	93676.9	92413.3	93725.5		957.01	529.73	115348	114711	96452.3	114711		1137.52	349.22	94439.1	93752.2	94497.3	93722.1	94527.4		1090.07	396.67	92138.6	91987.3	91925.4	91987.3		1357.23	129.51	83733	83733
192.635	1294.11	137181	137181			1197.11	289.63	93704.1	92412.5	92476.8	93875.3	92412.3	93940		957.11	529.63	113885	113687	96443.4	113687		1137.62	349.12	94014.6	93762.1	94408.9	93721.8	94449.3		1090.17	396.57	92282.5	91971.8	91925.2	91971.8		1357.33	129.41	83792.3	83792.3
193.635	1293.11	136748	136748			1197.21	289.53	94023.9	92411.4	92496.2	94087.2	92411.1	94172.6		957.21	529.53	113795	112629	96434.5	112629		1137.72	349.02	94394.6	93774.6	94322.6	93720.9	94376.4		1090.27	396.47	92253.8	91959.8	91925	91959.8		1357.43	129.31	84031.2	84031.2
194.635	1292.11	136075	136075			1197.31	289.43	94357.1	92410	92521	94309.3	92409.6	94421.1		957.31	529.43	112297	111552	96426.4	111552		1137.82	348.92	94236.7	93791	94241	93720.2	94311.9		1090.37	396.37	91704.9	91950.6	91924.9	91950.6		1357.53	129.21	83451.7	83451.7
195.635	1291.11	137904	137904			1197.41	289.33	94932	92408.4	92552.2	94537	92407.7	94682.1		957.41	529.33	111002	110470	96418.9	110470		1137.92	348.82	94069.5	93812.3	94165.4	93719.7	94258		1090.47	396.27	92092.6	91943.6	91924.8	91943.6		1357.63	129.11	83291.2	83291.2
196.635	1290.11	136787	136787			1197.51	289.23	95087.1	92406.7	92591.6	94765	92405.7	94951.8		957.51	529.23	109382	109396	96412.2	109396		1138.02	348.72	94295.8	93839	94096.2	93718.9	94216.2		1090.57	396.17	91861.1	91938.4	91924.8	91938.4		1357.73	129.01	83169.2	83169.2
197.635	1289.11	137637	137637			1197.61	289.13	95224.5	92405	92640.7	94986.9	92403.5	95225.6		957.61	529.13	108707	108341	96405.9	108341		1138.12	348.62	94268.9	93872.4	94034.1	93718.2	94188.3		1090.67	396.07	91502.6	91934.4	91924.5	91934.4		1357.83	128.91	84012.3	84012.3
198.635	1288.11	135715	135715			1197.71	289.03	95906	92403.2	92701	95194.8	92400.9	95497.2		957.71	529.03	107270	107318	96400.4	107318		1138.22	348.52	94235.1	93913.7	93979.3	93717.5	94175.5		1090.77	395.97	91612.2	91931.4	91924.4	91931.4		1357.93	128.81	83959.8	83959.8
199.635	1287.11	136326	136326			1197.81	288.93	95739.2	92401.8	92774.9	95381.7	92398.3	95761.8		957.81	528.93	106311	106334	96395.3	106334		1138.32	348.42	94249.5	93964.2	93931.6	93716.8	94179		1090.87	395.87	91552.6	91929.1	91924.2	91929.1		1358.03	128.71	83215.8	83215.8
200.635	1286.11	137556	137556			1197.91	288.83	95993.5	92400.7	92864.7	95540.2	92395.6	96014.4		957.91	528.83	104739	105393	96391	105393		1138.42	348.32	94187	94025.3	93890.7	93716.2	94199.8		1090.97	395.77	91557.1	91927.4	91924	91927.4		1358.13	128.61	83223.7	83223.7
201.635	1285.11	138573	138573			1198.01	288.73	96177.1	92400.4	92972.1	95663.6	92392.7	96250.7		958.01	528.73	103756	104501	96387.3	104501		1138.52	348.22	93929	94098.4	93856.3	93715.9	94238.9		1091.07	395.67	92035.1	91926.3	91923.9	91926.3		1358.23	128.51	83414.2	83414.2
202.635	1284.11	138169	138169			1198.11	288.63	96733.6	92400.7	93098.7	95746.4	92389.4	96466.9		958.11	528.63	103310	103668	96383.7	103668		1138.62	348.12	93770.5	94184.6	93827.8	93715.8	94296.6		1091.17	395.57	91994	91925.5	91923.9	91925.5		1358.33	128.41	83783.3	83783.3
203.635	1283.11	135403	135403			1198.21	288.53	96740.4	92402.5	93246.6	95785	92386.1	96661.8		958.21	528.53	102681	102889	96380.5	102889		1138.72	348.02	94045.1	94284.2	93803.8	93715.4	94372.6		1091.27	395.47	91999.2	91924.9	91923.8	91924.9		1358.43	128.31	83740.5	83740.5
204.635	1282.11	137322	137322			1198.31	288.43	96383.5	92406.8	93417.4	95777.7	92383.1	96835.7		958.31	528.43	101918	102166	96377.6	102166		1138.82	347.92	94009.8	94398.3	93784.2	93715	94467.5		1091.37	395.37	92346	91924.4	91923.6	91924.4		1358.53	128.21	83162	83162
205.635	1281.11	138651	138651			1198.41	288.33	97469.2	92413.3	93611	95723.6	92379.2	96989.4		958.41	528.33	101329	101500	96375.1	101500		1138.92	347.82	94532.4	94526.1	93767.6	93713.9	94579.8		1091.47	395.27	91788.8	91924	91923.5	91924		1358.63	128.11	83670.5	83670.5
206.635	1280.11	137992	137992			1198.51	288.23	97478.8	92423.8	93828.3	95624.3	92375.3	97125.8		958.51	528.23	101331	100894	96372.6	100894		1139.02	347.72	94890.9	94667.4	93753.6	93712.3	94708.7		1091.57	395.17	91824.1	91923.8	91923.5	91923.8		1358.73	128.01	83473.3	83473.3
207.635	1279.11	136488	136488			1198.61	288.13	97658.9	92439.8	94068.6	95485.7	92371.3	97251.5		958.61	528.13	100640	100342	96370.4	100342		1139.12	347.62	95169.2	94821.1	93741.8	93710.4	94852.5		1091.67	395.07	91396.7	91923.4	91923.2	91923.4		1358.83	127.91	83253.3	83253.3
208.635	1278.11	136513	136513			1198.71	288.03	97516.3	92463.7	94330.8	95313.9	92367.4	97373.6		958.71	528.03	100150	99839.8	96368.4	99839.8		1139.22	347.52	95440.8	94985	93731.8	93708.1	95008.7		1091.77	394.97	91679.7	91923.2	91923.1	91923.2		1358.93	127.81	83476	83476
209.635	1277.11	138650	138650			1198.81	287.93	97101.4	92498	94611.2	95115.8	92363.8	97497.4		958.81	527.93	98750.3	99391.1	96367.2	99391.1		1139.32	347.42	95596.9	95156.1	93723.3	93705.5	95173.8		1091.87	394.87	91749.8	91923	91923	91923		1359.03	127.71	83707.8	83707.8
210.635	1276.11	137599	137599			1198.91	287.83	97097.5	92545.7	94904.8	94898.4	92360.2	97628.5		958.91	527.83	98753.5	98990.9	96366	98990.9		1139.42	347.32	95280.4	95330.9	93716.6	93703.4	95344.1		1091.97	394.77	91933.8	91923	91923	91923		1359.13	127.61	83709.3	83709.3
211.635	1275.11	138507	138507			1199.01	287.73	97564.2	92610.6	95205.2	94668.9	92356.3	97772.2		959.01	527.73	98005.2	98633	96365.2	98633		1139.52	347.22	95578.1	95503.7	93710.6	93700.9	95513.4		1092.07	394.67	91533.1	91922.8	91922.7	91922.8		1359.23	127.51	83900.5	83900.5
212.635	1274.11	138429	138429			1199.11	287.63	97482.6	92698.1	95505.4	94434.5	92352.4	97933.4		959.11	527.63	98282.7	98314.1	96364.2	98314.1		1139.62	347.12	95566.3	95669	93705.5	93698.5	95676.1		1092.17	394.57	91982.4	91922.7	91922.7	91922.7		1359.33	127.41	83910.5	83910.5
213.635	1273.11	138652	138652			1199.21	287.53	98416.5	92814	95796.1	94201	92347.8	98115.6		959.21	527.53	98070.2	98036.7	96363.3	98036.7		1139.72	347.02	95875.5	95820.1	93700.7	93695.5	95825.2		1092.27	394.47	91704.4	91922.6	91922.6	91922.6		1359.43	127.31	83616.5	83616.5
214.635	1272.11	138250	138250			1199.31	287.43	98225.6	92967	96068.6	93974.8	92343.3	98323.8		959.31	527.43	97502.7	97792.7	96362.7	97792.7		1139.82	346.92	96054.4	95950.7	93696.1	93692.4	95954.4		1092.37	394.37	91796.1	91922.5	91922.5	91922.5		1359.53	127.21	83360.8	83360.8
215.635	1271.11	137805	137805			1199.41	287.33	97860.9	93167.1	96312.8	93760.2	92339.1	98561.9		959.41	527.33	97284.5	97578.3	96362.3	97578.3		1139.92	346.82	96138.9	96055.2	93691.7	93689.1	96057.8		1092.47	394.27	91784.3	91922.5	91922.4	91922.5		1359.63	127.11	83449.2	83449.2
216.635	1270.11	139562	139562			1199.51	287.23	98706.3	93426.6	96517.2	93559.3	92334.2	98834.6		959.51	527.23	97478.2	97391.5	96361.7	97391.5		1140.02	346.72	96148.6	96128.5	93687.7	93685.9	96130.4		1092.57	394.17	92468.5	91922.2	91922.1	91922.2		1359.73	127.01	82976.3	82976.3
217.635	1269.11	138417	138417			1199.61	287.13	99225.4	93758.1	96674.1	93374.5	92329	99148.7		959.61	527.13	97128	97232.1	96361.3	97232.1		1140.12	346.62	96438.9	96166.5	93683.5	93682.2	96167.8		1092.67	394.07	91950.1	91922.1	91922.1	91922.1		1359.83	126.91	83533.3	83533.3
218.635	1268.11	137274	137274			1199.71	287.03	99590.1	94177.6	96776.7	93207.1	92323.5	99514.3		959.71	527.03	96841.5	97093.8	96361	97093.8		1140.22	346.52	96244.6	96167.7	93679.6	93678.8	96168.6		1092.77	393.97	91563	91563	91563	91563		1359.93	126.81	83614.5	83614.5
219.635	1267.11	139310	139310			1199.81	286.93	99867.1	94703.2	96820.2	93057.3	92317.8	99945.2		959.81	526.93	96916.2	96974.3	96360.8	96974.3		1140.32	346.42	95629.1	96132.5	93676.8	93676.2	96133.1		1092.87	393.87	91822.2	91822.2	91822.2	91822.2		1360.03	126.71	83579.8	83579.8
220.635	1266.11	138561	138561			1199.91	286.83	100451	95355.2	96802.1	92924.8	92311.6	100459		959.91	526.83	96518.8	96873.1	96360.7	96873.1		1140.42	346.32	95744.9	96061.5	93673.8	93673.4	96061.9		1092.97	393.77	91995.9	91995.9	91995.9	91995.9		1360.13	126.61	83919.2	83919.2
221.635	1265.11	139630	139630			1200.01	286.73	101288	96155.8	96722.7	92809	92304.7	101078		960.01	526.73	96183.3	96787.4	96360.6	96787.4		1140.52	346.22	96084.6	95957.8	93670.5	93670.2	95958.1		1093.07	393.67	92214.7	92214.7	92214.7	92214.7		1360.23	126.51	83579.8	83579.8
222.635	1264.11	140628	140628			1200.11	286.63	102761	97128.5	96584.8	92707.9	92296.8	101828		960.11	526.63	96640.7	96714.2	96360.4	96714.2		1140.62	346.12	95508.4	95827.6	93667.9	93667.7	95827.8		1093.17	393.57	91760.1	91760.1	91760.1	91760.1		1360.33	126.41	83308.3	83308.3
223.635	1263.11	139863	139863			1200.21	286.53	103218	98304.1	96393.9	92620.7	92288.5	102742		960.21	526.53	96140.8	96652	96360.3	96652		1140.72	346.02	95333.5	95676	93665.6	93665.5	95676.1		1093.27	393.47	92046.2	92046.2	92046.2	92046.2		1360.43	126.31	83253.3	83253.3
224.635	1262.11	138805	138805			1200.31	286.43	104356	99708.3	96158.1	92545.5	92279.3	103853		960.31	526.43	96752.7	96600.5	96360.1	96600.5		1140.82	345.92	95754	95508.4	93662.8	93662.7	95508.5		1093.37	393.37	91923.3	91923.3	91923.3	91923.3		1360.53	126.21	83413.7	83413.7
225.635	1261.11	139233	139233			1200.41	286.33	105792	101362	95887.1	92480.5	92269	105192		960.41	526.33	96614.3	96557.2	96360	96557.2		1140.92	345.82	95791.3	95331.8	93659.9	93659.9	95331.9		1093.47	393.27	92002.6	92002.6	92002.6	92002.6		1360.63	126.11	83281	83281
226.635	1260.11	139358	139358			1200.51	286.23	106914	103288	95590.9	92424.5	92257.9	106787		960.51	526.23	96734.7	96520.8	96359.8	96520.8		1141.02	345.72	95218.9	95152.8	93657.8	93657.8	95152.9		1093.57	393.17	91796.7	91796.7	91796.7	91796.7		1360.73	126.01	83577.7	83577.7
227.635	1259.11	140842	140842			1200.61	286.13	108137	105503	95279.1	92376	92245.8	108666		960.61	526.13	96448	96490.6	96359.8	96490.6		1141.12	345.62	95022.7	94976.2	93656	93656	94976.2		1093.67	393.07	92059.7	92059.7	92059.7	92059.7		1360.83	125.91	83431.2	83431.2
228.635	1258.11	141904	141904			1200.71	286.03	110640	108017	94959.9	92332.6	92231.9	110846		960.71	526.03	97027.3	96465.8	96359.4	96465.8		1141.22	345.52	94289.6	94807	93655.1	93655.1	94807		1093.77	392.97	92184.3	92184.3	92184.3	92184.3		1360.93	125.81	83214.3	83214.3
229.635	1257.11	143481	143481			1200.81	285.93	112983	110833	94641.6	92293.6	92216.1	113336		960.81	525.93	96365.3	96445.4	96359.4	96445.4		1141.32	345.42	94827.5	94646.8	93653.6	93653.6	94646.9		1093.87	392.87	91802.3	91802.3	91802.3	91802.3		1361.03	125.71	83011.5	83011.5
230.635	1256.11	140156	140156			1200.91	285.83	115806	113940	94330.8	92257.4	92198.1	116132		960.91	525.83	96632.2	96428.4	96359.3	96428.4		1141.42	345.32	94960.1	94498.8	93651.8	93651.8	94498.8		1093.97	392.77	91648.8	91648.8	91648.8	91648.8		1361.13	125.61	83454.8	83454.8
231.635	1255.11	139138	139138			1201.01	285.73	118944	117323	94033.5	92222.7	92177.8	119223		961.01	525.73	96325.5	96414.7	96359.3	96414.7		1141.52	345.22	94545.5	94365	93650.6	93650.6	94365		1094.07	392.67	91652.5	91652.5	91652.5	91652.5		1361.23	125.51	83687	83687
232.635	1254.11	139968	139968			1201.11	285.63	122136	120932	93753.3	92188.7	92155	122564		961.11	525.63	96478.2	96403.6	96359.2	96403.6		1141.62	345.12	94154.5	94246.1	93649.9	93649.9	94246.1		1094.17	392.57	91749.7	91749.7	91749.7	91749.7		1361.33	125.41	83200	83200
233.635	1253.11	143373	143373			1201.21	285.53	125311	124706	93492.7	92154.9	92129.8	126094		961.21	525.53	96118.3	96394.4	96359.1	96394.4		1141.72	345.02	94286.5	94141.6	93649.1	93649.1	94141.6		1094.27	392.47	92485.5	92485.5	92485.5	92485.5		1361.43	125.31	83470.5	83470.5
234.635	1252.11	141020	141020			1201.31	285.43	129348	128566	93252.4	92120.1	92101.5	129736		961.31	525.43	96170.8	96198.8	96170.8	96198.8		1141.82	344.92	94464.8	94050.8	93648	93648	94050.8		1094.37	392.37	92397.2	92397.2	92397.2	92397.2		1361.53	125.21	83240.2	83240.2
235.635	1251.11	142092	142092			1201.41	285.33	132660	132419	93033.3	92084.3	92070.7	133395		961.41	525.33	96276	96298.2	96276	96298.2		1141.92	344.82	94074.5	93973.6	93647.4	93647.4	93973.6		1094.47	392.27	91900.6	91900.6	91900.6	91900.6		1361.63	125.11	83696.7	83696.7
236.635	1250.11	142674	142674			1201.51	285.23	136174	136153	92834.9	92047	92037.2	136960		961.51	525.23	96401.8	96419.3	96401.8	96419.3		1142.02	344.72	94011.9	93908.6	93647	93647	93908.6		1094.57	392.17	91621	91621	91621	91621		1361.73	125.01	83750	83750
237.635	1249.11	141654	141654			1201.61	285.13	140153	139648	92655.6	92007.7	92000.6	140310		961.61	525.13	96463.5	96477.2	96463.5	96477.2		1142.12	344.62	93292	93854.4	93646.5	93646.5	93854.4		1094.67	392.07	91780	91780	91780	91780
238.635	1248.11	141532	141532			1201.71	285.03	143704	142776	92494.4	91966.4	91961.3	143315		961.71	525.03	96276.2	96286.9	96276.2	96286.9		1142.22	344.52	93986.1	93809.8	93646	93646	93809.8		1094.77	391.97	92189.8	92189.8	92189.8	92189.8
239.635	1247.11	140266	140266			1201.81	284.93	145929	145397	92350.9	91923.9	91920.2	145831		961.81	524.93	96348.8	96357.2	96348.8	96357.2		1142.32	344.42	93718.1	93773.7	93645.9	93645.9	93773.7		1094.87	391.87	92574.8	92574.8	92574.8	92574.8
240.635	1246.11	142661	142661			1201.91	284.83	148000	147413	92222.5	91880.2	91877.6	147760		961.91	524.83	96374.8	96381.3	96374.8	96381.3		1142.42	344.32	93904.2	93744.5	93645.6	93645.6	93744.5		1094.97	391.77	92352.7	92352.7	92352.7	92352.7
241.635	1245.11	142429	142429			1202.01	284.73	149858	148735	92107.4	91835.3	91833.5	149011		962.01	524.73	96158.5	96163.5	96158.5	96163.5		1142.52	344.22	93892	93721.1	93645.3	93645.3	93721.1		1095.07	391.67	92344.9	92344.9	92344.9	92344.9
242.635	1244.11	142016	142016			1202.11	284.63	150249	149304	92004.7	91790.4	91789.1	149521		962.11	524.63	95800	95803.9	95800	95803.9		1142.62	344.12	93877.6	93702.6	93644.9	93644.9	93702.6		1095.17	391.57	92055.7	92055.7	92055.7	92055.7
243.635	1243.11	142781	142781			1202.21	284.53	150075	149091	91913.1	91745.7	91744.8	149260		962.21	524.53	96365.5	96368.5	96365.5	96368.5		1142.72	344.02	93598.3	93688.3	93644.9	93644.9	93688.3		1095.27	391.47	91525.7	91525.7	91525.7	91525.7
244.635	1242.11	143458	143458			1202.31	284.43	149685	148105	91831.1	91701.3	91700.8	148236		962.31	524.43	96397.8	96400.1	96397.8	96400.1		1142.82	343.92	93769.1	93677.1	93644.7	93644.7	93677.1		1095.37	391.37	91697.4	91697.4	91697.4	91697.4
245.635	1241.11	142919	142919			1202.41	284.33	147270	146390	91758.6	91658.9	91658.5	146490		962.41	524.33	96420.8	96422.6	96420.8	96422.6		1142.92	343.82	93613.9	93668.7	93644.7	93644.7	93668.7		1095.47	391.27	91607.2	91607.2	91607.2	91607.2
246.635	1240.11	142721	142721			1202.51	284.23	145459	144010	91693.9	91617.9	91617.6	144086		962.51	524.23	96685.5	96686.8	96685.5	96686.8		1143.02	343.72	93478.6	93662.1	93644.5	93644.5	93662.1		1095.57	391.17	92177.6	92177.6	92177.6	92177.6
247.635	1239.11	141208	141208			1202.61	284.13	141511	141067	91637.4	91579.8	91579.7	141124		962.61	524.13	95786.3	95787.3	95786.3	95787.3		1143.12	343.62	94148.5	93656.6	93643.8	93643.8	93656.6		1095.67	391.07	92446.8	92446.8	92446.8	92446.8
248.635	1238.11	141876	141876			1202.71	284.03	137600	137693	91588	91544.8	91544.7	137737		962.71	524.03	95828.3	95829.1	95828.3	95829.1		1143.22	343.52	93845	93652.8	93643.5	93643.5	93652.8		1095.77	390.97	91851.7	91851.7	91851.7	91851.7
249.635	1237.11	142441	142441			1202.81	283.93	133136	134014	91545.4	91513.1	91513.1	134047		962.81	523.93	96639.2	96639.7	96639.2	96639.7		1143.32	343.42	93606.4	93650.1	93643.5	93643.5	93650.1		1095.87	390.87	92223.8	92223.8	92223.8	92223.8
250.635	1236.11	139757	139757			1202.91	283.83	128723	130155	91508.6	91484.8	91484.8	130179		962.91	523.83	96362.7	96363.1	96362.7	96363.1		1143.42	343.32	93810.9	93647.9	93643.2	93643.2	93647.9		1095.97	390.77	92173.1	92173.1	92173.1	92173.1
251.635	1235.11	140692	140692			1203.01	283.73	124564	126231	91477.1	91459.7	91459.6	126249		963.01	523.73	95993.3	95993.6	95993.3	95993.6		1143.52	343.22	93824.4	93646.3	93643	93643	93646.3		1096.07	390.67	91891.2	91891.2	91891.2	91891.2
252.635	1234.11	141393	141393			1203.11	283.63	120291	122348	91450.4	91437.7	91437.7	122360		963.11	523.63	96811.5	96811.7	96811.5	96811.7		1143.62	343.12	93693	93645.2	93642.9	93642.9	93645.2		1096.17	390.57	91634.9	91634.9	91634.9	91634.9
253.635	1233.11	140403	140403			1203.21	283.53	116144	118592	91428.1	91418.9	91418.9	118601		963.21	523.53	96321.2	96321.3	96321.2	96321.3		1143.72	343.02	93912.1	93644.2	93642.6	93642.6	93644.2		1096.27	390.47	91774.6	91774.6	91774.6	91774.6
254.635	1232.11	143194	143194			1203.31	283.43	113573	115040	91408.6	91402.1	91402.1	115046		963.31	523.43	95768.5	95768.6	95768.5	95768.6		1143.82	342.92	93899.5	93643.3	93642.2	93642.2	93643.3		1096.37	390.37	91941	91941	91941	91941
255.635	1231.11	145107	145107			1203.41	283.33	110628	111742	91392.1	91387.5	91387.5	111746		963.41	523.33	96380.2	96380.3	96380.2	96380.3		1143.92	342.82	93759.9	93642.8	93642.1	93642.1	93642.8		1096.47	390.27	91922.1	91922.1	91922.1	91922.1
256.635	1230.11	146516	146516			1203.51	283.23	108126	108728	91378	91374.7	91374.7	108731		963.51	523.23	96283	96283.1	96283	96283.1		1144.02	342.72	93853.3	93642.3	93641.8	93641.8	93642.3		1096.57	390.17	92287.8	92287.8	92287.8	92287.8
257.635	1229.11	145828	145828			1203.61	283.13	105761	106015	91366.1	91363.8	91363.8	106018		963.61	523.13	96109.2	96109.2	96109.2	96109.2		1144.12	342.62	93891.7	93641.8	93641.5	93641.5	93641.8		1096.67	390.07	91923.1	91923.1	91923.1	91923.1
258.635	1228.11	148087	148087			1203.71	283.03	104189	103607	91355.6	91354	91354	103609		963.71	523.03	95774.8	95774.9	95774.8	95774.9		1144.22	342.52	93507.6	93641.5	93641.3	93641.3	93641.5		1096.77	389.97	92363.6	92363.6	92363.6	92363.6
259.635	1227.11	145785	145785			1203.81	282.93	102952	101498	91346.3	91345.2	91345.2	101499		963.81	522.93	96000.2	96000.2	96000.2	96000.2		1144.32	342.42	93642	93641.4	93641.3	93641.3	93641.4		1096.87	389.87	92275.1	92275.1	92275.1	92275.1
260.635	1226.11	145301	145301			1203.91	282.83	101629	99673.1	91338.2	91337.4	91337.4	99673.8		963.91	522.83	95368.2	95368.2	95368.2	95368.2		1144.42	342.32	93330.9	93641	93640.9	93640.9	93641		1096.97	389.77	91893.7	91893.7	91893.7	91893.7
261.635	1225.11	146781	146781			1204.01	282.73	99774.8	98113.4	91331.5	91331	91331	98113.9		964.01	522.73	96534.2	96534.2	96534.2	96534.2		1144.52	342.22	94119.6	93640.3	93640.2	93640.2	93640.3		1097.07	389.67	91895.5	91895.5	91895.5	91895.5
262.635	1224.11	147577	147577			1204.11	282.63	99217	96801.9	91325.3	91325	91325	96802.2		964.11	522.63	96685.3	96685.3	96685.3	96685.3		1144.62	342.12	93898.9	93639.9	93639.9	93639.9	93639.9		1097.17	389.57	92158.7	92158.7	92158.7	92158.7
263.635	1223.11	147512	147512			1204.21	282.53	97989.8	95705.4	91320.2	91319.9	91319.9	95705.7		964.21	522.53	97014.2	97014.2	97014.2	97014.2		1144.72	342.02	93550.4	93639.8	93639.8	93639.8	93639.8		1097.27	389.47	92440.3	92440.3	92440.3	92440.3
264.635	1222.11	145259	145259			1204.31	282.43	97070.9	94797.5	91315.7	91315.6	91315.6	94797.7		964.31	522.43	96349.8	96349.8	96349.8	96349.8		1144.82	341.92	93609.5	93639.7	93639.7	93639.7	93639.7		1097.37	389.37	92362.7	92362.7	92362.7	92362.7
265.635	1221.11	143849	143849			1204.41	282.33	96577.5	94052.9	91311.7	91311.6	91311.6	94053		964.41	522.33	96154.7	96154.7	96154.7	96154.7		1144.92	341.82	93766	93639.6	93639.6	93639.6	93639.6		1097.47	389.27	91792.2	91792.2	91792.2	91792.2
266.635	1220.11	140579	140579			1204.51	282.23	95868.4	93448.3	91308.2	91308.1	91308.1	93448.3		964.51	522.23	96009.5	96009.5	96009.5	96009.5		1145.02	341.72	93611.3	93639.5	93639.5	93639.5	93639.5		1097.57	389.17	92156.5	92156.5	92156.5	92156.5
267.635	1219.11	139022	139022			1204.61	282.13	95522.6	92961.8	91304.9	91304.9	91304.9	92961.8		964.61	522.13	96139	96139	96139	96139		1145.12	341.62	93547.9	93639.4	93639.4	93639.4	93639.4		1097.67	389.07	92093.1	92093.1	92093.1	92093.1
268.635	1218.11	137732	137732			1204.71	282.03	95245.6	92574	91301.9	91301.9	91301.9	92574		964.71	522.03	96132.8	96132.8	96132.8	96132.8		1145.22	341.52	93443.3	93639.1	93639.1	93639.1	93639.1		1097.77	388.97	91878.9	91878.9	91878.9	91878.9
269.635	1217.11	135929	135929			1204.81	281.93	95195	92267.9	91299	91298.9	91298.9	92267.9		964.81	521.93	95984.3	95984.3	95984.3	95984.3		1145.32	341.42	93820.6	93638.9	93638.9	93638.9	93638.9		1097.87	388.87	91824.1	91824.1	91824.1	91824.1
270.635	1216.11	132590	132590			1204.91	281.83	94477.1	92030	91296.5	91296.5	91296.5	92030		964.91	521.83	95558.8	95558.8	95558.8	95558.8		1145.42	341.32	93708.8	93708.8	93708.8	93708.8	93708.8		1097.97	388.77	92093.5	92093.5	92093.5	92093.5
271.635	1215.11	132956	132956			1205.01	281.73	94384.2	91844.9	91294.2	91294.2	91294.2	91844.9		965.01	521.73	96290.8	96290.8	96290.8	96290.8		1145.52	341.22	93677.7	93677.8	93677.7	93677.7	93677.8		1098.07	388.67	92104.1	92104.1	92104.1	92104.1
272.635	1214.11	131296	131296			1205.11	281.63	93830.6	91702.4	91292.2	91292.2	91292.2	91702.4		965.11	521.63	96792.7	96792.7	96792.7	96792.7		1145.62	341.12	93847.9	93847.9	93847.9	93847.9	93847.9		1098.17	388.57	92002.4	92002.4	92002.4	92002.4
273.635	1213.11	129324	129324			1205.21	281.53	93350.8	91593.6	91290.7	91290.7	91290.7	91593.6		965.21	521.53	96255	96255	96255	96255		1145.72	341.02	93326.6	93326.6	93326.6	93326.6	93326.6		1098.27	388.47	92336.1	92336.1	92336.1	92336.1
274.635	1212.11	128117	128117			1205.31	281.43	93095.2	91511.2	91289.3	91289.3	91289.3	91511.2		965.31	521.43	96262	96262	96262	96262		1145.82	340.92	93953.8	93953.8	93953.8	93953.8	93953.8		1098.37	388.37	91982.4	91982.4	91982.4	91982.4
275.635	1211.11	128935	128935			1205.41	281.33	92905.6	91449.3	91288.1	91288.1	91288.1	91449.3		965.41	521.33	95769.8	95769.8	95769.8	95769.8		1145.92	340.82	94039.5	94039.5	94039.5	94039.5	94039.5		1098.47	388.27	92079.2	92079.2	92079.2	92079.2
276.635	1210.11	128820	128820			1205.51	281.23	93192	91402.8	91286.6	91286.6	91286.6	91402.8		965.51	521.23	96633.2	96633.2	96633.2	96633.2		1146.02	340.72	93403.4	93403.4	93403.4	93403.4	93403.4		1098.57	388.17	91997.9	91997.9	91997.9	91997.9
277.635	1209.11	128621	128621			1205.61	281.13	92844.4	91368.6	91285.4	91285.4	91285.4	91368.6		965.61	521.13	95662.2	95662.2	95662.2	95662.2		1146.12	340.62	93569.5	93569.5	93569.5	93569.5	93569.5		1098.67	388.07	92416.3	92416.3	92416.3	92416.3
278.635	1208.11	127999	127999			1205.71	281.03	92574.4	91343.6	91284.5	91284.5	91284.5	91343.6		965.71	521.03	96077.8	96077.8	96077.8	96077.8		1146.22	340.52	93810.5	93810.5	93810.5	93810.5	93810.5		1098.77	387.97	92134.6	92134.6	92134.6	92134.6
279.635	1207.11	126931	126931			1205.81	280.93	92541.3	91325.2	91283.5	91283.5	91283.5	91325.2		965.81	520.93	96716.2	96716.2	96716.2	96716.2		1146.32	340.42	93966.3	93966.3	93966.3	93966.3	93966.3		1098.87	387.87	91703.1	91703.1	91703.1	91703.1
280.635	1206.11	125716	125716			1205.91	280.83	92399.6	91311.8	91282.7	91282.7	91282.7	91311.8		965.91	520.83	96476.2	96476.2	96476.2	96476.2		1146.42	340.32	93634.1	93634.1	93634.1	93634.1	93634.1		1098.97	387.77	91439.7	91439.7	91439.7	91439.7
281.635	1205.11	127678	127678			1206.01	280.73	92171.7	91302.2	91282	91282	91282	91302.2		966.01	520.73	96018	96018	96018	96018		1146.52	340.22	94089	94089	94089	94089	94089		1099.07	387.67	91867.7	91867.7	91867.7	91867.7
282.635	1204.11	124749	124749			1206.11	280.63	91805.6	91295.5	91281.6	91281.6	91281.6	91295.5		966.11	520.63	96114.5	96114.5	96114.5	96114.5		1146.62	340.12	93604.8	93604.8	93604.8	93604.8	93604.8		1099.17	387.57	92177	92177	92177	92177
283.635	1203.11	126096	126096			1206.21	280.53	91859.6	91290.6	91281.1	91281.1	91281.1	91290.6		966.21	520.53	95688.2	95688.2	95688.2	95688.2		1146.72	340.02	93727.5	93727.5	93727.5	93727.5	93727.5		1099.27	387.47	91967.8	91967.8	91967.8	91967.8
284.635	1202.11	127702	127702			1206.31	280.43	91791.6	91287.2	91280.8	91280.8	91280.8	91287.2		966.31	520.43	95927.7	95927.7	95927.7	95927.7		1146.82	339.92	93089.1	93089.1	93089.1	93089.1	93089.1
285.635	1201.11	126849	126849			1206.41	280.33	91791.9	91284.7	91280.4	91280.4	91280.4	91284.7		966.41	520.33	95849.8	95849.8	95849.8	95849.8		1146.92	339.82	93613.5	93613.5	93613.5	93613.5	93613.5
286.635	1200.11	126652	126652			1206.51	280.23	91585	91283	91280.1	91280.1	91280.1	91283		966.51	520.23	96279	96279	96279	96279		1147.02	339.72	93362.5	93362.5	93362.5	93362.5	93362.5
287.635	1199.11	126426	126426			1206.61	280.13	91660	91281.8	91279.9	91279.9	91279.9	91281.8		966.61	520.13	95880	95880	95880	95880		1147.12	339.62	93108.1	93108.1	93108.1	93108.1	93108.1
288.635	1198.11	128318	128318			1206.71	280.03	91837.4	91280.7	91279.4	91279.4	91279.4	91280.7		966.71	520.03	96509.7	96509.7	96509.7	96509.7		1147.22	339.52	93616.4	93616.4	93616.4	93616.4	93616.4
289.635	1197.11	126074	126074			1206.81	279.93	92013.4	91279.7	91278.9	91278.9	91278.9	91279.7		966.81	519.93	96167.3	96167.3	96167.3	96167.3		1147.32	339.42	93310.6	93310.6	93310.6	93310.6	93310.6
290.635	1196.11	126493	126493			1206.91	279.83	91217.6	91279.3	91278.8	91278.8	91278.8	91279.3		966.91	519.83	95863	95863	95863	95863		1147.42	339.32	93346	93346	93346	93346	93346
291.635	1195.11	125598	125598			1207.01	279.73	91050.2	91279	91278.6	91278.6	91278.6	91279		967.01	519.73	96382.2	96382.2	96382.2	96382.2		1147.52	339.22	92951.4	92951.4	92951.4	92951.4	92951.4
292.635	1194.11	126857	126857			1207.11	279.63	90932.4	91278.6	91278.4	91278.4	91278.4	91278.6		967.11	519.63	96797.3	96797.3	96797.3	96797.3		1147.62	339.12	93308.5	93308.5	93308.5	93308.5	93308.5
293.635	1193.11	126230	126230			1207.21	279.53	91596.7	91278.3	91278.1	91278.1	91278.1	91278.3		967.21	519.53	96173.3	96173.3	96173.3	96173.3		1147.72	339.02	93234.4	93234.4	93234.4	93234.4	93234.4
294.635	1192.11	128033	128033			1207.31	279.43	90930.2	91278	91277.9	91277.9	91277.9	91278		967.31	519.43	96210	96210	96210	96210		1147.82	338.92	93440	93440	93440	93440	93440
295.635	1191.11	127606	127606			1207.41	279.33	91051.6	91277.8	91277.7	91277.7	91277.7	91277.8		967.41	519.33	96359.3	96359.3	96359.3	96359.3		1147.92	338.82	93597.3	93597.3	93597.3	93597.3	93597.3
296.635	1190.11	127356	127356			1207.51	279.23	91378.9	91378.9	91378.9	91378.9	91378.9	91378.9		967.51	519.23	96667.5	96667.5	96667.5	96667.5		1148.02	338.72	93560.1	93560.1	93560.1	93560.1	93560.1
297.635	1189.11	128617	128617			1207.61	279.13	91655.8	91655.8	91655.8	91655.8	91655.8	91655.8		967.61	519.13	95750	95750	95750	95750		1148.12	338.62	94015.4	94015.4	94015.4	94015.4	94015.4
298.635	1188.11	127396	127396			1207.71	279.03	91251.9	91251.9	91251.9	91251.9	91251.9	91251.9		967.71	519.03	96311.3	96311.3	96311.3	96311.3		1148.22	338.52	93679.2	93679.3	93679.2	93679.2	93679.3
299.635	1187.11	126903	126903			1207.81	278.93	91651.6	91651.6	91651.6	91651.6	91651.6	91651.6		967.81	518.93	95987.8	95987.8	95987.8	95987.8		1148.32	338.42	93395.2	93395.2	93395.2	93395.2	93395.2
300.635	1186.11	127583	127583			1207.91	278.83	91223.5	91223.5	91223.5	91223.5	91223.5	91223.5		967.91	518.83	95692	95692	95692	95692		1148.42	338.32	93736	93736	93736	93736	93736
301.635	1185.11	126890	126890			1208.01	278.73	91225.9	91225.9	91225.9	91225.9	91225.9	91225.9		968.01	518.73	95956.8	95956.8	95956.8	95956.8		1148.52	338.22	93388.3	93388.3	93388.3	93388.3	93388.3
302.635	1184.11	126352	126352			1208.11	278.63	91470.2	91470.3	91470.3	91470.2	91470.2	91470.3		968.11	518.63	95968.3	95968.3	95968.3	95968.3		1148.62	338.12	93538.4	93538.4	93538.4	93538.4	93538.4
303.635	1183.11	125671	125671			1208.21	278.53	91278.1	91278.1	91278.1	91278.1	91278.1	91278.1		968.21	518.53	95621.5	95621.5	95621.5	95621.5		1148.72	338.02	93802.5	93802.5	93802.5	93802.5	93802.5
304.635	1182.11	127344	127344			1208.31	278.43	91310.1	91310.1	91310.1	91310.1	91310.1	91310.1		968.31	518.43	95916.7	95916.7	95916.7	95916.7		1148.82	337.92	93580.6	93580.6	93580.6	93580.6	93580.6
305.635	1181.11	125999	125999			1208.41	278.33	91423.8	91423.8	91423.8	91423.8	91423.8	91423.8		968.41	518.33	96020.7	96020.7	96020.7	96020.7		1148.92	337.82	93484.9	93484.9	93484.9	93484.9	93484.9
306.635	1180.11	125716	125716			1208.51	278.23	91640.9	91640.9	91640.9	91640.9	91640.9	91640.9		968.51	518.23	95499.5	95499.5	95499.5	95499.5		1149.02	337.72	93871.1	93871.1	93871.1	93871.1	93871.1
307.635	1179.11	127010	127010			1208.61	278.13	91430.9	91430.9	91430.9	91430.9	91430.9	91430.9		968.61	518.13	95892	95892	95892	95892		1149.12	337.62	93692.1	93692.1	93692.1	93692.1	93692.1
308.635	1178.11	127742	127742			1208.71	278.03	91076.5	91076.5	91076.5	91076.5	91076.5	91076.5		968.71	518.03	96200.3	96200.3	96200.3	96200.3		1149.22	337.52	93726.1	93726.1	93726.1	93726.1	93726.1
309.635	1177.11	126830	126830			1208.81	277.93	91282.3	91282.3	91282.3	91282.3	91282.3	91282.3		968.81	517.93	96231.5	96231.5	96231.5	96231.5		1149.32	337.42	93760	93760	93760	93760	93760
310.635	1176.11	126699	126699			1208.91	277.83	91381.3	91381.3	91381.3	91381.3	91381.3	91381.3		968.91	517.83	95988.8	95988.8	95988.8	95988.8		1149.42	337.32	93895.1	93895.1	93895.1	93895.1	93895.1
311.635	1175.11	127055	127055			1209.01	277.73	91029	91029	91029	91029	91029	91029		969.01	517.73	96732.8	96732.8	96732.8	96732.8		1149.52	337.22	93805.2	93805.2	93805.2	93805.2	93805.2
312.635	1174.11	125975	125975			1209.11	277.63	91100.4	91100.4	91100.4	91100.4	91100.4	91100.4		969.11	517.63	96275.7	96275.7	96275.7	96275.7		1149.62	337.12	93905.2	93905.2	93905.2	93905.2	93905.2
313.635	1173.11	126626	126626			1209.21	277.53	90955.6	90955.6	90955.6	90955.6	90955.6	90955.6		969.21	517.53	96303.2	96303.2	96303.2	96303.2		1149.72	337.02	93190.1	93190.1	93190.1	93190.1	93190.1
314.635	1172.11	126720	126720			1209.31	277.43	91363.4	91363.4	91363.4	91363.4	91363.4	91363.4		969.31	517.43	96523	96523	96523	96523		1149.82	336.92	93894.4	93894.4	93894.4	93894.4	93894.4
315.635	1171.11	127499	127499			1209.41	277.33	91415.5	91415.5	91415.5	91415.5	91415.5	91415.5		969.41	517.33	95806.5	95806.5	95806.5	95806.5		1149.92	336.82	93559.9	93559.9	93559.9	93559.9	93559.9
316.635	1170.11	127249	127249			1209.51	277.23	90780.6	90780.6	90780.6	90780.6	90780.6	90780.6		969.51	517.23	96009.2	96009.2	96009.2	96009.2		1150.02	336.72	93289.6	93289.6	93289.6	93289.6	93289.6
317.635	1169.11	127470	127470			1209.61	277.13	90932.3	90932.3	90932.3	90932.3	90932.3	90932.3		969.61	517.13	96152.3	96152.3	96152.3	96152.3		1150.12	336.62	93604.6	93604.6	93604.6	93604.6	93604.6
318.635	1168.11	128010	128010			1209.71	277.03	91580.8	91580.8	91580.8	91580.8	91580.8	91580.8		969.71	517.03	96028.5	96028.5	96028.5	96028.5		1150.22	336.52	93625	93625	93625	93625	93625
319.635	1167.11	128603	128603			1209.81	276.93	91610.5	91610.5	91610.5	91610.5	91610.5	91610.5		969.81	516.93	95495.3	95495.3	95495.3	95495.3		1150.32	336.42	94413.3	94413.3	94413.3	94413.3	94413.3
320.635	1166.11	126475	126475			1209.91	276.83	91118.3	91118.3	91118.3	91118.3	91118.3	91118.3		969.91	516.83	95832	95832	95832	95832		1150.42	336.32	93909.5	93909.5	93909.5	93909.5	93909.5
321.635	1165.11	126694	126694			1210.01	276.73	91205.4	91205.4	91205.4	91205.4	91205.4	91205.4		970.01	516.73	96280.7	96280.7	96280.7	96280.7		1150.52	336.22	93488.3	93488.3	93488.3	93488.3	93488.3
322.635	1164.11	127028	127028			1210.11	276.63	91026.1	91026.1	91026.1	91026.1	91026.1	91026.1		970.11	516.63	96133.3	96133.3	96133.3	96133.3		1150.62	336.12	93609.2	93609.2	93609.2	93609.2	93609.2
323.635	1163.11	127309	127309			1210.21	276.53	91392.3	91392.3	91392.3	91392.3	91392.3	91392.3		970.21	516.53	96258	96258	96258	96258		1150.72	336.02	93947.6	93947.6	93947.6	93947.6	93947.6
324.635	1162.11	128845	128845			1210.31	276.43	90988.9	90988.9	90988.9	90988.9	90988.9	90988.9		970.31	516.43	95719.3	95719.3	95719.3	95719.3		1150.82	335.92	93870.2	93870.2	93870.2	93870.2	93870.2
325.635	1161.11	128058	128058			1210.41	276.33	91119	91119	91119	91119	91119	91119									1150.92	335.82	93427.9	93427.9	93427.9	93427.9	93427.9
326.635	1160.11	127497	127497			1210.51	276.23	91018.4	91018.4	91018.4	91018.4	91018.4	91018.4									1151.02	335.72	93700.5	93700.5	93700.5	93700.5	93700.5
327.635	1159.11	127893	127893			1210.61	276.13	91262.5	91262.5	91262.5	91262.5	91262.5	91262.5									1151.12	335.62	93825.1	93825.1	93825.1	93825.1	93825.1
328.635	1158.11	128788	128788			1210.71	276.03	90866.4	90866.4	90866.4	90866.4	90866.4	90866.4									1151.22	335.52	93569	93569	93569	93569	93569
329.635	1157.11	126367	126367			1210.81	275.93	90752.7	90752.8	90752.7	90752.7	90752.7	90752.8									1151.32	335.42	93721.6	93721.6	93721.6	93721.6	93721.6
330.635	1156.11	127703	127703			1210.91	275.83	91747.7	91747.8	91747.7	91747.7	91747.7	91747.8									1151.42	335.32	93323.5	93323.5	93323.5	93323.5	93323.5
331.635	1155.11	128126	128126			1211.01	275.73	91157.3	91157.3	91157.3	91157.3	91157.3	91157.3									1151.52	335.22	93585.8	93585.8	93585.8	93585.8	93585.8
332.635	1154.11	127582	127582			1211.11	275.63	91148.1	91148.1	91148.1	91148.1	91148.1	91148.1									1151.62	335.12	93955.1	93955.1	93955.1	93955.1	93955.1
333.635	1153.11	127947	127947			1211.21	275.53	90801.4	90801.4	90801.4	90801.4	90801.4	90801.4									1151.72	335.02	93687.4	93687.4	93687.4	93687.4	93687.4
334.635	1152.11	126703	126703			1211.31	275.43	91131.3	91131.3	91131.3	91131.3	91131.3	91131.3									1151.82	334.92	93414.5	93414.5	93414.5	93414.5	93414.5
335.635	1151.11	127219	127219			1211.41	275.33	90982.5	90982.5	90982.5	90982.5	90982.5	90982.5									1151.92	334.82	93227.4	93227.4	93227.4	93227.4	93227.4
336.635	1150.11	127182	127182			1211.51	275.23	90962.6	90962.6	90962.6	90962.6	90962.6	90962.6									1152.02	334.72	93466	93466	93466	93466	93466
337.635	1149.11	126391	126391			1211.61	275.13	91520.6	91520.6	91520.6	91520.6	91520.6	91520.6									1152.12	334.62	93771.7	93771.7	93771.7	93771.7	93771.7
338.635	1148.11	128119	128119			1211.71	275.03	91037.1	91037.1	91037.1	91037.1	91037.1	91037.1									1152.22	334.52	93661.9	93661.9	93661.9	93661.9	93661.9
339.635	1147.11	127747	127747			1211.81	274.93	91269.5	91269.5	91269.5	91269.5	91269.5	91269.5									1152.32	334.42	93718.5	93718.5	93718.5	93718.5	93718.5
340.635	1146.11	126941	126941			1211.91	274.83	91183.5	91183.5	91183.5	91183.5	91183.5	91183.5									1152.42	334.32	93397.1	93397.1	93397.1	93397.1	93397.1
341.635	1145.11	127829	127829			1212.01	274.73	91711.6	91711.6	91711.6	91711.6	91711.6	91711.6									1152.52	334.22	93166.4	93166.4	93166.4	93166.4	93166.4
342.635	1144.11	127570	127570			1212.11	274.63	91432.3	91432.3	91432.3	91432.3	91432.3	91432.3									1152.62	334.12	93427.3	93427.3	93427.3	93427.3	93427.3
343.635	1143.11	129295	129295			1212.21	274.53	90771.7	90771.7	90771.7	90771.7	90771.7	90771.7									1152.72	334.02	93576.7	93576.7	93576.7	93576.7	93576.7
344.635	1142.11	127156	127156			1212.31	274.43	91244.6	91244.6	91244.6	91244.6	91244.6	91244.6									1152.82	333.92	93274.8	93274.8	93274.8	93274.8	93274.8
345.635	1141.11	127215	127215			1212.41	274.33	91140.1	91140.1	91140.1	91140.1	91140.1	91140.1									1152.92	333.82	93475.2	93475.2	93475.2	93475.2	93475.2
346.635	1140.11	127756	127756			1212.51	274.23	90839.2	90839.2	90839.2	90839.2	90839.2	90839.2									1153.02	333.72	93935.5	93935.5	93935.5	93935.5	93935.5
347.635	1139.11	128357	128357			1212.61	274.13	91075.2	91075.2	91075.2	91075.2	91075.2	91075.2
348.635	1138.11	127630	127630			1212.71	274.03	90979.1	90979.1	90979.1	90979.1	90979.1	90979.1
349.635	1137.11	127909	127909			1212.81	273.93	90981.3	90981.3	90981.3	90981.3	90981.3	90981.3
350.635	1136.11	126997	126997			1212.91	273.83	90851.6	90851.6	90851.6	90851.6	90851.6	90851.6
351.635	1135.11	129174	129174			1213.01	273.73	91209.9	91209.9	91209.9	91209.9	91209.9	91209.9
352.635	1134.11	128785	128785			1213.11	273.63	90871.6	90871.6	90871.6	90871.6	90871.6	90871.6
353.635	1133.11	126733	126733			1213.21	273.53	90819.1	90819.1	90819.1	90819.1	90819.1	90819.1
354.635	1132.11	127196	127196			1213.31	273.43	90993.5	90993.5	90993.5	90993.5	90993.5	90993.5
355.635	1131.11	127650	127650			1213.41	273.33	91351.4	91351.4	91351.4	91351.4	91351.4	91351.4
356.635	1130.11	126139	126139			1213.51	273.23	90953.4	90953.4	90953.4	90953.4	90953.4	90953.4
357.635	1129.11	126197	126197			1213.61	273.13	90908.9	90908.9	90908.9	90908.9	90908.9	90908.9
358.635	1128.11	127727	127727			1213.71	273.03	90935.5	90935.5	90935.5	90935.5	90935.5	90935.5
359.635	1127.11	128205	128205			1213.81	272.93	91599.4	91599.4	91599.4	91599.4	91599.4	91599.4
360.635	1126.11	129705	129705			1213.91	272.83	91421.5	91421.5	91421.5	91421.5	91421.5	91421.5
361.635	1125.11	128313	128313			1214.01	272.73	90528.6	90528.6	90528.6	90528.6	90528.6	90528.6
362.635	1124.11	130150	130150			1214.11	272.63	91179	91179	91179	91179	91179	91179
363.635	1123.11	126941	126941			1214.21	272.53	91110.5	91110.5	91110.5	91110.5	91110.5	91110.5
364.635	1122.11	127121	127121			1214.31	272.43	91241	91241	91241	91241	91241	91241
365.635	1121.11	128279	128279			1214.41	272.33	90622.6	90622.6	90622.6	90622.6	90622.6	90622.6
366.635	1120.11	127851	127851			1214.51	272.23	90999.2	90999.2	90999.2	90999.2	90999.2	90999.2
367.635	1119.11	126133	126133			1214.61	272.13	91485.5	91485.5	91485.5	91485.5	91485.5	91485.5
368.635	1118.11	129180	129180			1214.71	272.03	91025.8	91025.8	91025.8	91025.8	91025.8	91025.8
369.635	1117.11	128547	128547			1214.81	271.93	91123.1	91123.1	91123.1	91123.1	91123.1	91123.1
370.635	1116.11	127016	127016			1214.91	271.83	91168.6	91168.6	91168.6	91168.6	91168.6	91168.6
371.635	1115.11	129190	129190			1215.01	271.73	91387.3	91387.3	91387.3	91387.3	91387.3	91387.3
372.635	1114.11	128622	128622			1215.11	271.63	91005.8	91005.8	91005.8	91005.8	91005.8	91005.8
373.635	1113.11	128965	128965			1215.21	271.53	90883.4	90883.4	90883.4	90883.4	90883.4	90883.4
374.635	1112.11	127831	127831			1215.31	271.43	91176.7	91176.7	91176.7	91176.7	91176.7	91176.7
375.635	1111.11	127883	127883			1215.41	271.33	90556.6	90556.6	90556.6	90556.6	90556.6	90556.6
376.635	1110.11	128701	128701			1215.51	271.23	90845.1	90845.1	90845.1	90845.1	90845.1	90845.1
377.635	1109.11	129999	129999			1215.61	271.13	90541	90541	90541	90541	90541	90541
378.635	1108.11	127902	127902			1215.71	271.03	91148.9	91148.9	91148.9	91148.9	91148.9	91148.9
379.635	1107.11	128024	128024			1215.81	270.93	90948	90948	90948	90948	90948	90948
380.635	1106.11	129392	129392			1215.91	270.83	91098.8	91098.8	91098.8	91098.8	91098.8	91098.8
381.635	1105.11	129636	129636			1216.01	270.73	90954.6	90954.6	90954.6	90954.6	90954.6	90954.6
382.635	1104.11	128400	128400			1216.11	270.63	90600.9	90600.9	90600.9	90600.9	90600.9	90600.9
383.635	1103.11	129956	129956			1216.21	270.53	90298	90298	90298	90298	90298	90298
384.635	1102.11	129979	129979			1216.31	270.43	90855.4	90855.4	90855.4	90855.4	90855.4	90855.4
385.635	1101.11	128638	128638
386.635	1100.11	128929	128929
387.635	1099.11	129865	129865
388.635	1098.11	128412	128412
389.635	1097.11	128016	128016
390.635	1096.11	127626	127626
391.635	1095.11	128080	128080
392.635	1094.11	128262	128262
393.635	1093.11	129565	129565
394.635	1092.11	128137	128137
395.635	1091.11	130468	130468
396.635	1090.11	128606	128606
397.635	1089.11	129322	129322
398.635	1088.11	129073	129073
399.635	1087.11	129430	129430
400.635	1086.11	128611	128611
401.635	1085.11	128544	128544
402.635	1084.11	129276	129276
403.635	1083.11	130203	130203
404.635	1082.11	128998	128998
405.635	1081.11	128368	128368
406.635	1080.11	128281	128281
407.635	1079.11	129573	129573
408.635	1078.11	128389	128389
409.635	1077.11	128747	128747
410.635	1076.11	129261	129261
411.635	1075.11	128840	128840
412.635	1074.11	129592	129592
413.635	1073.11	129910	129910
414.635	1072.11	127460	127460
415.635	1071.11	130227	130227
416.635	1070.11	130789	130789
417.635	1069.11	131411	131411
418.635	1068.11	130224	130224
419.635	1067.11	129872	129872
420.635	1066.11	129569	129569
421.635	1065.11	128184	128184
422.635	1064.11	130016	130016
423.635	1063.11	130423	130423
424.635	1062.11	130469	130469
425.635	1061.11	129155	129155
426.635	1060.11	129161	129161
427.635	1059.11	130066	130066
428.635	1058.11	131298	131298
429.635	1057.11	131172	131172
430.635	1056.11	129867	129867
431.635	1055.11	131121	131121
432.635	1054.11	130904	130904
433.635	1053.11	129213	129213
434.635	1052.11	129881	129881
435.635	1051.11	131723	131723
436.635	1050.11	130823	130823
437.635	1049.11	130992	130992
438.635	1048.11	129286	129286
439.635	1047.11	128975	128975
440.635	1046.11	130916	130916
441.635	1045.11	129930	129930
442.635	1044.11	129892	129892
443.635	1043.11	132469	132469
444.635	1042.11	130614	130614
445.635	1041.11	130184	130184
446.635	1040.11	129820	129820
447.635	1039.11	130801	130801
448.635	1038.11	130784	130784
449.635	1037.11	131952	131952
450.635	1036.11	131867	131867
451.635	1035.11	130747	130747
452.635	1034.11	131453	131453
453.635	1033.11	131868	131868
454.635	1032.11	131997	131997
455.635	1031.11	132713	132713
456.635	1030.11	131595	131595
457.635	1029.11	131779	131779
458.635	1028.11	130323	130323
459.635	1027.11	131883	131883
460.635	1026.11	132651	132651
461.635	1025.11	130820	130820
462.635	1024.11	130312	130312
463.635	1023.11	131328	131328
464.635	1022.11	133515	133515
465.635	1021.11	132786	132786
466.635	1020.11	132028	132028
467.635	1019.11	131385	131385
468.635	1018.11	131141	131141
469.635	1017.11	131098	131098
470.635	1016.11	131543	131543
471.635	1015.11	130880	130880
472.635	1014.11	130199	130199
473.635	1013.11	131530	131530
474.635	1012.11	130989	130989
475.635	1011.11	130372	130372
476.635	1010.11	130433	130433
477.635	1009.11	129307	129307
478.635	1008.11	130857	130857
479.635	1007.11	130775	130775
480.635	1006.11	130143	130143
481.635	1005.11	131324	131324
482.635	1004.11	130678	130678
483.635	1003.11	132321	132321
484.635	1002.11	130902	130902
485.635	1001.11	131946	131946
486.635	1000.11	132616	132616
487.635	999.105	131170	131170
488.635	998.105	131357	131357
489.635	997.105	131003	131003
490.635	996.105	130800	130800
491.635	995.105	130218	130218
492.635	994.105	128722	128722
493.635	993.105	129182	129182
494.635	992.105	129960	129960
495.635	991.105	128124	128124
496.635	990.105	127069	127069
497.635	989.105	127985	127985
498.635	988.105	128353	128353
499.635	987.105	126997	126997
500.635	986.105	126913	126913
501.635	985.105	126894	126894
502.635	984.105	125902	125902
503.635	983.105	125614	125614
504.635	982.105	126015	126015
505.635	981.105	126458	126458
506.635	980.105	128046	128046
507.635	979.105	130744	130744
508.635	978.105	131492	131492
509.635	977.105	130937	130937
510.635	976.105	131433	131433
511.635	975.105	129886	129886
512.635	974.105	128349	128349
513.635	973.105	129416	129416
514.635	972.105	129772	129772
515.635	971.105	128231	128231
516.635	970.105	126748	126748
517.635	969.105	125366	125366
518.635	968.105	124909	124909
519.635	967.105	124082	124082
520.635	966.105	121207	121207
521.635	965.105	122239	122239
522.635	964.105	121713	121713
523.635	963.105	119775	119775
524.635	962.105	120851	120851
525.635	961.105	120556	120556
526.635	960.105	120359	120359
527.635	959.105	119070	119070
528.635	958.105	120222	120222
529.635	957.105	121953	121953
530.635	956.105	119662	119662
531.635	955.105	120808	120808
532.635	954.105	121600	121600
533.635	953.105	120350	120350
534.635	952.105	121731	121731
535.635	951.105	120290	120290
536.635	950.105	118741	118741
537.635	949.105	118058	118058
538.635	948.105	118562	118562
539.635	947.105	118656	118656
540.635	946.105	121198	121198
541.635	945.105	120524	120524
542.635	944.105	121394	121394
543.635	943.105	120321	120321
544.635	942.105	120292	120292
545.635	941.105	118879	118879
546.635	940.105	120477	120477
547.635	939.105	120332	120332
548.635	938.105	122341	122341
549.635	937.105	122473	122473
550.635	936.105	122466	122466
551.635	935.105	121098	121098
552.635	934.105	120476	120476
553.635	933.105	121094	121094
554.635	932.105	120132	120132
555.635	931.105	120430	120430
556.635	930.105	119713	119713
557.635	929.105	119894	119894
558.635	928.105	120623	120623
559.635	927.105	118941	118941
560.635	926.105	120213	120213
561.635	925.105	119933	119933
562.635	924.105	121306	121306
563.635	923.105	121343	121343
564.635	922.105	121520	121520
565.635	921.105	121054	121054
566.635	920.105	120452	120452
567.635	919.105	120504	120504
568.635	918.105	120977	120977
569.635	917.105	119558	119558
570.635	916.105	119715	119715
571.635	915.105	120664	120664
572.635	914.105	121385	121385
573.635	913.105	120837	120837
574.635	912.105	121509	121509
575.635	911.105	121115	121115
576.635	910.105	120558	120558
577.635	909.105	121533	121533
578.635	908.105	120289	120289
579.635	907.105	119817	119817
580.635	906.105	121819	121819
581.635	905.105	121344	121344
582.635	904.105	122128	122128
583.635	903.105	120720	120720
584.635	902.105	121999	121999
585.635	901.105	120518	120518
586.635	900.105	121704	121704
587.635	899.105	120225	120225
588.635	898.105	119859	119859
589.635	897.105	120661	120661
590.635	896.105	120829	120829
591.635	895.105	120614	120614
592.635	894.105	120768	120768
593.635	893.105	121941	121941
594.635	892.105	122096	122096
595.635	891.105	121464	121464
596.635	890.105	120127	120127
597.635	889.105	121229	121229
598.635	888.105	120673	120673
599.635	887.105	122390	122390
600.635	886.105	119057	119057
601.635	885.105	120636	120636
602.635	884.105	122101	122101
603.635	883.105	121225	121225
604.635	882.105	122197	122197
605.635	881.105	123107	123107
606.635	880.105	120587	120587
607.635	879.105	121776	121776
608.635	878.105	120931	120931
609.635	877.105	120000	120000
610.635	876.105	120983	120983
611.635	875.105	121276	121276
612.635	874.105	120134	120134
613.635	873.105	120773	120773
614.635	872.105	122576	122576
615.635	871.105	123254	123254
616.635	870.105	120679	120679
617.635	869.105	122020	122020
618.635	868.105	121413	121413
619.635	867.105	120417	120417
620.635	866.105	119495	119495
621.635	865.105	121271	121271
622.635	864.105	120878	120878
623.635	863.105	122868	122868
624.635	862.105	121381	121381
625.635	861.105	120774	120774
626.635	860.105	121573	121573
627.635	859.105	120901	120901
628.635	858.105	121948	121948
629.635	857.105	118981	118981
630.635	856.105	121257	121257
631.635	855.105	121768	121768
632.635	854.105	121381	121381
633.635	853.105	122492	122492
634.635	852.105	122006	122006
635.635	851.105	121512	121512
636.635	850.105	121112	121112
637.635	849.105	121943	121943
638.635	848.105	122542	122542
639.635	847.105	121865	121865
640.635	846.105	121959	121959
641.635	845.105	121647	121647
642.635	844.105	121822	121822
643.635	843.105	120815	120815
644.635	842.105	122845	122845
645.635	841.105	121515	121515
646.635	840.105	121402	121402
647.635	839.105	119933	119933
648.635	838.105	122050	122050
649.635	837.105	122607	122607
650.635	836.105	121524	121524
651.635	835.105	122164	122164
652.635	834.105	121351	121351
653.635	833.105	121339	121339
654.635	832.105	120965	120965
655.635	831.105	121529	121529
656.635	830.105	120576	120576
657.635	829.105	119609	119609
658.635	828.105	121980	121980
659.635	827.105	122254	122254
660.635	826.105	122219	122219
661.635	825.105	122498	122498
662.635	824.105	119088	119088
663.635	823.105	121371	121371
664.635	822.105	122655	122655
665.635	821.105	120568	120568
666.635	820.105	121697	121697
667.635	819.105	121512	121512
668.635	818.105	123071	123071
669.635	817.105	121957	121957
670.635	816.105	121098	121098
671.635	815.105	121554	121554
672.635	814.105	121053	121053
673.635	813.105	122347	122347
674.635	812.105	122058	122058
675.635	811.105	121635	121635
676.635	810.105	120862	120862
677.635	809.105	121433	121433
678.635	808.105	122451	122451
679.635	807.105	123282	123282
680.635	806.105	121663	121663
681.635	805.105	119393	119393
682.635	804.105	122393	122393
683.635	803.105	122588	122588
684.635	802.105	123149	123149
685.635	801.105	122485	122485
686.635	800.105	122244	122244
687.635	799.105	119773	119773
688.635	798.105	121861	121861
689.635	797.105	124402	124402
690.635	796.105	123305	123305
691.635	795.105	122372	122372
692.635	794.105	123649	123649
693.635	793.105	123204	123204
694.635	792.105	121372	121372
695.635	791.105	120481	120481
696.635	790.105	121615	121615
697.635	789.105	122846	122846
698.635	788.105	122492	122492
699.635	787.105	122037	122037
700.635	786.105	122004	122004
701.635	785.105	121878	121878
702.635	784.105	121164	121164
703.635	783.105	122513	122513
704.635	782.105	121634	121634
705.635	781.105	122906	122906
706.635	780.105	123632	123632
707.635	779.105	122274	122274
708.635	778.105	123714	123714
709.635	777.105	123948	123948
710.635	776.105	123191	123191
711.635	775.105	123026	123026
712.635	774.105	124216	124216
713.635	773.105	122842	122842
714.635	772.105	122863	122863
715.635	771.105	121572	121572
716.635	770.105	123532	123532
717.635	769.105	122595	122595
718.635	768.105	123636	123636
719.635	767.105	123654	123654
720.635	766.105	121117	121117
721.635	765.105	123252	123252
722.635	764.105	121778	121778
723.635	763.105	123765	123765
724.635	762.105	123470	123470
725.635	761.105	124035	124035
726.635	760.105	121994	121994
727.635	759.105	123363	123363
728.635	758.105	123385	123385
729.635	757.105	120804	120804
730.635	756.105	122695	122695
731.635	755.105	123117	123117
732.635	754.105	123115	123115
733.635	753.105	123860	123860
734.635	752.105	123843	123843
735.635	751.105	123352	123352
736.635	750.105	123190	123190
737.635	749.105	122529	122529
738.635	748.105	123689	123689
739.635	747.105	124007	124007
740.635	746.105	122920	122920
741.635	745.105	123488	123488
742.635	744.105	123600	123600
743.635	743.105	122459	122459
744.635	742.105	123014	123014
745.635	741.105	124143	124143
746.635	740.105	124044	124044
747.635	739.105	122858	122858
748.635	738.105	121875	121875
749.635	737.105	124909	124909
750.635	736.105	123969	123969
751.635	735.105	123666	123666
752.635	734.105	121831	121831
753.635	733.105	123524	123524
754.635	732.105	123225	123225
755.635	731.105	122619	122619
756.635	730.105	123687	123687
757.635	729.105	122743	122743
758.635	728.105	123454	123454
759.635	727.105	124519	124519
760.635	726.105	123678	123678
761.635	725.105	123284	123284
762.635	724.105	123101	123101
763.635	723.105	122987	122987
764.635	722.105	121691	121691
765.635	721.105	123010	123010
766.635	720.105	123977	123977
767.635	719.105	122871	122871
768.635	718.105	123787	123787
769.635	717.105	124819	124819
770.635	716.105	123244	123244
771.635	715.105	123451	123451
772.635	714.105	121480	121480
773.635	713.105	121711	121711
774.635	712.105	123271	123271
775.635	711.105	123098	123098
776.635	710.105	124509	124509
777.635	709.105	124208	124208
778.635	708.105	124634	124634
779.635	707.105	122644	122644
780.635	706.105	123842	123842
781.635	705.105	124163	124163
782.635	704.105	124219	124219
783.635	703.105	123079	123079
784.635	702.105	124491	124491
785.635	701.105	124851	124851
786.635	700.105	123842	123842
787.635	699.105	123880	123880
788.635	698.105	124370	124370
789.635	697.105	123739	123739
790.635	696.105	124160	124160
791.635	695.105	124179	124179
792.635	694.105	125404	125404
793.635	693.105	125161	125161
794.635	692.105	124925	124925
795.635	691.105	124303	124303
796.635	690.105	123017	123017
797.635	689.105	123007	123007
798.635	688.105	125284	125284
799.635	687.105	123162	123162
800.635	686.105	123528	123528
801.635	685.105	123403	123403
802.635	684.105	123106	123106
803.635	683.105	122292	122292
804.635	682.105	124351	124351
805.635	681.105	123002	123002
806.635	680.105	124460	124460
807.635	679.105	125029	125029
808.635	678.105	125008	125008
809.635	677.105	123149	123149
810.635	676.105	122421	122421
811.635	675.105	124773	124773
812.635	674.105	124601	124601
813.635	673.105	123455	123455
814.635	672.105	125767	125767
815.635	671.105	123073	123073
816.635	670.105	123546	123546
817.635	669.105	125167	125167
818.635	668.105	125576	125576
819.635	667.105	124769	124769
820.635	666.105	125331	125331
821.635	665.105	126541	126541
822.635	664.105	125022	125022
823.635	663.105	125253	125253
824.635	662.105	125571	125571
825.635	661.105	124708	124708
826.635	660.105	125413	125413
827.635	659.105	122755	122755
828.635	658.105	124924	124924
829.635	657.105	124648	124648
830.635	656.105	124455	124455
831.635	655.105	123837	123837
832.635	654.105	124016	124016
833.635	653.105	124271	124271
834.635	652.105	124200	124200
835.635	651.105	125011	125011
836.635	650.105	123767	123767
837.635	649.105	124812	124812
838.635	648.105	125253	125253
839.635	647.105	124757	124757
840.635	646.105	124556	124556
841.635	645.105	124911	124911
842.635	644.105	124539	124539
843.635	643.105	125646	125646
844.635	642.105	126617	126617
845.635	641.105	126176	126176
846.635	640.105	124880	124880
847.635	639.105	123923	123923
848.635	638.105	124944	124944
849.635	637.105	124974	124974
850.635	636.105	125433	125433
851.635	635.105	127200	127200
852.635	634.105	124933	124933
853.635	633.105	125181	125181
854.635	632.105	124919	124919
855.635	631.105	124884	124884
856.635	630.105	122697	122697
857.635	629.105	125964	125964
858.635	628.105	123969	123969
859.635	627.105	125115	125115
860.635	626.105	125036	125036
861.635	625.105	125817	125817
862.635	624.105	126804	126804
863.635	623.105	123578	123578
864.635	622.105	125736	125736
865.635	621.105	125883	125883
866.635	620.105	124608	124608
867.635	619.105	125465	125465
868.635	618.105	125226	125226
869.635	617.105	125717	125717
870.635	616.105	124644	124644
871.635	615.105	124400	124400
872.635	614.105	125164	125164
873.635	613.105	126230	126230
874.635	612.105	126045	126045
875.635	611.105	124290	124290
876.635	610.105	127320	127320
877.635	609.105	124862	124862
878.635	608.105	126902	126902
879.635	607.105	125875	125875
880.635	606.105	125067	125067
881.635	605.105	125194	125194
882.635	604.105	126106	126106
883.635	603.105	124995	124995
884.635	602.105	126474	126474
885.635	601.105	126581	126581
886.635	600.105	125595	125595
887.635	599.105	127243	127243
888.635	598.105	126021	126021
889.635	597.105	126304	126304
890.635	596.105	126530	126530
891.635	595.105	126553	126553
892.635	594.105	124829	124829
893.635	593.105	124885	124885
894.635	592.105	125693	125693
895.635	591.105	124792	124792
896.635	590.105	125675	125675
897.635	589.105	126246	126246
898.635	588.105	125156	125156
899.635	587.105	124688	124688
900.635	586.105	124950	124950
901.635	585.105	124343	124343
902.635	584.105	124904	124904
903.635	583.105	125710	125710
904.635	582.105	125047	125047
905.635	581.105	125889	125889
906.635	580.105	126534	126534
907.635	579.105	126064	126064
908.635	578.105	124664	124664
909.635	577.105	125662	125662
910.635	576.105	126446	126446
911.635	575.105	127173	127173
912.635	574.105	126037	126037
913.635	573.105	125432	125432
914.635	572.105	125137	125137
915.635	571.105	126256	126256
916.635	570.105	124761	124761
917.635	569.105	125783	125783
918.635	568.105	126133	126133
919.635	567.105	125142	125142
920.635	566.105	125096	125096
921.635	565.105	124736	124736
922.635	564.105	123863	123863
923.635	563.105	126111	126111
924.635	562.105	125093	125093
925.635	561.105	125391	125391
926.635	560.105	125976	125976
927.635	559.105	125791	125791
928.635	558.105	125507	125507
929.635	557.105	126625	126625
930.635	556.105	127033	127033
931.635	555.105	126900	126900
932.635	554.105	126199	126199
933.635	553.105	127941	127941
934.635	552.105	129105	129105
935.635	551.105	126844	126844
936.635	550.105	126743	126743
937.635	549.105	125286	125286
938.635	548.105	126211	126211
939.635	547.105	125470	125470
940.635	546.105	124822	124822
941.635	545.105	122752	122752
942.635	544.105	122662	122662
943.635	543.105	120818	120818
944.635	542.105	119934	119934
945.635	541.105	119929	119929
946.635	540.105	119373	119373
947.635	539.105	117765	117765
948.635	538.105	115396	115396
949.635	537.105	117179	117179
950.635	536.105	115256	115256
951.635	535.105	114467	114467
952.635	534.105	115986	115986
953.635	533.105	122098	122098
954.635	532.105	139139	139139
955.635	531.105	161179	161179
956.635	530.105	171722	171722
957.635	529.105	154926	154926
958.635	528.105	131245	131245
959.635	527.105	119809	119809
960.635	526.105	116530	116530
961.635	525.105	114378	114378
962.635	524.105	113223	113223
963.635	523.105	114161	114161
964.635	522.105	114115	114115
965.635	521.105	112368	112368
966.635	520.105	111714	111714
967.635	519.105	113242	113242
968.635	518.105	113199	113199
969.635	517.105	112312	112312
970.635	516.105	112347	112347
971.635	515.105	113649	113649
972.635	514.105	113715	113715
973.635	513.105	114327	114327
974.635	512.105	114029	114029
975.635	511.105	112869	112869
976.635	510.105	112970	112970
977.635	509.105	113854	113854
978.635	508.105	112592	112592
979.635	507.105	114774	114774
980.635	506.105	112729	112729
981.635	505.105	113874	113874
982.635	504.105	114288	114288
983.635	503.105	113646	113646
984.635	502.105	112423	112423
985.635	501.105	113889	113889
986.635	500.105	112547	112547
987.635	499.105	112249	112249
988.635	498.105	113794	113794
989.635	497.105	113021	113021
990.635	496.105	114131	114131
991.635	495.105	112673	112673
992.635	494.105	113065	113065
993.635	493.105	114657	114657
994.635	492.105	113490	113490
995.635	491.105	113698	113698
996.635	490.105	112356	112356
997.635	489.105	113646	113646
998.635	488.105	113382	113382
999.635	487.105	113879	113879
1000.64	486.105	112948	112948
1001.64	485.105	110865	110865
1002.64	484.105	113413	113413
1003.64	483.105	113000	113000
1004.64	482.105	112817	112817
1005.64	481.105	113733	113733
1006.64	480.105	113416	113416
1007.64	479.105	113596	113596
1008.64	478.105	114277	114277
1009.64	477.105	114557	114557
1010.64	476.105	114363	114363
1011.64	475.105	112888	112888
1012.64	474.105	113662	113662
1013.64	473.105	113579	113579
1014.64	472.105	112935	112935
1015.64	471.105	112585	112585
1016.64	470.105	112672	112672
1017.64	469.105	113619	113619
1018.64	468.105	112888	112888
1019.64	467.105	114304	114304
1020.64	466.105	115255	115255
1021.64	465.105	113803	113803
1022.64	464.105	113763	113763
1023.64	463.105	111964	111964
1024.64	462.105	111545	111545
1025.64	461.105	112754	112754
1026.64	460.105	113059	113059
1027.64	459.105	114365	114365
1028.64	458.105	113863	113863
1029.64	457.105	112967	112967
1030.64	456.105	114573	114573
1031.64	455.105	114577	114577
1032.64	454.105	113975	113975
1033.64	453.105	114032	114032
1034.64	452.105	112905	112905
1035.64	451.105	114121	114121
1036.64	450.105	113231	113231
1037.64	449.105	113166	113166
1038.64	448.105	112679	112679
1039.64	447.105	113741	113741
1040.64	446.105	114145	114145
1041.64	445.105	113701	113701
1042.64	444.105	113356	113356
1043.64	443.105	113887	113887
1044.64	442.105	113993	113993
1045.64	441.105	114305	114305
1046.64	440.105	113961	113961
1047.64	439.105	113472	113472
1048.64	438.105	114689	114689
1049.64	437.105	114929	114929
1050.64	436.105	115992	115992
1051.64	435.105	114733	114733
1052.64	434.105	112694	112694
1053.64	433.105	113709	113709
1054.64	432.105	115213	115213
1055.64	431.105	113020	113020
1056.64	430.105	112637	112637
1057.64	429.105	112477	112477
1058.64	428.105	112980	112980
1059.64	427.105	113331	113331
1060.64	426.105	112689	112689
1061.64	425.105	113273	113273
1062.64	424.105	113506	113506
1063.64	423.105	112738	112738
1064.64	422.105	113693	113693
1065.64	421.105	114112	114112
1066.64	420.105	112930	112930
1067.64	419.105	113940	113940
1068.64	418.105	114065	114065
1069.64	417.105	114471	114471
1070.64	416.105	113778	113778
1071.64	415.105	112390	112390
1072.64	414.105	112879	112879
1073.64	413.105	113104	113104
1074.64	412.105	112557	112557
1075.64	411.105	112634	112634
1076.64	410.105	113371	113371
1077.64	409.105	112347	112347
1078.64	408.105	113674	113674
1079.64	407.105	113392	113392
1080.64	406.105	113255	113255
1081.64	405.105	113703	113703
1082.64	404.105	111470	111470
1083.64	403.105	113159	113159
1084.64	402.105	113974	113974
1085.64	401.105	112584	112584
1086.64	400.105	114350	114350
1087.64	399.105	117333	117333
1088.64	398.105	117254	117254
1089.64	397.105	114189	114189
1090.64	396.105	113466	113466
1091.64	395.105	113542	113542
1092.64	394.105	113557	113557
1093.64	393.105	114673	114673
1094.64	392.105	113823	113823
1095.64	391.105	112878	112878
1096.64	390.105	112658	112658
1097.64	389.105	112942	112942
1098.64	388.105	112941	112941
1099.64	387.105	114603	114603
1100.64	386.105	113644	113644
1101.64	385.105	112403	112403
1102.64	384.105	114338	114338
1103.64	383.105	113356	113356
1104.64	382.105	111818	111818
1105.64	381.105	114363	114363
1106.64	380.105	113300	113300
1107.64	379.105	113131	113131
1108.64	378.105	112553	112553
1109.64	377.105	113670	113670
1110.64	376.105	114072	114072
1111.64	375.105	111889	111889
1112.64	374.105	113673	113673
1113.64	373.105	112584	112584
1114.64	372.105	114362	114362
1115.64	371.105	112687	112687
1116.64	370.105	113744	113744
1117.64	369.105	113658	113658
1118.64	368.105	112838	112838
1119.64	367.105	113362	113362
1120.64	366.105	114543	114543
1121.64	365.105	114348	114348
1122.64	364.105	114038	114038
1123.64	363.105	113996	113996
1124.64	362.105	113598	113598
1125.64	361.105	112596	112596
1126.64	360.105	112753	112753
1127.64	359.105	114229	114229
1128.64	358.105	113345	113345
1129.64	357.105	114124	114124
1130.64	356.105	112176	112176
1131.64	355.105	112491	112491
1132.64	354.105	113357	113357
1133.64	353.105	113298	113298
1134.64	352.105	114410	114410
1135.64	351.105	114570	114570
1136.64	350.105	115728	115728
1137.64	349.105	115318	115318
1138.64	348.105	115013	115013
1139.64	347.105	118095	118095
1140.64	346.105	119545	119545
1141.64	345.105	115872	115872
1142.64	344.105	112302	112302
1143.64	343.105	112525	112525
1144.64	342.105	112893	112893
1145.64	341.105	113847	113847
1146.64	340.105	112737	112737
1147.64	339.105	112797	112797
1148.64	338.105	113570	113570
1149.64	337.105	112476	112476
1150.64	336.105	113046	113046
1151.64	335.105	113701	113701
1152.64	334.105	113816	113816
1153.64	333.105	113549	113549
1154.64	332.105	112998	112998
1155.64	331.105	113235	113235
1156.64	330.105	114715	114715
1157.64	329.105	113842	113842
1158.64	328.105	114435	114435
1159.64	327.105	112923	112923
1160.64	326.105	113899	113899
1161.64	325.105	113599	113599
1162.64	324.105	112888	112888
1163.64	323.105	114299	114299
1164.64	322.105	113481	113481
1165.64	321.105	113628	113628
1166.64	320.105	113029	113029
1167.64	319.105	112352	112352
1168.64	318.105	114079	114079
1169.64	317.105	114451	114451
1170.64	316.105	113976	113976
1171.64	315.105	113621	113621
1172.64	314.105	113667	113667
1173.64	313.105	114412	114412
1174.64	312.105	116631	116631
1175.64	311.105	114556	114556
1176.64	310.105	113836	113836
1177.64	309.105	114390	114390
1178.64	308.105	116640	116640
1179.64	307.105	117599	117599
1180.64	306.105	117065	117065
1181.64	305.105	116095	116095
1182.64	304.105	116255	116255
1183.64	303.105	116028	116028
1184.64	302.105	114628	114628
1185.64	301.105	112259	112259
1186.64	300.105	110307	110307
1187.64	299.105	107981	107981
1188.64	298.105	106934	106934
1189.64	297.105	104338	104338
1190.64	296.105	102845	102845
1191.64	295.105	100230	100230
1192.64	294.105	99443.1	99443.1
1193.64	293.105	96628	96628
1194.64	292.105	96283.9	96283.9
1195.64	291.105	95583.8	95583.8
1196.64	290.105	97620	97620
1197.64	289.105	102120	102120
1198.64	288.105	108838	108838
1199.64	287.105	117232	117232
1200.64	286.105	145579	145579
1201.64	285.105	216965	216965
1202.64	284.105	238101	238101
1203.64	283.105	162339	162339
1204.64	282.105	115881	115881
1205.64	281.105	100070	100070
1206.64	280.105	96102.7	96102.7
1207.64	279.105	92521.4	92521.4
1208.64	278.105	93707.4	93707.4
1209.64	277.105	91892.5	91892.5
1210.64	276.105	91421.3	91421.3
1211.64	275.105	91314.2	91314.2
1212.64	274.105	90775.6	90775.6
1213.64	273.105	91198.3	91198.3
1214.64	272.105	90476.3	90476.3
1215.64	271.105	90332.6	90332.6
1216.64	270.105	92037.9	92037.9
1217.64	269.105	90572.6	90572.6
1218.64	268.105	90666.3	90666.3
1219.64	267.105	91333.3	91333.3
1220.64	266.105	91302.2	91302.2
1221.64	265.105	90552.9	90552.9
1222.64	264.105	89958.8	89958.8
1223.64	263.105	91220.8	91220.8
1224.64	262.105	91470.8	91470.8
1225.64	261.105	90557.4	90557.4
1226.64	260.105	89449.7	89449.7
1227.64	259.105	90478.3	90478.3
1228.64	258.105	90551.3	90551.3
1229.64	257.105	89819.3	89819.3
1230.64	256.105	90153.3	90153.3
1231.64	255.105	91709.2	91709.2
1232.64	254.105	90876.4	90876.4
1233.64	253.105	91062.1	91062.1
1234.64	252.105	90317.8	90317.8
1235.64	251.105	91126	91126
1236.64	250.105	89861.2	89861.2
1237.64	249.105	90690.8	90690.8
1238.64	248.105	90815.5	90815.5
1239.64	247.105	91274.1	91274.1
1240.64	246.105	90820.9	90820.9
1241.64	245.105	90456.4	90456.4
1242.64	244.105	89438.8	89438.8
1243.64	243.105	90382.2	90382.2
1244.64	242.105	90782.7	90782.7
1245.64	241.105	91475.9	91475.9
1246.64	240.105	91265	91265
1247.64	239.105	90828.4	90828.4
1248.64	238.105	91440.5	91440.5
1249.64	237.105	90704.5	90704.5
1250.64	236.105	90143.5	90143.5
1251.64	235.105	89768.6	89768.6
1252.64	234.105	90936.4	90936.4
1253.64	233.105	91517.3	91517.3
1254.64	232.105	90598.2	90598.2
1255.64	231.105	90197.5	90197.5
1256.64	230.105	90318.9	90318.9
1257.64	229.105	91055.4	91055.4
1258.64	228.105	91222.7	91222.7
1259.64	227.105	90522.3	90522.3
1260.64	226.105	90578.6	90578.6
1261.64	225.105	89623.3	89623.3
1262.64	224.105	90355.8	90355.8
1263.64	223.105	90100.3	90100.3
1264.64	222.105	90783.1	90783.1
1265.64	221.105	90165.4	90165.4
1266.64	220.105	90410.9	90410.9
1267.64	219.105	90604.6	90604.6
1268.64	218.105	90919.6	90919.6
1269.64	217.105	89448.5	89448.5
1270.64	216.105	90304.7	90304.7
1271.64	215.105	90605.3	90605.3
1272.64	214.105	90721	90721
1273.64	213.105	90590	90590
1274.64	212.105	90459.1	90459.1
1275.64	211.105	91844.6	91844.6
1276.64	210.105	90320.4	90320.4
1277.64	209.105	90517.4	90517.4
1278.64	208.105	91336	91336
1279.64	207.105	90576.4	90576.4
1280.64	206.105	89625.9	89625.9
1281.64	205.105	89679.7	89679.7
1282.64	204.105	90416.3	90416.3
1283.64	203.105	90266.7	90266.7
1284.64	202.105	90260.5	90260.5
1285.64	201.105	89084.5	89084.5
1286.64	200.105	90144.8	90144.8
1287.64	199.105	90438.4	90438.4
1288.64	198.105	90311	90311
1289.64	197.105	90668	90668
1290.64	196.105	90824.2	90824.2
1291.64	195.105	88752.8	88752.8
1292.64	194.105	90138.7	90138.7
1293.64	193.105	90375.1	90375.1
1294.64	192.105	90647.1	90647.1
1295.64	191.105	90494.7	90494.7
1296.64	190.105	90846.8	90846.8
1297.64	189.105	91364.8	91364.8
1298.64	188.105	90394.2	90394.2
1299.64	187.105	90401.4	90401.4
1300.64	186.105	91206.4	91206.4
1301.64	185.105	90350.8	90350.8
1302.64	184.105	90400.9	90400.9
1303.64	183.105	90041.2	90041.2
1304.64	182.105	91423.7	91423.7
1305.64	181.105	90666.7	90666.7
1306.64	180.105	90493.1	90493.1
1307.64	179.105	91877.9	91877.9
1308.64	178.105	90034.2	90034.2
1309.64	177.105	89957.3	89957.3
1310.64	176.105	91514.6	91514.6
1311.64	175.105	89451.8	89451.8
1312.64	174.105	91540	91540
1313.64	173.105	90473	90473
1314.64	172.105	89549.6	89549.6
1315.64	171.105	90788	90788
1316.64	170.105	90474.5	90474.5
1317.64	169.105	89437.2	89437.2
1318.64	168.105	91772.1	91772.1
1319.64	167.105	89378.7	89378.7
1320.64	166.105	89485.2	89485.2
1321.64	165.105	90079.9	90079.9
1322.64	164.105	90005.5	90005.5
1323.64	163.105	90654.8	90654.8
1324.64	162.105	90207	90207
1325.64	161.105	90078.3	90078.3
1326.64	160.105	89405.2	89405.2
1327.64	159.105	90415.7	90415.7
1328.64	158.105	90192.5	90192.5
1329.64	157.105	89112.9	89112.9
1330.64	156.105	89972.6	89972.6
1331.64	155.105	90736.1	90736.1
1332.64	154.105	90345.7	90345.7
1333.64	153.105	91464	91464
1334.64	152.105	90694.2	90694.2
1335.64	151.105	90129.9	90129.9
1336.64	150.105	89711	89711
1337.64	149.105	90020.9	90020.9
1338.64	148.105	91095.4	91095.4
1339.64	147.105	90297.1	90297.1
1340.64	146.105	90395.9	90395.9
1341.64	145.105	90253.7	90253.7
1342.64	144.105	89632.7	89632.7
1343.64	143.105	90151.7	90151.7
1344.64	142.105	89888.4	89888.4
1345.64	141.105	89991.5	89991.5
1346.64	140.105	89873.5	89873.5
1347.64	139.105	90006.9	90006.9
1348.64	138.105	88621.5	88621.5
1349.64	137.105	90582.4	90582.4
1350.64	136.105	89785.3	89785.3
1351.64	135.105	89775.8	89775.8
1352.64	134.105	91450.1	91450.1
1353.64	133.105	90812.2	90812.2
1354.64	132.105	89224.3	89224.3
1355.64	131.105	90434.3	90434.3
1356.64	130.105	88408.6	88408.6
1357.64	129.105	89880	89880
1358.64	128.105	90100.3	90100.3
1359.64	127.105	88679.1	88679.1
1360.64	126.105	89373.2	89373.2
1361.64	125.105	89458.2	89458.2
1362.64	124.105	90345	90345
1363.64	123.105	90191.2	90191.2
1364.64	122.105	89920.1	89920.1
1365.64	121.105	88794.7	88794.7
1366.64	120.105	89780.8	89780.8
1367.64	119.105	90059.2	90059.2
1368.64	118.105	90877.8	90877.8
1369.64	117.105	89761.2	89761.2
1370.64	116.105	89862.8	89862.8
1371.64	115.105	90536.9	90536.9
1372.64	114.105	88669.5	88669.5
1373.64	113.105	88839.5	88839.5
1374.64	112.105	89561.2	89561.2
1375.64	111.105	89826.9	89826.9
1376.64	110.105	90090.1	90090.1
1377.64	109.105	90023.1	90023.1
1378.64	108.105	89540.4	89540.4
1379.64	107.105	89557.9	89557.9
1380.64	106.105	91472	91472
1381.64	105.105	89316.4	89316.4
1382.64	104.105	90288.9	90288.9
1383.64	103.105	89779.7	89779.7
1384.64	102.105	88710.5	88710.5
1385.64	101.105	89900.4	89900.4
1386.64	100.105	90625.5	90625.5
1387.64	99.105	89758.2	89758.2
1388.64	98.105	90191.1	90191.1
1389.64	97.105	90333.7	90333.7
1390.64	96.105	89297.1	89297.1
1391.64	95.105	89420	89420
1392.64	94.105	91363.1	91363.1
1393.64	93.105	89644.4	89644.4
1394.64	92.105	89806.6	89806.6
1395.64	91.105	90717.9	90717.9
1396.64	90.105	91067.7	91067.7
1397.64	89.105	88955.8	88955.8
1398.64	88.105	89102.3	89102.3
1399.64	87.105	90689.1	90689.1
1400.64	86.105	88568.6	88568.6
1401.64	85.105	89555.8	89555.8
1402.64	84.105	89323.7	89323.7
1403.64	83.105	90188.9	90188.9
1404.64	82.105	90016.2	90016.2
1405.64	81.105	89672.1	89672.1
1406.64	80.105	90010.5	90010.5
1407.64	79.105	89310.3	89310.3
1408.64	78.105	90591	90591
1409.64	77.105	90151.9	90151.9
1410.64	76.105	89375.9	89375.9
1411.64	75.105	89369.6	89369.6
1412.64	74.105	89758	89758
1413.64	73.105	88763.4	88763.4
1414.64	72.105	90103.5	90103.5
1415.64	71.105	90522.2	90522.2
1416.64	70.105	90790.6	90790.6
1417.64	69.105	91344.6	91344.6
1418.64	68.105	89901.4	89901.4
1419.64	67.105	89872.2	89872.2
1420.64	66.105	89780.2	89780.2
1421.64	65.105	90008.5	90008.5
1422.64	64.105	89589.7	89589.7
1423.64	63.105	89155.1	89155.1
1424.64	62.105	89793	89793
1425.64	61.105	90406.1	90406.1
1426.64	60.105	88489.1	88489.1
1427.64	59.105	89137.2	89137.2
1428.64	58.105	90462.6	90462.6
1429.64	57.105	90193	90193
1430.64	56.105	90370	90370
1431.64	55.105	89080.7	89080.7
1432.64	54.105	89104.1	89104.1
1433.64	53.105	90244.4	90244.4
1434.64	52.105	89074.8	89074.8
1435.64	51.105	89453.7	89453.7
1436.64	50.105	90544.8	90544.8
1437.64	49.105	89588.9	89588.9
1438.64	48.105	90141.9	90141.9
1439.64	47.105	89418.8	89418.8
1440.64	46.105	89705.2	89705.2
1441.64	45.105	90585.6	90585.6
1442.64	44.105	91221.1	91221.1
1443.64	43.105	90550.7	90550.7
1444.64	42.105	88875.8	88875.8
1445.64	41.105	89191	89191
1446.64	40.105	90549.3	90549.3
1447.64	39.105	90372.7	90372.7
1448.64	38.105	88161.2	88161.2
1449.64	37.105	90006.1	90006.1
1450.64	36.105	89995.5	89995.5
1451.64	35.105	89711.7	89711.7
1452.64	34.105	88546.4	88546.4
1453.64	33.105	89142.2	89142.2
1454.64	32.105	90143.4	90143.4
1455.64	31.105	89137.5	89137.5
1456.64	30.105	88897.9	88897.9
1457.64	29.105	89792.4	89792.4
1458.64	28.105	89615.4	89615.4
1459.64	27.105	92346.9	92346.9
1460.64	26.105	90500.3	90500.3
1461.64	25.105	92695.4	92695.4
1462.64	24.105	91766.5	91766.5
1463.64	23.105	89345.8	89345.8
1464.64	22.105	88420.8	88420.8
1465.64	21.105	89305.9	89305.9
1466.64	20.105	88925.5	88925.5
1467.64	19.105	91086.8	91086.8
1468.64	18.105	90187.8	90187.8
1469.64	17.105	90987.3	90987.3
1470.64	16.105	90555.8	90555.8
1471.64	15.105	89313.5	89313.5
1472.64	14.105	90636.4	90636.4
1473.64	13.105	88717.8	88717.8
1474.64	12.105	89345.1	89345.1
1475.64	11.105	89298.1	89298.1
1476.64	10.105	88694.6	88694.6
1477.64	9.105	88968.5	88968.5
1478.64	8.105	89102.6	89102.6
1479.64	7.105	88523.8	88523.8
1480.64	6.105	87866.4	87866.4
1481.64	5.105	88368.4	88368.4
1482.64	4.105	89053.5	89053.5
1483.64	3.105	87137.9	87137.9
1484.64	2.105	87712.1	87712.1
1485.64	1.105	87032.6	87032.6
1486.64	0.105	87437.3	87437.3
1487.64	-0.895	87611.9	87611.9
1488.64	-1.895	88353	88353
1489.64	-2.895	87467.4	87467.4
1490.64	-3.895	86340.7	86340.7
1491.64	-4.895	87427.3	87427.3
1492.64	-5.895	86748.2	86748.2
1493.64	-6.895	86884.7	86884.7
1494.64	-7.895	87189.9	87189.9
1495.64	-8.895	88058.7	88058.7
1496.64	-9.895	87214.9	87214.9
1497.64	-10.895	87484.2	87484.2
1498.64	-11.895	88203.2	88203.2
1499.64	-12.895	86879.7	86879.7

## Sheet: BFT2
survey FG 0.5_40						C 1s								O 1s							Ca 2p								N 1s						P 2p
	Characteristic Energy eV	1486.74	Acquisition Time s	0.1			Characteristic Energy eV	1486.74	Acquisition Time s	0.8					Characteristic Energy eV	1486.74	Acquisition Time s	0.6				Characteristic Energy eV	1486.74	Acquisition Time s	0.8					Characteristic Energy eV	1486.74	Acquisition Time s	0.8			Characteristic Energy eV	1486.74	Acquisition Time s	0.7
KE_survey FG 0.5_40	BE_survey FG 0.5_40	CPS_survey FG 0.5_40	Background_survey FG 0.5_40			KE_C 1s	BE_C 1s	CPS_C 1s	C 1s_1_C 1s	C 1s_2_C 1s	Background_C 1s	Envelope_C 1s		KE_O 1s	BE_O 1s	CPS_O 1s	O 1s_1_O 1s	Background_O 1s	Envelope_O 1s		KE_Ca 2p	BE_Ca 2p	CPS_Ca 2p	Ca 2p_1_Ca 2p	Ca 2p_2_Ca 2p	Background_Ca 2p	Envelope_Ca 2p		KE_N 1s	BE_N 1s	CPS_N 1s	Background_N 1s			KE_P 2p	BE_P 2p	CPS_P 2p	Background_P 2p
100.675	1386.07	100564	100564			1184.82	301.925	47113.5	47113.5	47113.5	47113.5	47113.5		944.815	541.925	50291.2	50291.2	50291.2	50291.2		1125.33	361.415	47628.5	47628.5	47628.5	47628.5	47628.5		1077.88	408.865	48039.9	48039.9			1345.04	141.705	38164.3	38164.3
101.675	1385.07	99643.5	99643.5			1184.92	301.825	47366.5	47366.5	47366.5	47366.5	47366.5		944.915	541.825	50902.5	50902.5	50902.5	50902.5		1125.43	361.315	47729.4	47729.4	47729.4	47729.4	47729.4		1077.98	408.765	47933.9	47933.9			1345.14	141.605	37878.9	37878.9
102.675	1384.07	98050	98050			1185.02	301.725	46983.9	46983.9	46983.9	46983.9	46983.9		945.015	541.725	50762.2	50762.2	50762.2	50762.2		1125.53	361.215	47992	47992	47992	47992	47992		1078.08	408.665	47957	47957			1345.24	141.505	37536.3	37536.3
103.675	1383.07	98851.8	98851.8			1185.12	301.625	46752.7	46752.7	46752.7	46752.7	46752.7		945.115	541.625	50560.7	50560.7	50560.7	50560.7		1125.63	361.115	47560.9	47560.9	47560.9	47560.9	47560.9		1078.18	408.565	48213.2	48213.2			1345.34	141.405	38046.4	38046.4
104.675	1382.07	98250.8	98250.8			1185.22	301.525	46527.7	46527.7	46527.7	46527.7	46527.7		945.215	541.525	49977.5	49977.5	49977.5	49977.5		1125.73	361.015	47438.2	47438.2	47438.2	47438.2	47438.2		1078.28	408.465	47889.9	47889.9			1345.44	141.305	38145.9	38145.9
105.675	1381.07	97408.3	97408.3			1185.32	301.425	46448.8	46448.8	46448.8	46448.8	46448.8		945.315	541.425	49788.3	49788.3	49788.3	49788.3		1125.83	360.915	47742.1	47742.1	47742.1	47742.1	47742.1		1078.38	408.365	48170.4	48170.4			1345.54	141.205	38126.7	38126.7
106.675	1380.07	97191.3	97191.3			1185.42	301.325	46808	46808	46808	46808	46808		945.415	541.325	50184.8	50184.8	50184.8	50184.8		1125.93	360.815	47699.1	47699.1	47699.1	47699.1	47699.1		1078.48	408.265	47685.5	47685.5			1345.64	141.105	37809.3	37809.3
107.675	1379.07	98152.4	98152.4			1185.52	301.225	46589.3	46589.3	46589.3	46589.3	46589.3		945.515	541.225	50068.2	50068.2	50068.2	50068.2		1126.03	360.715	47619.4	47619.4	47619.4	47619.4	47619.4		1078.58	408.165	47963.9	47963.9			1345.74	141.005	37992	37992
108.675	1378.07	96837.5	96837.5			1185.62	301.125	46191.6	46191.6	46191.6	46191.6	46191.6		945.615	541.125	49735.3	49735.3	49735.3	49735.3		1126.13	360.615	47876.8	47876.8	47876.8	47876.8	47876.8		1078.68	408.065	48240.9	48240.9			1345.84	140.905	38163.7	38163.7
109.675	1377.07	95072.8	95072.8			1185.72	301.025	46268.4	46268.4	46268.4	46268.4	46268.4		945.715	541.025	50338.5	50338.5	50338.5	50338.5		1126.23	360.515	47603.8	47603.8	47603.8	47603.8	47603.8		1078.78	407.965	47870.6	47870.6			1345.94	140.805	37880.4	37880.4
110.675	1376.07	97198.3	97198.3			1185.82	300.925	46314	46314	46314	46314	46314		945.815	540.925	50259.8	50259.8	50259.8	50259.8		1126.33	360.415	47683.2	47683.2	47683.2	47683.2	47683.2		1078.88	407.865	48160	48160			1346.04	140.705	37804.7	37804.7
111.675	1375.07	95583.6	95583.6			1185.92	300.825	45927.4	45927.4	45927.4	45927.4	45927.4		945.915	540.825	49998.3	49998.3	49998.3	49998.3		1126.43	360.315	47615.9	47615.9	47615.9	47615.9	47615.9		1078.98	407.765	47885.1	47885.1			1346.14	140.605	37891.9	37891.9
112.675	1374.07	94306	94306			1186.02	300.725	46260.2	46260.2	46260.2	46260.2	46260.2		946.015	540.725	50139.7	50139.7	50139.7	50139.7		1126.53	360.215	48198.9	48198.9	48198.9	48198.9	48198.9		1079.08	407.665	47579.5	47579.5			1346.24	140.505	38024.6	38024.6
113.675	1373.07	94271.7	94271.7			1186.12	300.625	46082.1	46082.1	46082.1	46082.1	46082.1		946.115	540.625	50004.7	50004.7	50004.7	50004.7		1126.63	360.115	47916.3	47916.3	47916.3	47916.3	47916.3		1079.18	407.565	47678.2	47678.2			1346.34	140.405	38015.9	38015.9
114.675	1372.07	92410.1	92410.1			1186.22	300.525	46194.5	46194.5	46194.5	46194.5	46194.5		946.215	540.525	50074.5	50074.5	50074.5	50074.5		1126.73	360.015	47857	47857	47857	47857	47857		1079.28	407.465	47962.4	47962.4			1346.44	140.305	38095.7	38095.7
115.675	1371.07	92690.6	92690.6			1186.32	300.425	46124.4	46124.4	46124.4	46124.4	46124.4		946.315	540.425	50265.7	50265.7	50265.7	50265.7		1126.83	359.915	47822.3	47822.3	47822.3	47822.3	47822.3		1079.38	407.365	47909.4	47909.4			1346.54	140.205	38337	38337
116.675	1370.07	92532.9	92532.9			1186.42	300.325	45845.7	45845.7	45845.7	45845.7	45845.7		946.415	540.325	50001.8	50001.8	50001.8	50001.8		1126.93	359.815	47732.9	47732.9	47732.9	47732.9	47732.9		1079.48	407.265	47976.4	47976.4			1346.64	140.105	38126.7	38126.7
117.675	1369.07	91716.4	91716.4			1186.52	300.225	46081.8	46081.8	46081.8	46081.8	46081.8		946.515	540.225	49787.7	49787.7	49787.7	49787.7		1127.03	359.715	47889	47889	47889	47889	47889		1079.58	407.165	47981.3	47981.3			1346.74	140.005	38046	38046
118.675	1368.07	92647.8	92647.8			1186.62	300.125	45430.9	45430.9	45430.9	45430.9	45430.9		946.615	540.125	49723.8	49723.8	49723.8	49723.8		1127.13	359.615	47967	47967	47967	47967	47967		1079.68	407.065	48105.4	48105.4			1346.84	139.905	37815.7	37815.7
119.675	1367.07	92627.7	92627.7			1186.72	300.025	45731	45731	45731	45731	45731		946.715	540.025	49481.7	49481.7	49481.7	49481.7		1127.23	359.515	47761.8	47761.8	47761.8	47761.8	47761.8		1079.78	406.965	48208.6	48208.6			1346.94	139.805	37930.4	37930.4
120.675	1366.07	90994.6	90994.6			1186.82	299.925	45702	45702	45702	45702	45702		946.815	539.925	49408	49408	49408	49408		1127.33	359.415	47594.4	47594.4	47594.4	47594.4	47594.4		1079.88	406.865	48156.8	48156.8			1347.04	139.705	37998.6	37998.6
121.675	1365.07	91434.7	91434.7			1186.92	299.825	45610.7	45610.7	45610.7	45610.7	45610.7		946.915	539.825	50145.2	50145.2	50145.2	50145.2		1127.43	359.315	47533.5	47533.5	47533.5	47533.5	47533.5		1079.98	406.765	47769.3	47769.3			1347.14	139.605	38148.3	38148.3
122.675	1364.07	92973.8	92973.8			1187.02	299.725	45241.1	45241.1	45241.1	45241.1	45241.1		947.015	539.725	49837	49837	49837	49837		1127.53	359.215	47421.6	47421.6	47421.6	47421.6	47421.6		1080.08	406.665	48007.1	48007.1			1347.24	139.505	38134.6	38134.6
123.675	1363.07	90707	90707			1187.12	299.625	45511.5	45511.5	45511.5	45511.5	45511.5		947.115	539.625	49662.5	49662.5	49662.5	49662.5		1127.63	359.115	47634	47634	47634	47634	47634		1080.18	406.565	48388.4	48388.4			1347.34	139.405	37831.9	37831.9
124.675	1362.07	91514.1	91514.1			1187.22	299.525	45641.3	45641.3	45641.3	45641.3	45641.3		947.215	539.525	49748.3	49748.3	49748.3	49748.3		1127.73	359.015	48049	48049	48049	48049	48049		1080.28	406.465	47792.4	47792.4			1347.44	139.305	37956	37956
125.675	1361.07	91053.5	91053.5			1187.32	299.425	45691.9	45691.9	45691.9	45691.9	45691.9		947.315	539.425	49835	49835	49835	49835		1127.83	358.915	47593.8	47593.8	47593.8	47593.8	47593.8		1080.38	406.365	48174.3	48174.3			1347.54	139.205	38089.9	38089.9
126.675	1360.07	89143.6	89143.6			1187.42	299.325	45384.1	45384.1	45384.1	45384.1	45384.1		947.415	539.325	49476.5	49476.5	49476.5	49476.5		1127.93	358.815	47602.4	47602.4	47602.4	47602.4	47602.4		1080.48	406.265	48126.8	48126.8			1347.64	139.105	38149	38149
127.675	1359.07	90296.5	90296.5			1187.52	299.225	45306.8	45306.8	45306.8	45306.8	45306.8		947.515	539.225	49069.2	49069.2	49069.2	49069.2		1128.03	358.715	47634.1	47634.1	47634.1	47634.1	47634.1		1080.58	406.165	47984.4	47984.4			1347.74	139.005	38129.7	38129.7
128.675	1358.07	89268.1	89268.1			1187.62	299.125	45182.3	45182.3	45182.3	45182.3	45182.3		947.615	539.125	49397.3	49397.4	49397.3	49397.4		1128.13	358.615	47904.6	47904.6	47904.6	47904.6	47904.6		1080.68	406.065	47867	47867			1347.84	138.905	38358.7	38358.7
129.675	1357.07	88927	88927			1187.72	299.025	45139.9	45139.9	45139.9	45139.9	45139.9		947.715	539.025	49147.3	49147.4	49147.3	49147.4		1128.23	358.515	47699	47699	47699	47699	47699		1080.78	405.965	48102.5	48102.5			1347.94	138.805	38155.9	38155.9
130.675	1356.07	90266.5	90266.5			1187.82	298.925	44782.6	44782.6	44782.6	44782.6	44782.6		947.815	538.925	49472.7	49472.7	49472.7	49472.7		1128.33	358.415	47894.3	47894.3	47894.3	47894.3	47894.3		1080.88	405.865	48012.4	48012.4			1348.04	138.705	38020.1	38020.1
131.675	1355.07	90480.4	90480.4			1187.92	298.825	44690	44690	44690	44690	44690		947.915	538.825	49638	49638.1	49638	49638.1		1128.43	358.315	47697.3	47697.3	47697.3	47697.3	47697.3		1080.98	405.765	48266.5	48266.5			1348.14	138.605	38299.1	38299.1
132.675	1354.07	89254.6	89254.6			1188.02	298.725	44948.2	44948.2	44948.2	44948.2	44948.2		948.015	538.725	49438.8	49438.9	49438.8	49438.9		1128.53	358.215	47879.3	47879.3	47879.3	47879.3	47879.3		1081.08	405.665	48268.5	48268.5			1348.24	138.505	38034.6	38034.6
133.675	1353.07	88045.3	88045.3			1188.12	298.625	44800.7	44800.7	44800.7	44800.7	44800.7		948.115	538.625	49640.8	49641	49640.8	49641		1128.63	358.115	47899.3	47899.3	47899.3	47899.3	47899.3		1081.18	405.565	48103.9	48103.9			1348.34	138.405	38029.4	38029.4
134.675	1352.07	87972.2	87972.2			1188.22	298.525	44667.5	44667.5	44667.5	44667.5	44667.5		948.215	538.525	49926.2	49926.4	49926.2	49926.4		1128.73	358.015	47498	47498	47498	47498	47498		1081.28	405.465	48081.5	48081.5			1348.44	138.305	37982.3	37982.3
135.675	1351.07	88171.4	88171.4			1188.32	298.425	44640.1	44640.1	44640.1	44640.1	44640.1		948.315	538.425	49383.3	49383.6	49383.3	49383.6		1128.83	357.915	47466.6	47466.6	47466.6	47466.6	47466.6		1081.38	405.365	48101.3	48101.3			1348.54	138.205	38160.1	38160.1
136.675	1350.07	87836.6	87836.6			1188.42	298.325	44641.9	44641.9	44641.9	44641.9	44641.9		948.415	538.325	49396	49396.4	49396	49396.4		1128.93	357.815	47436.6	47436.6	47436.6	47436.6	47436.6		1081.48	405.265	47732.6	47732.6			1348.64	138.105	38228.3	38228.3
137.675	1349.07	87469.3	87469.3			1188.52	298.225	44770.7	44770.7	44770.7	44770.7	44770.7		948.515	538.225	49297.5	49298	49297.5	49298		1129.03	357.715	47874.4	47874.4	47874.4	47874.4	47874.4		1081.58	405.165	47916.9	47916.9			1348.74	138.005	37896.7	37896.7
138.675	1348.07	88310.2	88310.2			1188.62	298.125	44263.9	44263.9	44263.9	44263.9	44263.9		948.615	538.125	49146.2	49146.9	49146.2	49146.9		1129.13	357.615	47956.1	47956.1	47956.1	47956.1	47956.1		1081.68	405.065	47941.1	47941.1			1348.84	137.905	37933.1	37933.1
139.675	1347.07	88721.6	88721.6			1188.72	298.025	44250.4	44250.4	44250.4	44250.4	44250.4		948.715	538.025	49232.2	49233.1	49232.2	49233.1		1129.23	357.515	47611.3	47611.3	47611.3	47611.3	47611.3		1081.78	404.965	47869.3	47869.3			1348.94	137.805	37876.1	37876.1
140.675	1346.07	88009	88009			1188.82	297.925	44033.8	44033.8	44033.8	44033.8	44033.8		948.815	537.925	49358.2	49359.5	49358.2	49359.5		1129.33	357.415	47728.9	47728.9	47728.9	47728.9	47728.9		1081.88	404.865	47935.4	47935.4			1349.04	137.705	38087.3	38087.3
141.675	1345.07	86577.2	86577.2			1188.92	297.825	44321.9	44321.9	44321.9	44321.9	44321.9		948.915	537.825	49325.2	49326.9	49325.2	49326.9		1129.43	357.315	47555.1	47555.1	47555.1	47555.1	47555.1		1081.98	404.765	47997.1	47997.1			1349.14	137.605	38119	38119
142.675	1344.07	86275.7	86275.7			1189.02	297.725	44195.4	44195.4	44195.4	44195.4	44195.4		949.015	537.725	49813	49361	49358.7	49361		1129.53	357.215	47743.4	47743.4	47743.4	47743.4	47743.4		1082.08	404.665	48052.1	48052.1			1349.24	137.505	38002.3	38002.3
143.675	1343.07	85116.7	85116.7			1189.12	297.625	44043.4	44043.4	44043.4	44043.4	44043.4		949.115	537.625	49287.5	49361.7	49358.7	49361.7		1129.63	357.115	47659.8	47659.8	47659.8	47659.8	47659.8		1082.18	404.565	47622.9	47622.9			1349.34	137.405	37846.9	37846.9
144.675	1342.07	85114.4	85114.4			1189.22	297.525	43858.5	43858.5	43858.5	43858.5	43858.5		949.215	537.525	49350.5	49362.7	49358.7	49362.7		1129.73	357.015	47443	47443	47443	47443	47443		1082.28	404.465	48030.5	48030.5			1349.44	137.305	37861.1	37861.1
145.675	1341.07	86919.1	86919.1			1189.32	297.425	43931.5	43931.5	43931.5	43931.5	43931.5		949.315	537.425	49548.8	49363.7	49358.5	49363.7		1129.83	356.915	47692.9	47692.9	47692.9	47692.9	47692.9		1082.38	404.365	48146.3	48146.3			1349.54	137.205	37887.3	37887.3
146.675	1340.07	87539.4	87539.4			1189.42	297.325	43929.8	43929.8	43929.8	43929.8	43929.8		949.415	537.325	49170.2	49365.2	49358.4	49365.2		1129.93	356.815	47462	47462	47462	47462	47462		1082.48	404.265	48223.6	48223.6			1349.64	137.105	37853.4	37853.4
147.675	1339.07	85924.5	85924.5			1189.52	297.225	43952.7	43952.7	43952.7	43952.7	43952.7		949.515	537.225	49627.8	49367	49358.2	49367		1130.03	356.715	47492	47492	47492	47492	47492		1082.58	404.165	47968.8	47968.8			1349.74	137.005	37920.9	37920.9
148.675	1338.07	87473.5	87473.5			1189.62	297.125	43643	43643	43643	43643	43643		949.615	537.125	49554.3	49369.4	49358.1	49369.4		1130.13	356.615	47603.5	47603.5	47603.5	47603.5	47603.5		1082.68	404.065	47969.4	47969.4			1349.84	136.905	37879.4	37879.4
149.675	1337.07	87115.8	87115.8			1189.72	297.025	43887.9	43887.9	43887.9	43887.9	43887.9		949.715	537.025	49552.5	49372.6	49357.9	49372.6		1130.23	356.515	47609.6	47609.6	47609.6	47609.6	47609.6		1082.78	403.965	48185.1	48185.1			1349.94	136.805	38156.9	38156.9
150.675	1336.07	86482.7	86482.7			1189.82	296.925	43681.3	43681.3	43681.3	43681.3	43681.3		949.815	536.925	49370.3	49376.7	49357.9	49376.7		1130.33	356.415	47320.2	47320.3	47320.3	47320.2	47320.3		1082.88	403.865	47823.8	47823.8			1350.04	136.705	38154.7	38154.7
151.675	1335.07	86216.5	86216.5			1189.92	296.825	43534.3	43534.3	43534.3	43534.3	43534.3		949.915	536.825	49344.5	49381.8	49357.9	49381.8		1130.43	356.315	47262.1	47262.1	47262.1	47262.1	47262.1		1082.98	403.765	47812.4	47812.4			1350.14	136.605	37913.9	37913.9
152.675	1334.07	85943.2	85943.2			1190.02	296.725	43417.4	43417.4	43417.4	43417.4	43417.4		950.015	536.725	49415.7	49388.4	49357.9	49388.4		1130.53	356.215	47321	47321	47321	47321	47321		1083.08	403.665	47940.9	47940.9			1350.24	136.505	38283	38283
153.675	1333.07	85159.9	85159.9			1190.12	296.625	43291.6	43291.6	43291.6	43291.6	43291.6		950.115	536.625	49453	49396.5	49357.8	49396.5		1130.63	356.115	47609.9	47609.9	47609.9	47609.9	47609.9		1083.18	403.565	48136.3	48136.3			1350.34	136.405	38208.9	38208.9
154.675	1332.07	85661.7	85661.7			1190.22	296.525	43094.5	43094.5	43094.5	43094.5	43094.5		950.215	536.525	49213.8	49406.4	49357.7	49406.4		1130.73	356.015	47322.6	47322.6	47322.7	47322.6	47322.7		1083.28	403.465	47851	47851			1350.44	136.305	37931.7	37931.7
155.675	1331.07	85462.3	85462.3			1190.32	296.425	43377.3	43377.3	43377.3	43377.3	43377.3		950.315	536.425	49568.3	49418.9	49357.5	49418.9		1130.83	355.915	47423.4	47423.4	47423.4	47423.4	47423.4		1083.38	403.365	47628.9	47628.9			1350.54	136.205	37726.7	37726.7
156.675	1330.07	85190.2	85190.2			1190.42	296.325	43035.5	43035.5	43035.5	43035.5	43035.5		950.415	536.325	49119.7	49434.3	49357.4	49434.3		1130.93	355.815	47728	47529.8	47529.9	47529.8	47529.9		1083.48	403.265	47789	47789			1350.64	136.105	37835.3	37835.3
157.675	1329.07	85676.6	85676.6			1190.52	296.225	43102.9	43102.9	43102.9	43102.9	43102.9		950.515	536.225	49354.3	49453.2	49357.4	49453.2		1131.03	355.715	47553.9	47529.8	47529.9	47529.8	47529.9		1083.58	403.165	48137.5	48137.5			1350.74	136.005	38220	38220
158.675	1328.07	85863.8	85863.8			1190.62	296.125	43003.9	43003.9	43003.9	43003.9	43003.9		950.615	536.125	49454	49476.5	49357.3	49476.5		1131.13	355.615	47461.5	47529.6	47529.8	47529.6	47529.8		1083.68	403.065	47804.6	47804.6			1350.84	135.905	38120.1	38120.1
159.675	1327.07	85519.4	85519.4			1190.72	296.025	42860.2	42860.2	42860.3	42860.2	42860.3		950.715	536.025	49277.8	49505	49357.2	49505		1131.23	355.515	47603.6	47529.4	47529.7	47529.4	47529.7		1083.78	402.965	47699.6	47699.6			1350.94	135.805	38098.3	38098.3
160.675	1326.07	86013.2	86013.2			1190.82	295.925	42912.6	42912.6	42912.6	42912.6	42912.6		950.815	535.925	49679.8	49538.8	49357	49538.8		1131.33	355.415	47748.9	47528.9	47529.3	47528.9	47529.3		1083.88	402.865	47825.9	47825.9			1351.04	135.705	37920.9	37920.9
161.675	1325.07	85456.2	85456.2			1190.92	295.825	42482	42482	42482	42482	42482		950.915	535.825	49506.8	49580.5	49356.9	49580.5		1131.43	355.315	47474.5	47528.8	47529.3	47528.8	47529.3		1083.98	402.765	47793.2	47793.2			1351.14	135.605	37818.9	37818.9
162.675	1324.07	85089.2	85089.2			1191.02	295.725	42742.4	42742.4	42742.4	42742.4	42742.4		951.015	535.725	49467.8	49630.5	49356.8	49630.5		1131.53	355.215	47588.8	47528.7	47529.4	47528.7	47529.4		1084.08	402.665	47762.7	47762.7			1351.24	135.505	38203.9	38203.9
163.675	1323.07	85533.2	85533.2			1191.12	295.625	42923	42923	42923	42923	42923		951.115	535.625	49944.5	49689.4	49356.4	49689.4		1131.63	355.115	47596.1	47528.5	47529.5	47528.5	47529.5		1084.18	402.565	47911.6	47911.6			1351.34	135.405	37987.9	37987.9
164.675	1322.07	84359.7	84359.7			1191.22	295.525	42824.3	42824.3	42824.3	42824.3	42824.3		951.215	535.525	49848.8	49760.5	49356	49760.5		1131.73	355.015	47535	47528.5	47529.8	47528.5	47529.8		1084.28	402.465	47990.5	47990.5			1351.44	135.305	37939.6	37939.6
165.675	1321.07	85408.7	85408.7			1191.32	295.425	42658.6	42658.6	42658.6	42658.6	42658.6		951.315	535.425	50070	49844.8	49355.5	49844.8		1131.83	354.915	47897	47527.6	47529.5	47527.6	47529.5		1084.38	402.365	48120.2	48120.2			1351.54	135.205	38023.7	38023.7
166.675	1320.07	84361.1	84361.1			1191.42	295.325	42417.4	42417.4	42417.4	42417.4	42417.4		951.415	535.325	49932.5	49943.6	49355.1	49943.6		1131.93	354.815	47518	47527.6	47530.2	47527.6	47530.2		1084.48	402.265	48069	48069			1351.64	135.105	38274.1	38274.1
167.675	1319.07	85732.4	85732.4			1191.52	295.225	42332.7	42332.7	42332.8	42332.7	42332.8		951.515	535.225	50395	50060.3	49354.3	50060.3		1132.03	354.715	47584.3	47527.5	47531	47527.5	47531		1084.58	402.165	48315.1	48315.1			1351.74	135.005	38214	38214
168.675	1318.07	85404.3	85404.3			1191.62	295.125	42371.3	42371.3	42371.3	42371.3	42371.3		951.615	535.125	50527.5	50197.3	49353.5	50197.3		1132.13	354.615	47653.6	47527.2	47532.1	47527.2	47532.1		1084.68	402.065	48408.4	48408.4			1351.84	134.905	38417.4	38417.4
169.675	1317.07	85211.4	85211.4			1191.72	295.025	42207.9	42207.9	42207.9	42207.9	42207.9		951.715	535.025	50578.5	50355.5	49352.6	50355.5		1132.23	354.515	47509.9	47527.1	47533.8	47527.1	47533.8		1084.78	401.965	47901.3	47901.3			1351.94	134.805	38242.7	38242.7
170.675	1316.07	85637	85637			1191.82	294.925	42242.6	42242.6	42242.6	42242.6	42242.6		951.815	534.925	50738	50539.6	49351.6	50539.6		1132.33	354.415	47401.6	47526.8	47535.8	47526.8	47535.8		1084.88	401.865	48098.6	48098.6			1352.04	134.705	38387.7	38387.7
171.675	1315.07	85224.6	85224.6			1191.92	294.825	42108.4	42108.4	42108.4	42108.4	42108.4		951.915	534.825	50940	50753	49350.4	50753		1132.43	354.315	47498.6	47526.8	47538.7	47526.8	47538.7		1084.98	401.765	48177.4	48177.4			1352.14	134.605	38284	38284
172.675	1314.07	84157.1	84157.1			1192.02	294.725	41963.1	41963.1	41963.1	41963.1	41963.1		952.015	534.725	51255.3	50995.9	49349	50995.9		1132.53	354.215	47616.8	47526.5	47542.4	47526.5	47542.4		1085.08	401.665	48050.2	48050.2			1352.24	134.505	38071.4	38071.4
173.675	1313.07	85931	85931			1192.12	294.625	42049.5	42049.5	42049.5	42049.5	42049.5		952.115	534.625	51886.5	51273.5	49347.2	51273.5		1132.63	354.115	47561.6	47526.5	47547.4	47526.5	47547.4		1085.18	401.565	48157.4	48157.4			1352.34	134.405	37899.6	37899.6
174.675	1312.07	84953.1	84953.1			1192.22	294.525	42062.9	42062.9	42062.9	42062.9	42062.9		952.215	534.525	52016.5	51590.9	49345.2	51590.9		1132.73	354.015	47700.2	47526.1	47553.5	47526.1	47553.5		1085.28	401.465	48281.9	48281.9			1352.44	134.305	38285.3	38285.3
175.675	1311.07	83047.1	83047.1			1192.32	294.425	42083.6	42083.6	42083.6	42083.6	42083.6		952.315	534.425	52285.3	51946.9	49343.1	51946.9		1132.83	353.915	47390.7	47525.7	47561.4	47525.7	47561.4		1085.38	401.365	48233.9	48233.9			1352.54	134.205	38687.7	38687.7
176.675	1310.07	84670.2	84670.2			1192.42	294.325	41834.3	41834.3	41834.3	41834.3	41834.3		952.415	534.325	52223.5	52347.2	49341	52347.2		1132.93	353.815	47629.1	47525.5	47571.7	47525.5	47571.7		1085.48	401.265	48662.4	48662.4			1352.64	134.105	38430	38430
177.675	1309.07	85416.6	85416.6			1192.52	294.225	41991.4	41991.4	41991.4	41991.4	41991.4		952.515	534.225	52716	52797.3	49338.5	52797.3		1133.03	353.715	47728	47525	47584.4	47525	47584.4		1085.58	401.165	48745.7	48745.7			1352.74	134.005	38392.3	38392.3
178.675	1308.07	84407.6	84407.6			1192.62	294.125	41411.3	41411.3	41411.3	41411.3	41411.3		952.615	534.125	53236.3	53293.9	49335.7	53293.9		1133.13	353.615	47363.8	47524.6	47600.3	47524.6	47600.3		1085.68	401.065	48124.3	48124.3			1352.84	133.905	38504	38504
179.675	1307.07	85434.5	85434.5			1192.72	294.025	41552.5	41552.5	41552.5	41552.5	41552.5		952.715	534.025	54327	53840.7	49332.1	53840.7		1133.23	353.515	47650.7	47524.3	47620.4	47524.3	47620.4		1085.78	400.965	48588.1	48588.1			1352.94	133.805	38546.4	38546.4
180.675	1306.07	86530	86530			1192.82	293.925	41366.3	41366.3	41366.3	41366.3	41366.3		952.815	533.925	54603.5	54444.7	49328.2	54444.7		1133.33	353.415	47244	47523.7	47644.7	47523.7	47644.7		1085.88	400.865	48836.3	48836.3			1353.04	133.705	38284.3	38284.3
181.675	1305.07	86129.8	86129.8			1192.92	293.825	41924.9	41924.9	41924.9	41924.9	41924.9		952.915	533.825	54804.5	55099.2	49324.2	55099.2		1133.43	353.315	48023.2	47522.5	47673.8	47522.5	47673.8		1085.98	400.765	48493.9	48493.9			1353.14	133.605	38052.7	38052.7
182.675	1304.07	85707.4	85707.4			1193.02	293.725	41549.8	41549.8	41549.8	41549.8	41549.8		953.015	533.725	55855.5	55805.2	49319.5	55805.2		1133.53	353.215	47851.3	47521.7	47709.7	47521.7	47709.7		1086.08	400.665	48558.9	48558.9			1353.24	133.505	38351.4	38351.4
183.675	1303.07	85253.3	85253.3			1193.12	293.625	41311.5	41311.5	41311.5	41311.5	41311.5		953.115	533.625	57226.5	56567.2	49313.7	56567.2		1133.63	353.115	47640.7	47521.4	47753.5	47521.4	47753.5		1086.18	400.565	48486	48486			1353.34	133.405	38250.6	38250.6
184.675	1302.07	85555.6	85555.6			1193.22	293.525	41394.3	41394.3	41394.3	41394.3	41394.3		953.215	533.525	57307.2	57375.6	49307.9	57375.6		1133.73	353.015	47630	47521.2	47805.4	47521.2	47805.4		1086.28	400.465	48477.1	48477.1			1353.44	133.305	38707.3	38707.3
185.675	1301.07	86890.5	86890.5			1193.32	293.425	41137.7	41137.8	41137.8	41137.7	41137.8		953.315	533.425	57867.3	58227.5	49301.6	58227.5		1133.83	352.915	47999.3	47520.1	47865.5	47520.1	47865.5		1086.38	400.365	48379.5	48379.5			1353.54	133.205	38268.1	38268.1
186.675	1300.07	85993.7	85993.7			1193.42	293.325	41295	41295	41295	41295	41295		953.415	533.325	58729.7	59122.8	49294.8	59122.8		1133.93	352.815	47948.4	47519.1	47936.6	47519	47936.6		1086.48	400.265	48377.1	48377.1			1353.64	133.105	38379.4	38379.4
187.675	1299.07	84874.1	84874.1			1193.52	293.225	41190.5	41190.5	41190.5	41190.5	41190.5		953.515	533.225	59795	60047.6	49287.1	60047.6		1134.03	352.715	48031	47517.9	48018.5	47517.8	48018.5		1086.58	400.165	48647.6	48647.6			1353.74	133.005	38751.3	38751.3
188.675	1298.07	83167.6	83167.6			1193.62	293.125	41071.5	41071.5	41071.5	41071.5	41071.5		953.615	533.125	60709.8	60994.6	49278.8	60994.6		1134.13	352.615	48247.6	47516.1	48111.6	47516.1	48111.6		1086.68	400.065	48554.9	48554.9			1353.84	132.905	38467.3	38467.3
189.675	1297.07	84923.6	84923.6			1193.72	293.025	40834.4	40834.4	40834.4	40834.4	40834.4		953.715	533.025	61732.5	61955.3	49269.7	61955.3		1134.23	352.515	47973	47515.1	48218.3	47515	48218.3		1086.78	399.965	48892.5	48892.5			1353.94	132.805	38753.4	38753.4
190.675	1296.07	85482.1	85482.1			1193.82	292.925	40632.4	40632.4	40632.5	40632.4	40632.5		953.815	532.925	62204.5	62915.9	49260.3	62915.9		1134.33	352.415	48207.4	47513.5	48337.6	47513.4	48337.7		1086.88	399.865	48841.1	48841.1			1354.04	132.705	38469.3	38469.3
191.675	1295.07	85160.6	85160.6			1193.92	292.825	40765.9	40765.9	40766	40765.9	40766		953.915	532.825	63181.8	63864.4	49250.2	63864.4		1134.43	352.315	48505.7	47511.1	48468.9	47511.1	48469		1086.98	399.765	48790.9	48790.9			1354.14	132.605	38501.6	38501.6
192.675	1294.07	85008.6	85008.6			1194.02	292.725	40818.5	40818.5	40818.7	40818.5	40818.7		954.015	532.725	64599	64780.9	49239	64780.9		1134.53	352.215	48527.6	47508.8	48612.5	47508.7	48612.6		1087.08	399.665	48628.1	48628.1			1354.24	132.505	38608.9	38608.9
193.675	1293.07	86344.2	86344.2			1194.12	292.625	40635.3	40635.3	40635.6	40635.3	40635.6		954.115	532.625	65618.2	65655.3	49227	65655.3		1134.63	352.115	48787	47505.8	48767.8	47505.6	48768		1087.18	399.565	48524.3	48524.3			1354.34	132.405	38351.1	38351.1
194.675	1292.07	86289.3	86289.3			1194.22	292.525	40543.9	40543.9	40544.3	40543.9	40544.3		954.215	532.525	66251.7	66474.2	49214.6	66474.2		1134.73	352.015	48824	47502.8	48932.7	47502.5	48933		1087.28	399.465	48495.1	48495.1			1354.44	132.305	38301.6	38301.6
195.675	1291.07	86878	86878			1194.32	292.425	40510.5	40510.5	40511.2	40510.5	40511.2		954.315	532.425	67462.2	67209.2	49201.3	67209.2		1134.83	351.915	48754.8	47500	49105.4	47499.6	49105.8		1087.38	399.365	48078.1	48078.1			1354.54	132.205	38103	38103
196.675	1290.07	86993.6	86993.6			1194.42	292.325	40925.9	40925.9	40926.8	40925.9	40926.8		954.415	532.325	68296.8	67856.7	49187.4	67856.7		1134.93	351.815	48910.9	47496.8	49282.9	47496.2	49283.5		1087.48	399.265	48363.2	48363.2			1354.64	132.105	37996.7	37996.7
197.675	1289.07	87869.4	87869.4			1194.52	292.225	40657.6	40657.6	40659	40657.6	40659		954.515	532.225	68883.8	68406.3	49173.1	68406.3		1135.03	351.715	48935.1	47493.7	49461.6	47492.8	49462.4		1087.58	399.165	48269.3	48269.3			1354.74	132.005	38134.7	38134.7
198.675	1288.07	86496.9	86496.9			1194.62	292.125	40637.1	40637.1	40639.1	40637.1	40639.1		954.615	532.125	68765.2	68828.4	49158.8	68828.4		1135.13	351.615	49229.3	47490	49636.8	47488.7	49638		1087.68	399.065	48182.6	48182.6			1354.84	131.905	38043.7	38043.7
199.675	1287.07	86072.2	86072.2			1194.72	292.025	40704.4	40704.4	40707.1	40704.4	40707.1		954.715	532.025	69840.3	69126.8	49143.7	69126.8		1135.23	351.515	49660.4	47485.4	49803.9	47483.6	49805.7		1087.78	398.965	48483.1	48483.1			1354.94	131.805	38375	38375
200.675	1286.07	85786.4	85786.4			1194.82	291.925	40704.6	40704.6	40708.5	40704.6	40708.5		954.815	531.925	69832.3	69299.7	49128.7	69299.7		1135.33	351.415	50209.4	47479.7	49956.6	47477.2	49959.1		1087.88	398.865	48245.5	48245.5			1355.04	131.705	38358.7	38358.7
201.675	1285.07	86343.4	86343.4			1194.92	291.825	40480.1	40480.1	40485.5	40480.1	40485.5		954.915	531.825	69346	69323.6	49113.9	69323.6		1135.43	351.315	50157	47474.3	50092.4	47470.9	50095.9		1087.98	398.765	48452.3	48452.3			1355.14	131.605	38189.4	38189.4
202.675	1284.07	88129.5	88129.5			1195.02	291.725	40184.6	40184.6	40192.2	40184.6	40192.2		955.015	531.725	69472.3	69210.8	49099.1	69210.8		1135.53	351.215	50315.1	47469	50206.5	47464.1	50211.3		1088.08	398.665	48314	48314			1355.24	131.505	37953.9	37953.9
203.675	1283.07	88194.1	88194.1			1195.12	291.625	40203.8	40203.8	40214.1	40203.8	40214.1		955.115	531.625	69379.7	68969.5	49084.3	68969.5		1135.63	351.115	50310.2	47464.2	50293.3	47457.4	50300		1088.18	398.565	48047	48047			1355.34	131.405	38076.4	38076.4
204.675	1282.07	86534.5	86534.5			1195.22	291.525	39965.3	39965.3	39979.4	39965.3	39979.4		955.215	531.525	68204	68588.6	49070.4	68588.6		1135.73	351.015	50298.9	47460	50349.9	47450.7	50359.2		1088.28	398.465	48174.5	48174.5			1355.44	131.305	38022	38022
205.675	1281.07	86640.4	86640.4			1195.32	291.425	40478.5	40478.5	40497.7	40478.5	40497.7		955.315	531.425	68247.2	68085.4	49056.4	68085.4		1135.83	350.915	49873.8	47457.6	50376.1	47445	50388.8		1088.38	398.365	48213.5	48213.5			1355.54	131.205	38105.3	38105.3
206.675	1280.07	85471.9	85471.9			1195.42	291.325	40116.5	40165.3	40191.1	40165.3	40191.1		955.415	531.325	67300	67477.4	49043.1	67477.4		1135.93	350.815	50668	47454.5	50367.4	47437.4	50384.5		1088.48	398.265	48315.6	48315.6			1355.64	131.105	38342	38342
207.675	1279.07	85067.3	85067.3			1195.52	291.225	40235.6	40165.3	40199.8	40165.3	40199.8		955.515	531.225	66442.7	66765.3	49030.5	66765.3		1136.03	350.715	50408.4	47453.4	50323.9	47430.4	50347		1088.58	398.165	48448.8	48448.8			1355.74	131.005	38000.7	38000.7
208.675	1278.07	86944.9	86944.9			1195.62	291.125	40183.5	40165.3	40211.1	40165.3	40211.1		955.615	531.125	65971	65968.5	49018.1	65968.5		1136.13	350.615	50478.2	47454	50249.2	47423.2	50280		1088.68	398.065	48226.9	48226.9			1355.84	130.905	37909.9	37909.9
209.675	1277.07	85926.9	85926.9			1195.72	291.025	40363.2	40165.2	40225.6	40165.2	40225.6		955.715	531.025	64556.8	65107.8	49006.8	65107.8		1136.23	350.515	50485.5	47456.9	50145.6	47416	50186.5		1088.78	397.965	48559.9	48559.9			1355.94	130.805	38072.9	38072.9
210.675	1276.07	86016.7	86016.7			1195.82	290.925	39756.9	40165	40243.9	40165	40243.9		955.815	530.925	64191.8	64191.7	48995.7	64191.7		1136.33	350.415	49815.1	47464.2	50016.7	47410.3	50070.6		1088.88	397.865	48179.3	48179.3			1356.04	130.705	37994.7	37994.7
211.675	1275.07	85232	85232			1195.92	290.825	39808.2	40164.9	40267.3	40164.9	40267.3		955.915	530.825	62979.7	63238.8	48985.5	63238.8		1136.43	350.315	49841	47475.3	49866.2	47404.6	49936.9		1088.98	397.765	47939.6	47939.6			1356.14	130.605	37928.9	37928.9
212.675	1274.07	86071.9	86071.9			1196.02	290.725	40216.6	40164.9	40297	40164.9	40297		956.015	530.725	62402.3	62265.7	48975.8	62265.7		1136.53	350.215	49294.8	47492.2	49700.7	47400.1	49792.8		1089.08	397.665	48218.2	48218.2			1356.24	130.505	38445.6	38445.6
213.675	1273.07	86364.1	86364.1			1196.12	290.625	40356.6	40164.8	40333.9	40164.8	40333.9		956.115	530.625	61315.2	61285.5	48966.8	61285.5		1136.63	350.115	49430	47514.2	49523	47395.3	49641.9		1089.18	397.565	47812.9	47812.9			1356.34	130.405	38030.1	38030.1
214.675	1272.07	85114.5	85114.5			1196.22	290.525	40697.4	40164.6	40379.2	40164.6	40379.2		956.215	530.525	60363	60311.9	48958.5	60311.9		1136.73	350.015	49402.4	47543.1	49338.2	47390.6	49490.7		1089.28	397.465	47866.5	47866.5			1356.44	130.305	37833	37833
215.675	1271.07	86159.9	86159.9			1196.32	290.425	40477.3	40164.4	40434.6	40164.4	40434.6		956.315	530.425	59269.8	59355.3	48951	59355.3		1136.83	349.915	49085.4	47581.1	49152.1	47386.6	49346.7		1089.38	397.365	47815.5	47815.5			1356.54	130.205	38184.9	38184.9
216.675	1270.07	86233.2	86233.2			1196.42	290.325	40553	40164.3	40502.3	40164.3	40502.3		956.415	530.325	58323.2	58426.9	48944.1	58426.9		1136.93	349.815	48868.8	47629.3	48968.1	47383.1	49214.4		1089.48	397.265	48158.4	48158.4			1356.64	130.105	37836.3	37836.3
217.675	1269.07	87453.4	87453.4			1196.52	290.225	40065.7	40164.3	40584	40164.2	40584.1		956.515	530.225	57113.3	57536.6	48938.2	57536.6		1137.03	349.715	48760.9	47688.9	48789.9	47379.8	49099		1089.58	397.165	48071.4	48071.4			1356.74	130.005	38365.3	38365.3
218.675	1268.07	86791.5	86791.5			1196.62	290.125	40516	40164.1	40681.1	40164.1	40681.2		956.615	530.125	56416.2	56686.6	48932.7	56686.6		1137.13	349.615	48784	47762.1	48619.8	47376.5	49005.4		1089.68	397.065	48352.5	48352.5			1356.84	129.905	38352.7	38352.7
219.675	1267.07	87268.8	87268.8			1196.72	290.025	40682.5	40164	40795.4	40163.9	40795.4		956.715	530.025	56242.8	55883.9	48927.4	55883.9		1137.23	349.515	48757.1	47851.3	48459.8	47373.2	48937.8		1089.78	396.965	48105.9	48105.9			1356.94	129.805	37935.6	37935.6
220.675	1266.07	87056.5	87056.5			1196.82	289.925	41128.9	40163.6	40928.3	40163.5	40928.5		956.815	529.925	55163.8	55135.9	48922.9	55135.9		1137.33	349.415	49167.3	47956.8	48310.4	47369	48898.1		1089.88	396.865	47791.6	47791.6			1357.04	129.705	38214.9	38214.9
221.675	1265.07	86097.1	86097.1			1196.92	289.825	41362.1	40163.2	41082.7	40163	41082.9		956.915	529.825	54035.2	54438.5	48919.1	54438.5		1137.43	349.315	48973	48082.1	48174.7	47365.2	48891.6		1089.98	396.765	47952.6	47952.6			1357.14	129.605	38257.3	38257.3
222.675	1264.07	88405.4	88405.4			1197.02	289.725	41454.6	40162.8	41259.1	40162.5	41259.4		957.015	529.725	53835.2	53794.6	48915.6	53794.6		1137.53	349.215	48771.8	48230.3	48052.2	47361.9	48920.6		1090.08	396.665	47845.2	47845.2			1357.24	129.505	37972.1	37972.1
223.675	1263.07	86643.8	86643.8			1197.12	289.625	41753	40162.3	41457.8	40161.8	41458.3		957.115	529.625	53353.8	53208.7	48912.3	53208.7		1137.63	349.115	48846.9	48403	47942.1	47358.4	48986.7		1090.18	396.565	48117.5	48117.5			1357.34	129.405	38399.7	38399.7
224.675	1262.07	87422.4	87422.4			1197.22	289.525	41789.4	40161.9	41679	40161.2	41679.7		957.215	529.525	52855.8	52672.8	48909.4	52672.8		1137.73	349.015	49129.4	48600.1	47844.5	47354.2	49090.4		1090.28	396.465	48384.1	48384.1			1357.44	129.305	38123.7	38123.7
225.675	1261.07	85914.9	85914.9			1197.32	289.425	41902.1	40161.6	41921.8	40160.5	41923		957.315	529.425	52297	52187.3	48907	52187.3		1137.83	348.915	48895.5	48824.3	47759.3	47350.6	49233		1090.38	396.365	48130.4	48130.4			1357.54	129.205	38152.1	38152.1
226.675	1260.07	86263.7	86263.7			1197.42	289.325	42373.6	40161.3	42185.5	40159.6	42187.2		957.415	529.325	51779.5	51755.2	48904.9	51755.2		1137.93	348.815	49666.9	49074.9	47683.2	47345.1	49413		1090.48	396.265	47914.3	47914.3			1357.64	129.105	37965	37965
227.675	1259.07	87027	87027			1197.52	289.225	42736	40161.1	42466.1	40158.5	42468.7		957.515	529.225	51497.3	51366.5	48903	51366.5		1138.03	348.715	49594.3	49353.7	47617.3	47339.8	49631.2		1090.58	396.165	47627.5	47627.5			1357.74	129.005	37852.9	37852.9
228.675	1258.07	88059.1	88059.1			1197.62	289.125	42810	40161.3	42759.4	40157.5	42763.2		957.615	529.125	51102.2	51019.9	48901.4	51019.9		1138.13	348.615	49572.3	49658.3	47561.1	47334.5	49884.8		1090.68	396.065	47776.6	47776.6			1357.84	128.905	37958.1	37958.1
229.675	1257.07	88081.9	88081.9			1197.72	289.025	43553.6	40161.7	43059.9	40156.1	43065.5		957.715	529.025	50569.3	50717.7	48900.2	50717.7		1138.23	348.515	50641.6	49983.9	47510.2	47326.7	50167.3		1090.78	395.965	47874.4	47874.4			1357.94	128.805	37845.6	37845.6
230.675	1256.07	88890.2	88890.2			1197.82	288.925	43361.8	40162.9	43361.5	40154.8	43369.6		957.815	528.925	50450	50450	48899	50450		1138.33	348.415	50603.6	50330.5	47466.4	47319	50477.9		1090.88	395.865	47495.6	47495.6			1358.04	128.705	37655.3	37655.3
231.675	1255.07	88782.2	88782.2			1197.92	288.825	43615.6	40165.2	43655.5	40153.4	43667.3		957.915	528.825	50213.7	50214.5	48898.1	50214.5		1138.43	348.315	51032.9	50691.2	47428.1	47310.2	50809.1		1090.98	395.765	48015.7	48015.7			1358.14	128.605	37850	37850
232.675	1254.07	89126	89126			1198.02	288.725	43637.6	40168.9	43933.4	40152	43950.3		958.015	528.725	49840.2	50013	48897.4	50013		1138.53	348.215	51088.2	51059.9	47394.8	47301.3	51153.5		1091.08	395.665	48004.5	48004.5			1358.24	128.505	37983.9	37983.9
233.675	1253.07	88640.8	88640.8			1198.12	288.625	44195.9	40174.4	44186.1	40150.4	44210.2		958.115	528.625	49983	49836.9	48896.6	49836.9		1138.63	348.115	51601.9	51427.9	47364.8	47291.1	51501.6		1091.18	395.565	47968.8	47968.8
234.675	1252.07	89490.1	89490.1			1198.22	288.525	44593.5	40182.7	44405.1	40148.6	44439.3		958.215	528.525	50332.3	49683.5	48895.6	49683.5		1138.73	348.015	51939.8	51786.1	47337.8	47280.2	51843.7		1091.28	395.465	47779	47779
235.675	1251.07	88835.3	88835.3			1198.32	288.425	44601.1	40194.8	44582.5	40146.8	44630.5		958.315	528.425	49952.8	49554.6	48894.8	49554.6		1138.83	347.915	51997.6	52124.2	47313.9	47269	52169		1091.38	395.365	48053	48053
236.675	1250.07	89301.7	89301.7			1198.42	288.325	44381.4	40212.1	44708.4	40145	44775.5		958.415	528.325	49987.8	49443.4	48894	49443.4		1138.93	347.815	52699.4	52430.9	47290.9	47256.2	52465.6		1091.48	395.265	48267.7	48267.7
237.675	1249.07	90566.9	90566.9			1198.52	288.225	44596.8	40236.1	44779.3	40143.2	44872.1		958.515	528.225	49933	49348	48893.2	49348		1139.03	347.715	52955.1	52697.4	47269.3	47242.8	52724		1091.58	395.165	48048.4	48048.4
238.675	1248.07	89440.1	89440.1			1198.62	288.125	44431	40269	44792.7	40141.5	44920.2		958.615	528.125	49859.3	49268.8	48892.5	49268.8		1139.13	347.615	53411.5	52910.6	47248.5	47228.2	52930.8		1091.68	395.065	47811.4	47811.4
239.675	1247.07	90542.9	90542.9			1198.72	288.025	44332	40314.4	44748.2	40139.8	44922.8		958.715	528.025	49643.7	49201.6	48892	49201.6		1139.23	347.515	53391.9	53063.6	47229	47213.7	53079		1091.78	394.965	47967.3	47967.3
240.675	1246.07	92018.3	92018.3			1198.82	287.925	44797.5	40375	44647.2	40137.9	44884.2		958.815	527.925	49067.2	49145.1	48891.9	49145.1		1139.33	347.415	53200.4	53152.4	47211.1	47199.5	53164		1091.88	394.865	47855	47855
241.675	1245.07	91134.8	91134.8			1198.92	287.825	44904.1	40455.2	44491.3	40136	44810.5		958.915	527.825	49376	49098.5	48891.5	49098.5		1139.43	347.315	52976.5	53173.2	47194.5	47185.9	53181.8		1091.98	394.765	47803.6	47803.6
242.675	1244.07	91821.5	91821.5			1199.02	287.725	44664.1	40560.4	44289.5	40134.2	44715.7		959.015	527.725	49234.5	49059.6	48891.3	49059.6		1139.53	347.215	53075.2	53119.5	47178.4	47172	53126		1092.08	394.665	47900.4	47900.4
243.675	1243.07	91057.7	91057.7			1199.12	287.625	44691.5	40697.9	44049.8	40132.3	44615.4		959.115	527.625	49013.2	49027.2	48891.2	49027.2		1139.63	347.115	53148.5	52995.6	47162.6	47157.9	53000.4		1092.18	394.565	47853.1	47853.1
244.675	1242.07	90527.2	90527.2			1199.22	287.525	44922.3	40877	43780.5	40130.4	44527.1		959.215	527.525	48893.5	49001.1	48891.2	49001.1		1139.73	347.015	52375	52809.5	47149	47145.6	52813		1092.28	394.465	47804	47804
245.675	1241.07	91230	91230			1199.32	287.425	44725.6	41106.1	43490.5	40128.5	44468.1		959.315	527.425	49090	48979.4	48891	48979.4		1139.83	346.915	52466.5	52565.4	47135.5	47133	52567.9		1092.38	394.365	47962.5	47962.5
246.675	1240.07	90706.6	90706.6			1199.42	287.325	44914.3	41396.2	43188.3	40126.6	44457.9		959.415	527.325	49239.2	48961.3	48890.8	48961.3		1139.93	346.815	52249.9	52269.7	47122.7	47120.9	52271.5		1092.48	394.265	48186.3	48186.3
247.675	1239.07	89400.3	89400.3			1199.52	287.225	44845.2	41760.2	42883.2	40124.7	44518.8		959.515	527.225	49215.5	48946.8	48890.5	48946.8		1140.03	346.715	51811	51935.4	47111.2	47109.8	51936.8		1092.58	394.165	48075.2	48075.2
248.675	1238.07	90245.4	90245.4			1199.62	287.125	45133.9	42217.9	42582.1	40122.7	44677.4		959.615	527.125	49342.5	48935	48890.2	48935		1140.13	346.615	51412.1	51573.7	47100.6	47099.7	51574.7		1092.68	394.065	47892.4	47892.4
249.675	1237.07	90335.9	90335.9			1199.72	287.025	45463.1	42785.9	42291	40120.5	44956.5		959.715	527.025	49172	48925.3	48890	48925.3		1140.23	346.515	51029.6	51194.5	47091.1	47090.4	51195.2		1092.78	393.965	47826.1	47826.1
250.675	1236.07	89618.3	89618.3			1199.82	286.925	45602.7	43481.6	42014.7	40118.3	45378.1		959.815	526.925	48907.8	48917.8	48890	48917.8		1140.33	346.415	50980.4	50806.7	47081.7	47081.2	50807.2		1092.88	393.865	47528.5	47528.5
251.675	1235.07	90633.9	90633.9			1199.92	286.825	46140.7	44325.6	41757.8	40115.8	45967.6		959.915	526.825	48837.5	48911.8	48890	48911.8		1140.43	346.315	50610.9	50421.2	47073.2	47072.9	50421.6		1092.98	393.765	48069.5	48069.5
252.675	1234.07	90526.2	90526.2			1200.02	286.725	47441.8	45339.8	41521.5	40112.9	46748.5		960.015	526.725	48476.8	48906.7	48889.7	48906.7		1140.53	346.215	50408	50045.1	47065.3	47065	50045.4		1093.08	393.665	47899.4	47899.4
253.675	1233.07	92113	92113			1200.12	286.625	48284.5	46561.9	41307.1	40109.6	47759.4		960.115	526.625	49402.2	48902.6	48889.3	48902.6		1140.63	346.115	49904.8	49685.3	47058.5	47058.3	49685.4		1093.18	393.565	47547.5	47547.5
254.675	1232.07	94252.1	94252.1			1200.22	286.525	49280.2	48005.6	41114.7	40105.9	49014.5		960.215	526.525	49331	48899.3	48889	48899.3		1140.73	346.015	49525.4	49347.9	47052.6	47052.5	49348		1093.28	393.465	47931	47931
255.675	1231.07	91846.4	91846.4			1200.32	286.425	49890.6	49692.9	40944.4	40101.9	50535.3		960.315	526.425	49116.8	48896.7	48888.8	48896.7		1140.83	345.915	49265.6	49035.4	47047.3	47047.3	49035.5		1093.38	393.365	47762.9	47762.9
256.675	1230.07	92757.8	92757.8			1200.42	286.325	51348.4	51644.2	40795.8	40097.3	52342.7		960.415	526.325	48838.8	48894.9	48888.8	48894.9		1140.93	345.815	48673.5	48750.2	47043.5	47043.4	48750.2		1093.48	393.265	48153	48153
257.675	1229.07	94502.7	94502.7			1200.52	286.225	53529.9	53881.5	40666.3	40091.9	54455.8		960.515	526.225	48876.7	48893.4	48888.7	48893.4		1141.03	345.715	48368.4	48492.7	47040.3	47040.3	48492.7		1093.58	393.165	47901.3	47901.3
258.675	1228.07	95116.8	95116.8			1200.62	286.125	56033.2	56428	40553.8	40085.5	56896.3		960.615	526.125	48812.3	48892.3	48888.7	48892.3		1141.13	345.615	48359	48264.2	47037.2	47037.2	48264.2		1093.68	393.065	48023.2	48023.2
259.675	1227.07	95047.7	95047.7			1200.72	286.025	58133.2	59273	40456.9	40078.2	59651.7		960.715	526.025	49225	48891.2	48888.4	48891.2		1141.23	345.515	48230.1	48062.7	47034.4	47034.4	48062.7		1093.78	392.965	47918.9	47918.9
260.675	1226.07	93845.7	93845.7			1200.82	285.925	61189.4	62410.3	40373.3	40069.6	62714		960.815	525.925	49011.2	48890.4	48888.4	48890.4		1141.33	345.415	47839.6	47887.1	47032.5	47032.5	47887.1		1093.88	392.865	47745.1	47745.1
261.675	1225.07	93299.1	93299.1			1200.92	285.825	64478.6	65822.9	40302	40059.7	66065.1		960.915	525.825	48541.5	48889.7	48888.1	48889.7		1141.43	345.315	48094.5	47734.4	47030	47030	47734.4		1093.98	392.765	48015.6	48015.6
262.675	1224.07	95021.8	95021.8			1201.02	285.725	68374.8	69487.7	40239.9	40048.3	69679.3		961.015	525.725	49089.5	48889.1	48888	48889.1		1141.53	345.215	47738.8	47605.5	47028.3	47028.3	47605.5		1094.08	392.665	47913.9	47913.9
263.675	1223.07	94338	94338			1201.12	285.625	72212	73351.9	40185.6	40035.3	73502.2		961.115	525.625	48913.3	48888.8	48887.9	48888.8		1141.63	345.115	47375.1	47496.8	47027.5	47027.5	47496.8		1094.18	392.565	47648	47648
264.675	1222.07	93018.2	93018.2			1201.22	285.525	76914	77343.4	40137.4	40020.4	77460.4		961.215	525.525	49244.5	48888.3	48887.7	48888.3		1141.73	345.015	47495.1	47405	47026.4	47026.4	47405		1094.28	392.465	47789.4	47789.4
265.675	1221.07	88992.1	88992.1			1201.32	285.425	81448.6	81383.1	40094	40003.6	81473.5		961.315	525.425	48848.3	48888.1	48887.6	48888.1		1141.83	344.915	47623.9	47327.8	47025	47025	47327.8		1094.38	392.365	47964.8	47964.8
266.675	1220.07	88628.4	88628.4			1201.42	285.325	85623.6	85377.9	40054.6	39985.1	85447.4		961.415	525.325	48832	48832.4	48832	48832.4		1141.93	344.815	47521.5	47265	47023.8	47023.8	47265		1094.48	392.265	47956.5	47956.5
267.675	1219.07	87461.4	87461.4			1201.52	285.225	90248.5	89206.9	40017.8	39964.8	89259.9		961.515	525.225	48891.2	48891.4	48891.2	48891.4		1142.03	344.715	47443.1	47213.4	47022.8	47022.8	47213.4		1094.58	392.165	47912.4	47912.4
268.675	1218.07	84751.3	84751.3			1201.62	285.125	94652.4	92752.6	39982.7	39942.7	92792.7		961.615	525.125	48874.5	48874.7	48874.5	48874.7		1142.13	344.615	47397.4	47171.3	47021.9	47021.9	47171.3		1094.68	392.065	48019.1	48019.1
269.675	1217.07	82427.9	82427.9			1201.72	285.025	98351.9	95901.8	39949.1	39919	95931.9		961.715	525.025	48754	48754.1	48754	48754.1		1142.23	344.515	47083	47137.9	47021.8	47021.8	47137.9		1094.78	391.965	47872.5	47872.5
270.675	1216.07	79965.3	79965.3			1201.82	284.925	100226	98544.8	39917	39894.7	98567.1		961.815	524.925	48722.3	48722.4	48722.3	48722.4		1142.33	344.415	47238.2	47111.3	47021.3	47021.3	47111.3		1094.88	391.865	47975.2	47975.2
271.675	1215.07	79055.7	79055.7			1201.92	284.825	102390	100577	39886	39869.4	100594		961.915	524.825	49327	49327.1	49327	49327.1		1142.43	344.315	47438	47089.4	47020.3	47020.3	47089.4		1094.98	391.765	48044.8	48044.8
272.675	1214.07	77992.7	77992.7			1202.02	284.725	102793	101876	39856.1	39843.9	101889		962.015	524.725	49654.8	49654.9	49654.8	49654.9		1142.53	344.215	46958	47072.9	47020.1	47020.1	47072.9		1095.08	391.665	47878.9	47878.9
273.675	1213.07	76083.1	76083.1			1202.12	284.625	102863	102428	39827.3	39818.4	102437		962.115	524.625	48503.7	48503.7	48503.7	48503.7		1142.63	344.115	47225.2	47059.5	47019.7	47019.7	47059.5		1095.18	391.565	48070.7	48070.7
274.675	1212.07	77278.2	77278.2			1202.22	284.525	102708	102209	39799.4	39793	102216		962.215	524.525	48762	48762	48762	48762		1142.73	344.015	46891.3	47049.4	47019.3	47019.3	47049.4		1095.28	391.465	48030.6	48030.6
275.675	1211.07	75693.7	75693.7			1202.32	284.425	101079	101229	39772.8	39768.2	101233		962.315	524.425	48354.5	48354.5	48354.5	48354.5		1142.83	343.915	47024.9	47041.8	47019.3	47019.3	47041.8		1095.38	391.365	47577	47577
276.675	1210.07	74817	74817			1202.42	284.325	98080.8	99506.6	39747.9	39744.6	99509.9		962.415	524.325	48825	48825	48825	48825		1142.93	343.815	46909.4	47035.7	47019.1	47019.1	47035.7		1095.48	391.265	47504.8	47504.8
277.675	1209.07	74985.1	74985.1			1202.52	284.225	95600.2	97107.5	39724.3	39722	97109.8		962.515	524.225	49151.8	49151.8	49151.8	49151.8		1143.03	343.715	47108.2	47031.1	47018.9	47018.9	47031.1		1095.58	391.165	47797.3	47797.3
278.675	1208.07	73576.3	73576.3			1202.62	284.125	92810.9	94152.5	39702.2	39700.5	94154.2		962.615	524.125	49067	49067	49067	49067		1143.13	343.615	47236.9	47027.4	47018.4	47018.4	47027.4		1095.68	391.065	47782.6	47782.6
279.675	1207.07	72768.8	72768.8			1202.72	284.025	89387.7	90747.7	39681.6	39680.4	90748.8		962.715	524.025	49220.7	49220.7	49220.7	49220.7		1143.23	343.515	46902.4	47024.6	47018.1	47018.1	47024.6		1095.78	390.965	47844.3	47844.3
280.675	1206.07	74141.7	74141.7			1202.82	283.925	85529.1	87006.9	39662.6	39661.9	87007.7		962.815	523.925	48975.8	48975.8	48975.8	48975.8		1143.33	343.415	46814.1	47022.3	47017.6	47017.6	47022.3
281.675	1205.07	73494.1	73494.1			1202.92	283.825	81485.4	83041.7	39645.5	39644.9	83042.3		962.915	523.825	48691	48691	48691	48691		1143.43	343.315	46933.6	47020.8	47017.4	47017.4	47020.8
282.675	1204.07	73501.1	73501.1			1203.02	283.725	77561.5	78979.1	39630	39629.6	78979.4		963.015	523.725	48601.2	48601.2	48601.2	48601.2		1143.53	343.215	47035.4	47019.8	47017.4	47017.4	47019.8
283.675	1203.07	73674.4	73674.4			1203.12	283.625	74037.3	74922.9	39615.9	39615.7	74923.1		963.115	523.625	48914	48914	48914	48914		1143.63	343.115	47024.5	47026.2	47024.5	47024.5	47026.2
284.675	1202.07	72903.7	72903.7			1203.22	283.525	71029.9	70959.4	39603.1	39603	70959.6		963.215	523.525	48592.2	48592.2	48592.2	48592.2		1143.73	343.015	46993.9	46995.1	46993.9	46993.9	46995.1
285.675	1201.07	73888.6	73888.6			1203.32	283.425	67581	67160.5	39591.8	39591.6	67160.6		963.315	523.425	49250.3	49250.3	49250.3	49250.3		1143.83	342.915	47067.3	47068.1	47067.3	47067.3	47068.1
286.675	1200.07	73931.7	73931.7			1203.42	283.325	64712.3	63599.5	39581.6	39581.5	63599.5		963.415	523.325	49137.7	49137.7	49137.7	49137.7		1143.93	342.815	47148.2	47148.8	47148.3	47148.2	47148.8
287.675	1199.07	74138	74138			1203.52	283.225	61209	60303.7	39572.8	39572.7	60303.8		963.515	523.225	48909.7	48909.7	48909.7	48909.7		1144.03	342.715	47305.9	47306.3	47305.9	47305.9	47306.3
288.675	1198.07	74538.9	74538.9			1203.62	283.125	58403.6	57295.7	39565.1	39565.1	57295.8		963.615	523.125	49104.8	49104.8	49104.8	49104.8		1144.13	342.615	46519.6	46519.9	46519.6	46519.6	46519.9
289.675	1197.07	76123	76123			1203.72	283.025	55918.2	54586.5	39558.5	39558.5	54586.5		963.715	523.025	48826.5	48826.5	48826.5	48826.5		1144.23	342.515	46894.8	46894.9	46894.8	46894.8	46894.9
290.675	1196.07	75435.4	75435.4			1203.82	282.925	53738.5	52181.8	39552.8	39552.8	52181.9		963.815	522.925	48731.3	48731.3	48731.3	48731.3		1144.33	342.415	47118.5	47118.6	47118.5	47118.5	47118.6
291.675	1195.07	74557.6	74557.6			1203.92	282.825	51558.2	50082	39547.9	39547.9	50082		963.915	522.825	48837.8	48837.8	48837.8	48837.8		1144.43	342.315	47528.5	47528.6	47528.5	47528.5	47528.6
292.675	1194.07	75362.9	75362.9			1204.02	282.725	49258.1	48257	39544	39544	48257		964.015	522.725	48522	48522	48522	48522		1144.53	342.215	47351.8	47351.8	47351.8	47351.8	47351.8
293.675	1193.07	72823.9	72823.9			1204.12	282.625	47841.6	46687.2	39540.6	39540.6	46687.2		964.115	522.625	48919.5	48919.5	48919.5	48919.5		1144.63	342.115	47013.4	47013.4	47013.4	47013.4	47013.4
294.675	1192.07	74863.2	74863.2			1204.22	282.525	46563.5	45350.6	39537.8	39537.8	45350.6		964.215	522.525	48744.8	48744.8	48744.8	48744.8		1144.73	342.015	46758.1	46758.1	46758.1	46758.1	46758.1
295.675	1191.07	74331.9	74331.9			1204.32	282.425	45451.6	44230.7	39535.4	39535.4	44230.7		964.315	522.425	49014.3	49014.3	49014.3	49014.3		1144.83	341.915	47041.5	47041.5	47041.5	47041.5	47041.5
296.675	1190.07	74228.5	74228.5			1204.42	282.325	44246	43299.9	39533.5	39533.5	43299.9		964.415	522.325	48612.3	48612.3	48612.3	48612.3		1144.93	341.815	46986.4	46986.4	46986.4	46986.4	46986.4
297.675	1189.07	73313	73313			1204.52	282.225	43688.1	42528.8	39531.8	39531.8	42528.8		964.515	522.225	49295.2	49295.2	49295.2	49295.2		1145.03	341.715	46962.3	46962.3	46962.3	46962.3	46962.3
298.675	1188.07	73620	73620			1204.62	282.125	42774.4	41896	39530.5	39530.5	41896		964.615	522.125	48974	48974	48974	48974		1145.13	341.615	46905.2	46905.3	46905.3	46905.2	46905.3
299.675	1187.07	73373.5	73373.5			1204.72	282.025	41861.5	41381.4	39529.5	39529.5	41381.4		964.715	522.025	49097.7	49097.7	49097.7	49097.7		1145.23	341.515	47065.9	47065.9	47065.9	47065.9	47065.9
300.675	1186.07	73263	73263			1204.82	281.925	41758.8	40971	39528.6	39528.6	40971		964.815	521.925	48913.5	48913.5	48913.5	48913.5		1145.33	341.415	47250	47250	47250	47250	47250
301.675	1185.07	73349.6	73349.6			1204.92	281.825	41135.9	40643.1	39528	39528	40643.1		964.915	521.825	48480.3	48480.3	48480.3	48480.3		1145.43	341.315	47031.8	47031.8	47031.8	47031.8	47031.8
302.675	1184.07	72339.8	72339.8			1205.02	281.725	40970	40382.6	39527.4	39527.4	40382.6		965.015	521.725	48528.8	48528.8	48528.8	48528.8		1145.53	341.215	46908.8	46908.8	46908.8	46908.8	46908.8
303.675	1183.07	71813.7	71813.7			1205.12	281.625	40763.5	40177.4	39526.9	39526.9	40177.4		965.115	521.625	48855.3	48855.3	48855.3	48855.3		1145.63	341.115	47107.5	47107.5	47107.5	47107.5	47107.5
304.675	1182.07	73018.8	73018.8			1205.22	281.525	40715.9	40017.5	39526.4	39526.4	40017.5		965.215	521.525	49109.2	49109.2	49109.2	49109.2		1145.73	341.015	47060	47060	47060	47060	47060
305.675	1181.07	73210.4	73210.4			1205.32	281.425	40328.8	39895.3	39526.1	39526.1	39895.3		965.315	521.425	49171.2	49171.2	49171.2	49171.2		1145.83	340.915	46871.9	46871.9	46871.9	46871.9	46871.9
306.675	1180.07	73644.1	73644.1			1205.42	281.325	40150.9	39801.2	39525.8	39525.8	39801.2		965.415	521.325	49072.3	49072.3	49072.3	49072.3		1145.93	340.815	46978.5	46978.5	46978.5	46978.5	46978.5
307.675	1179.07	73955.6	73955.6			1205.52	281.225	40009.1	39729.3	39525.7	39525.7	39729.3		965.515	521.225	48862	48862	48862	48862		1146.03	340.715	47054.6	47054.6	47054.6	47054.6	47054.6
308.675	1178.07	72962.9	72962.9			1205.62	281.125	40070.4	39674.8	39525.4	39525.4	39674.8		965.615	521.125	48774.5	48774.5	48774.5	48774.5		1146.13	340.615	47005.2	47005.3	47005.2	47005.2	47005.3
309.675	1177.07	74863.7	74863.7			1205.72	281.025	39774.9	39634.2	39525.3	39525.3	39634.2		965.715	521.025	48631.8	48631.8	48631.8	48631.8		1146.23	340.515	47311.8	47311.8	47311.8	47311.8	47311.8
310.675	1176.07	74503.7	74503.7			1205.82	280.925	39637.8	39604.3	39525.3	39525.3	39604.3		965.815	520.925	48956	48956	48956	48956		1146.33	340.415	47183.4	47183.4	47183.4	47183.4	47183.4
311.675	1175.07	73952.5	73952.5			1205.92	280.825	39720.6	39582	39525.2	39525.2	39582		965.915	520.825	48660.2	48660.2	48660.2	48660.2		1146.43	340.315	46603.1	46603.1	46603.1	46603.1	46603.1
312.675	1174.07	73551	73551			1206.02	280.725	39846.8	39565.6	39525.1	39525.1	39565.6		966.015	520.725	48906.2	48906.2	48906.2	48906.2		1146.53	340.215	46897.1	46897.1	46897.1	46897.1	46897.1
313.675	1173.07	72734.4	72734.4			1206.12	280.625	39915.5	39553.6	39524.9	39524.9	39553.6		966.115	520.625	48782.8	48782.8	48782.8	48782.8		1146.63	340.115	46980.6	46980.6	46980.6	46980.6	46980.6
314.675	1172.07	73188.7	73188.7			1206.22	280.525	39585.3	39545.1	39524.9	39524.9	39545.1		966.215	520.525	48954.8	48954.8	48954.8	48954.8		1146.73	340.015	46868.6	46868.6	46868.6	46868.6	46868.6
315.675	1171.07	73225.4	73225.4			1206.32	280.425	39759	39538.9	39524.8	39524.8	39538.9		966.315	520.425	48683.2	48683.2	48683.2	48683.2		1146.83	339.915	46825.1	46825.1	46825.1	46825.1	46825.1
316.675	1170.07	73242.5	73242.5			1206.42	280.325	40020.5	39534.4	39524.6	39524.6	39534.4		966.415	520.325	48691.3	48691.3	48691.3	48691.3		1146.93	339.815	47039.9	47039.9	47039.9	47039.9	47039.9
317.675	1169.07	73381.1	73381.1			1206.52	280.225	39343.6	39531.3	39524.5	39524.5	39531.3		966.515	520.225	49030.7	49030.7	49030.7	49030.7		1147.03	339.715	47250	47250	47250	47250	47250
318.675	1168.07	73099.8	73099.8			1206.62	280.125	39575.3	39529.1	39524.5	39524.5	39529.1		966.615	520.125	49182	49182	49182	49182		1147.13	339.615	46881.5	46881.5	46881.5	46881.5	46881.5
319.675	1167.07	73201.6	73201.6			1206.72	280.025	39765.7	39527.5	39524.4	39524.4	39527.5		966.715	520.025	49277.3	49277.3	49277.3	49277.3		1147.23	339.515	46934.4	46934.4	46934.4	46934.4	46934.4
320.675	1166.07	73344.8	73344.8			1206.82	279.925	39756	39526.4	39524.3	39524.3	39526.4		966.815	519.925	48801.7	48801.7	48801.7	48801.7		1147.33	339.415	47154.1	47154.1	47154.1	47154.1	47154.1
321.675	1165.07	72789.1	72789.1			1206.92	279.825	39445.3	39525.7	39524.3	39524.3	39525.7									1147.43	339.315	46867	46867	46867	46867	46867
322.675	1164.07	72431.3	72431.3			1207.02	279.725	39662	39525.2	39524.2	39524.2	39525.2									1147.53	339.215	47294.6	47294.6	47294.6	47294.6	47294.6
323.675	1163.07	72667.5	72667.5			1207.12	279.625	39367	39524.8	39524.2	39524.2	39524.8									1147.63	339.115	47299.6	47299.6	47299.6	47299.6	47299.6
324.675	1162.07	74854.5	74854.5			1207.22	279.525	39581	39524.5	39524.1	39524.1	39524.5									1147.73	339.015	47216.9	47216.9	47216.9	47216.9	47216.9
325.675	1161.07	73885.6	73885.6			1207.32	279.425	39341.6	39341.9	39341.6	39341.6	39341.9									1147.83	338.915	46695.7	46695.8	46695.7	46695.7	46695.8
326.675	1160.07	73258.4	73258.4			1207.42	279.325	39365.9	39366	39365.9	39365.9	39366									1147.93	338.815	47017.7	47017.8	47017.7	47017.7	47017.8
327.675	1159.07	74949.2	74949.2			1207.52	279.225	39556.1	39556.2	39556.1	39556.1	39556.2									1148.03	338.715	47032.4	47032.4	47032.4	47032.4	47032.4
328.675	1158.07	74363.9	74363.9			1207.62	279.125	39642.4	39642.4	39642.4	39642.4	39642.4									1148.13	338.615	47420.2	47420.3	47420.2	47420.2	47420.3
329.675	1157.07	74974.2	74974.2			1207.72	279.025	39654.8	39654.8	39654.8	39654.8	39654.8									1148.23	338.515	47362.9	47362.9	47362.9	47362.9	47362.9
330.675	1156.07	74985.2	74985.2			1207.82	278.925	39684.1	39684.2	39684.1	39684.1	39684.2									1148.33	338.415	47353.9	47353.9	47353.9	47353.9	47353.9
331.675	1155.07	75069.9	75069.9			1207.92	278.825	39514.1	39514.1	39514.1	39514.1	39514.1									1148.43	338.315	46760.2	46760.3	46760.2	46760.2	46760.3
332.675	1154.07	75602.3	75602.3			1208.02	278.725	39071.6	39071.6	39071.6	39071.6	39071.6									1148.53	338.215	46855.1	46855.1	46855.1	46855.1	46855.1
333.675	1153.07	75706.1	75706.1			1208.12	278.625	39390.4	39390.4	39390.4	39390.4	39390.4									1148.63	338.115	46944.4	46944.4	46944.4	46944.4	46944.4
334.675	1152.07	74643.4	74643.4			1208.22	278.525	39557.3	39557.3	39557.3	39557.3	39557.3									1148.73	338.015	46842.4	46842.4	46842.4	46842.4	46842.4
335.675	1151.07	74037	74037			1208.32	278.425	39298	39298	39298	39298	39298									1148.83	337.915	46880.9	46880.9	46880.9	46880.9	46880.9
336.675	1150.07	74599.5	74599.5			1208.42	278.325	39827.9	39827.9	39827.9	39827.9	39827.9									1148.93	337.815	46994.3	46994.3	46994.3	46994.3	46994.3
337.675	1149.07	74234.3	74234.3			1208.52	278.225	39323.2	39323.3	39323.2	39323.2	39323.3									1149.03	337.715	47106.5	47106.5	47106.5	47106.5	47106.5
338.675	1148.07	73748.9	73748.9			1208.62	278.125	39320.9	39320.9	39320.9	39320.9	39320.9									1149.13	337.615	47044.6	47044.6	47044.6	47044.6	47044.6
339.675	1147.07	73146.5	73146.5			1208.72	278.025	39514	39514	39514	39514	39514									1149.23	337.515	46853.4	46853.4	46853.4	46853.4	46853.4
340.675	1146.07	73061	73061			1208.82	277.925	39465.6	39465.6	39465.6	39465.6	39465.6									1149.33	337.415	46964.1	46964.1	46964.1	46964.1	46964.1
341.675	1145.07	73900.3	73900.3			1208.92	277.825	39585.6	39585.6	39585.6	39585.6	39585.6									1149.43	337.315	47063.8	47063.8	47063.8	47063.8	47063.8
342.675	1144.07	72669.5	72669.5			1209.02	277.725	39092	39092	39092	39092	39092									1149.53	337.215	46859.3	46859.3	46859.3	46859.3	46859.3
343.675	1143.07	73257.6	73257.6			1209.12	277.625	39657.9	39657.9	39657.9	39657.9	39657.9
344.675	1142.07	74937.9	74937.9			1209.22	277.525	39483.9	39483.9	39483.9	39483.9	39483.9
345.675	1141.07	73528.1	73528.1			1209.32	277.425	39507.3	39507.3	39507.3	39507.3	39507.3
346.675	1140.07	73448.6	73448.6			1209.42	277.325	39578.5	39578.5	39578.5	39578.5	39578.5
347.675	1139.07	75062.4	75062.4			1209.52	277.225	39605.9	39605.9	39605.9	39605.9	39605.9
348.675	1138.07	73436.8	73436.8			1209.62	277.125	39154.3	39154.3	39154.3	39154.3	39154.3
349.675	1137.07	74338.7	74338.7			1209.72	277.025	39337.1	39337.1	39337.1	39337.1	39337.1
350.675	1136.07	75060.2	75060.2			1209.82	276.925	39425.7	39425.8	39425.7	39425.7	39425.8
351.675	1135.07	74017.9	74017.9			1209.92	276.825	39332.1	39332.1	39332.1	39332.1	39332.1
352.675	1134.07	73625.9	73625.9			1210.02	276.725	39169.6	39169.6	39169.6	39169.6	39169.6
353.675	1133.07	73979.8	73979.8			1210.12	276.625	39109.9	39109.9	39109.9	39109.9	39109.9
354.675	1132.07	75537.3	75537.3			1210.22	276.525	39371.8	39371.8	39371.8	39371.8	39371.8
355.675	1131.07	75018.3	75018.3			1210.32	276.425	39402.6	39402.6	39402.6	39402.6	39402.6
356.675	1130.07	72322.8	72322.8			1210.42	276.325	39230.3	39230.3	39230.3	39230.3	39230.3
357.675	1129.07	73335.3	73335.3			1210.52	276.225	39549.3	39549.3	39549.3	39549.3	39549.3
358.675	1128.07	72332.8	72332.8			1210.62	276.125	39405.3	39405.3	39405.3	39405.3	39405.3
359.675	1127.07	72219.1	72219.1			1210.72	276.025	39235.7	39235.8	39235.7	39235.7	39235.8
360.675	1126.07	73515.9	73515.9			1210.82	275.925	39392.4	39392.4	39392.4	39392.4	39392.4
361.675	1125.07	74036.2	74036.2			1210.92	275.825	39379	39379	39379	39379	39379
362.675	1124.07	75493.9	75493.9			1211.02	275.725	39230.7	39230.8	39230.7	39230.7	39230.8
363.675	1123.07	73702.4	73702.4			1211.12	275.625	39340.4	39340.4	39340.4	39340.4	39340.4
364.675	1122.07	73952.9	73952.9			1211.22	275.525	39203.6	39203.6	39203.6	39203.6	39203.6
365.675	1121.07	74147.4	74147.4			1211.32	275.425	39712.5	39712.5	39712.5	39712.5	39712.5
366.675	1120.07	74920.8	74920.8			1211.42	275.325	39411.1	39411.1	39411.1	39411.1	39411.1
367.675	1119.07	74778.1	74778.1			1211.52	275.225	39186.8	39186.8	39186.8	39186.8	39186.8
368.675	1118.07	73864.3	73864.3			1211.62	275.125	39281.4	39281.4	39281.4	39281.4	39281.4
369.675	1117.07	73118.3	73118.3			1211.72	275.025	39442.1	39442.1	39442.1	39442.1	39442.1
370.675	1116.07	74461.2	74461.2			1211.82	274.925	39476.1	39476.1	39476.1	39476.1	39476.1
371.675	1115.07	74221	74221			1211.92	274.825	39349.4	39349.4	39349.4	39349.4	39349.4
372.675	1114.07	76199.9	76199.9			1212.02	274.725	39247.6	39247.6	39247.6	39247.6	39247.6
373.675	1113.07	75174.9	75174.9			1212.12	274.625	39349.3	39349.3	39349.3	39349.3	39349.3
374.675	1112.07	75198.2	75198.2			1212.22	274.525	39356.5	39356.5	39356.5	39356.5	39356.5
375.675	1111.07	74436.7	74436.7			1212.32	274.425	39507	39507	39507	39507	39507
376.675	1110.07	73594.2	73594.2			1212.42	274.325	39409.3	39409.3	39409.3	39409.3	39409.3
377.675	1109.07	75040.7	75040.7			1212.52	274.225	39210.7	39210.7	39210.7	39210.7	39210.7
378.675	1108.07	75350.2	75350.2			1212.62	274.125	39206.5	39206.5	39206.5	39206.5	39206.5
379.675	1107.07	76034	76034			1212.72	274.025	39199	39199	39199	39199	39199
380.675	1106.07	75096.7	75096.7			1212.82	273.925	39187.6	39187.6	39187.6	39187.6	39187.6
381.675	1105.07	74949.6	74949.6
382.675	1104.07	75895.9	75895.9
383.675	1103.07	74966.8	74966.8
384.675	1102.07	75120	75120
385.675	1101.07	75212.3	75212.3
386.675	1100.07	75386.4	75386.4
387.675	1099.07	74500	74500
388.675	1098.07	73927.8	73927.8
389.675	1097.07	75678.1	75678.1
390.675	1096.07	74803.8	74803.8
391.675	1095.07	74589.7	74589.7
392.675	1094.07	74817.1	74817.1
393.675	1093.07	74515.5	74515.5
394.675	1092.07	75631.8	75631.8
395.675	1091.07	74117.1	74117.1
396.675	1090.07	73924.4	73924.4
397.675	1089.07	74296.3	74296.3
398.675	1088.07	74197.3	74197.3
399.675	1087.07	74729.5	74729.5
400.675	1086.07	74271.7	74271.7
401.675	1085.07	74857.4	74857.4
402.675	1084.07	75522.6	75522.6
403.675	1083.07	75014	75014
404.675	1082.07	72680.7	72680.7
405.675	1081.07	74955.6	74955.6
406.675	1080.07	75590.9	75590.9
407.675	1079.07	75166.8	75166.8
408.675	1078.07	75013	75013
409.675	1077.07	74421.5	74421.5
410.675	1076.07	74451.7	74451.7
411.675	1075.07	75685.9	75685.9
412.675	1074.07	74343.2	74343.2
413.675	1073.07	75349.8	75349.8
414.675	1072.07	75455.3	75455.3
415.675	1071.07	75315.5	75315.5
416.675	1070.07	74765.7	74765.7
417.675	1069.07	75529.6	75529.6
418.675	1068.07	76199.8	76199.8
419.675	1067.07	75651.1	75651.1
420.675	1066.07	75019.6	75019.6
421.675	1065.07	75081.6	75081.6
422.675	1064.07	74648.9	74648.9
423.675	1063.07	75445.7	75445.7
424.675	1062.07	75652	75652
425.675	1061.07	75023.6	75023.6
426.675	1060.07	73694.1	73694.1
427.675	1059.07	73848.2	73848.2
428.675	1058.07	74806.9	74806.9
429.675	1057.07	76321.1	76321.1
430.675	1056.07	75773.4	75773.4
431.675	1055.07	75780.9	75780.9
432.675	1054.07	75159.1	75159.1
433.675	1053.07	74617.1	74617.1
434.675	1052.07	75105.8	75105.8
435.675	1051.07	75609.8	75609.8
436.675	1050.07	75326.5	75326.5
437.675	1049.07	76013.6	76013.6
438.675	1048.07	76041.3	76041.3
439.675	1047.07	76132.1	76132.1
440.675	1046.07	77058.7	77058.7
441.675	1045.07	75235.5	75235.5
442.675	1044.07	75913.2	75913.2
443.675	1043.07	76478.5	76478.5
444.675	1042.07	76352.1	76352.1
445.675	1041.07	77111.4	77111.4
446.675	1040.07	76504.8	76504.8
447.675	1039.07	77619.2	77619.2
448.675	1038.07	77337.5	77337.5
449.675	1037.07	77119.4	77119.4
450.675	1036.07	76360.2	76360.2
451.675	1035.07	78503.3	78503.3
452.675	1034.07	76523.9	76523.9
453.675	1033.07	75663.8	75663.8
454.675	1032.07	76054.1	76054.1
455.675	1031.07	76678.6	76678.6
456.675	1030.07	77528.5	77528.5
457.675	1029.07	76277.8	76277.8
458.675	1028.07	76104.3	76104.3
459.675	1027.07	77001.4	77001.4
460.675	1026.07	77003.7	77003.7
461.675	1025.07	77287.9	77287.9
462.675	1024.07	77620.4	77620.4
463.675	1023.07	76719.9	76719.9
464.675	1022.07	76706.7	76706.7
465.675	1021.07	76244.3	76244.3
466.675	1020.07	77985.7	77985.7
467.675	1019.07	77693.8	77693.8
468.675	1018.07	78117.9	78117.9
469.675	1017.07	78418	78418
470.675	1016.07	76632.5	76632.5
471.675	1015.07	76959.2	76959.2
472.675	1014.07	76967	76967
473.675	1013.07	74670.5	74670.5
474.675	1012.07	77521.5	77521.5
475.675	1011.07	77489.9	77489.9
476.675	1010.07	76334.2	76334.2
477.675	1009.07	76497.5	76497.5
478.675	1008.07	76306.6	76306.6
479.675	1007.07	77067.7	77067.7
480.675	1006.07	77101	77101
481.675	1005.07	77592.1	77592.1
482.675	1004.07	77250.3	77250.3
483.675	1003.07	76808.2	76808.2
484.675	1002.07	77336.4	77336.4
485.675	1001.07	78433.8	78433.8
486.675	1000.07	77834.4	77834.4
487.675	999.065	76689.8	76689.8
488.675	998.065	76280.8	76280.8
489.675	997.065	77602.5	77602.5
490.675	996.065	77545.9	77545.9
491.675	995.065	76718.7	76718.7
492.675	994.065	77991.4	77991.4
493.675	993.065	77432.8	77432.8
494.675	992.065	75740.2	75740.2
495.675	991.065	73637.8	73637.8
496.675	990.065	74119.6	74119.6
497.675	989.065	74064.7	74064.7
498.675	988.065	74626.4	74626.4
499.675	987.065	73436.6	73436.6
500.675	986.065	74454.3	74454.3
501.675	985.065	73130.7	73130.7
502.675	984.065	74242.7	74242.7
503.675	983.065	74408.8	74408.8
504.675	982.065	73147.9	73147.9
505.675	981.065	74481.7	74481.7
506.675	980.065	75101.8	75101.8
507.675	979.065	76779.2	76779.2
508.675	978.065	77550	77550
509.675	977.065	77762.6	77762.6
510.675	976.065	77105.2	77105.2
511.675	975.065	74964.4	74964.4
512.675	974.065	74839.7	74839.7
513.675	973.065	74287.5	74287.5
514.675	972.065	75141.6	75141.6
515.675	971.065	75091.8	75091.8
516.675	970.065	74171.5	74171.5
517.675	969.065	71951.9	71951.9
518.675	968.065	71302.1	71302.1
519.675	967.065	69833.4	69833.4
520.675	966.065	70127.7	70127.7
521.675	965.065	70302.1	70302.1
522.675	964.065	68495	68495
523.675	963.065	69548.1	69548.1
524.675	962.065	70040.6	70040.6
525.675	961.065	68373.5	68373.5
526.675	960.065	69171.5	69171.5
527.675	959.065	68611.4	68611.4
528.675	958.065	69624.3	69624.3
529.675	957.065	68145.2	68145.2
530.675	956.065	68549.5	68549.5
531.675	955.065	68365.9	68365.9
532.675	954.065	68759.7	68759.7
533.675	953.065	68938.4	68938.4
534.675	952.065	69157.9	69157.9
535.675	951.065	68385.4	68385.4
536.675	950.065	68091.1	68091.1
537.675	949.065	68764.6	68764.6
538.675	948.065	69774.3	69774.3
539.675	947.065	68393	68393
540.675	946.065	68838.8	68838.8
541.675	945.065	69393.8	69393.8
542.675	944.065	68700.9	68700.9
543.675	943.065	67260	67260
544.675	942.065	67640.6	67640.6
545.675	941.065	68902.1	68902.1
546.675	940.065	68904.6	68904.6
547.675	939.065	69159.5	69159.5
548.675	938.065	68748.9	68748.9
549.675	937.065	69251	69251
550.675	936.065	68546	68546
551.675	935.065	68995.5	68995.5
552.675	934.065	69790.9	69790.9
553.675	933.065	68885.9	68885.9
554.675	932.065	68627.7	68627.7
555.675	931.065	67182.3	67182.3
556.675	930.065	68263.9	68263.9
557.675	929.065	69572.2	69572.2
558.675	928.065	68410.2	68410.2
559.675	927.065	69021.2	69021.2
560.675	926.065	69528.1	69528.1
561.675	925.065	69811.9	69811.9
562.675	924.065	67935.1	67935.1
563.675	923.065	69387.9	69387.9
564.675	922.065	69300.3	69300.3
565.675	921.065	69023.5	69023.5
566.675	920.065	69540.1	69540.1
567.675	919.065	68740.6	68740.6
568.675	918.065	69489.7	69489.7
569.675	917.065	69440.3	69440.3
570.675	916.065	70154.5	70154.5
571.675	915.065	70220.6	70220.6
572.675	914.065	68254.9	68254.9
573.675	913.065	68968	68968
574.675	912.065	68678.4	68678.4
575.675	911.065	69558.6	69558.6
576.675	910.065	70077.3	70077.3
577.675	909.065	69257.5	69257.5
578.675	908.065	70104.9	70104.9
579.675	907.065	68592	68592
580.675	906.065	69491.5	69491.5
581.675	905.065	69346	69346
582.675	904.065	69104.5	69104.5
583.675	903.065	70021.4	70021.4
584.675	902.065	70278	70278
585.675	901.065	70195.8	70195.8
586.675	900.065	68583.1	68583.1
587.675	899.065	69062.6	69062.6
588.675	898.065	69909.6	69909.6
589.675	897.065	68914.7	68914.7
590.675	896.065	68559.9	68559.9
591.675	895.065	69700.3	69700.3
592.675	894.065	69234.9	69234.9
593.675	893.065	69344	69344
594.675	892.065	69742.7	69742.7
595.675	891.065	69176.6	69176.6
596.675	890.065	69696.1	69696.1
597.675	889.065	70102.5	70102.5
598.675	888.065	70329.9	70329.9
599.675	887.065	70087.1	70087.1
600.675	886.065	69466.9	69466.9
601.675	885.065	69437	69437
602.675	884.065	68905.4	68905.4
603.675	883.065	69003.2	69003.2
604.675	882.065	69621.9	69621.9
605.675	881.065	69139.8	69139.8
606.675	880.065	68837.4	68837.4
607.675	879.065	70426.7	70426.7
608.675	878.065	70268.9	70268.9
609.675	877.065	69778.2	69778.2
610.675	876.065	69447.1	69447.1
611.675	875.065	69021.7	69021.7
612.675	874.065	69398.3	69398.3
613.675	873.065	68303	68303
614.675	872.065	68994	68994
615.675	871.065	70107.9	70107.9
616.675	870.065	69782.3	69782.3
617.675	869.065	70642.8	70642.8
618.675	868.065	69425.6	69425.6
619.675	867.065	69259.7	69259.7
620.675	866.065	69304.6	69304.6
621.675	865.065	69286.8	69286.8
622.675	864.065	69948.7	69948.7
623.675	863.065	69923	69923
624.675	862.065	69371.7	69371.7
625.675	861.065	69832.9	69832.9
626.675	860.065	71000.6	71000.6
627.675	859.065	69952.6	69952.6
628.675	858.065	69062.6	69062.6
629.675	857.065	68538.3	68538.3
630.675	856.065	69066.1	69066.1
631.675	855.065	69400.4	69400.4
632.675	854.065	69686.7	69686.7
633.675	853.065	71663.3	71663.3
634.675	852.065	69825.9	69825.9
635.675	851.065	70329.2	70329.2
636.675	850.065	71403.6	71403.6
637.675	849.065	70097.7	70097.7
638.675	848.065	69068.8	69068.8
639.675	847.065	69654.5	69654.5
640.675	846.065	69777.6	69777.6
641.675	845.065	70240.7	70240.7
642.675	844.065	69492.4	69492.4
643.675	843.065	70013.2	70013.2
644.675	842.065	69714.1	69714.1
645.675	841.065	69707	69707
646.675	840.065	70078.8	70078.8
647.675	839.065	69834.4	69834.4
648.675	838.065	71321.6	71321.6
649.675	837.065	70845.4	70845.4
650.675	836.065	71162.4	71162.4
651.675	835.065	70085.1	70085.1
652.675	834.065	70376.8	70376.8
653.675	833.065	70017.3	70017.3
654.675	832.065	68987.5	68987.5
655.675	831.065	68860.6	68860.6
656.675	830.065	71406.1	71406.1
657.675	829.065	71293.2	71293.2
658.675	828.065	70430.6	70430.6
659.675	827.065	68904.5	68904.5
660.675	826.065	69972.6	69972.6
661.675	825.065	70679.1	70679.1
662.675	824.065	70367.1	70367.1
663.675	823.065	70043	70043
664.675	822.065	69798.6	69798.6
665.675	821.065	69789.1	69789.1
666.675	820.065	70015.1	70015.1
667.675	819.065	68692.3	68692.3
668.675	818.065	69977.7	69977.7
669.675	817.065	70290.9	70290.9
670.675	816.065	71797.7	71797.7
671.675	815.065	70347.7	70347.7
672.675	814.065	69961.6	69961.6
673.675	813.065	70916.9	70916.9
674.675	812.065	70797.6	70797.6
675.675	811.065	70965.9	70965.9
676.675	810.065	70346	70346
677.675	809.065	70575.4	70575.4
678.675	808.065	70358.3	70358.3
679.675	807.065	71254.2	71254.2
680.675	806.065	70643.2	70643.2
681.675	805.065	69392	69392
682.675	804.065	70843.7	70843.7
683.675	803.065	70345.5	70345.5
684.675	802.065	69941.1	69941.1
685.675	801.065	70092.5	70092.5
686.675	800.065	69449.9	69449.9
687.675	799.065	70487.1	70487.1
688.675	798.065	70515.4	70515.4
689.675	797.065	70404.9	70404.9
690.675	796.065	69630	69630
691.675	795.065	70723	70723
692.675	794.065	71746.1	71746.1
693.675	793.065	71401	71401
694.675	792.065	71064.6	71064.6
695.675	791.065	71095.2	71095.2
696.675	790.065	71124.8	71124.8
697.675	789.065	72372.9	72372.9
698.675	788.065	70813.3	70813.3
699.675	787.065	71811.3	71811.3
700.675	786.065	70977	70977
701.675	785.065	70640.9	70640.9
702.675	784.065	71291.7	71291.7
703.675	783.065	71887.7	71887.7
704.675	782.065	71795.2	71795.2
705.675	781.065	70442.8	70442.8
706.675	780.065	71849.6	71849.6
707.675	779.065	71609.4	71609.4
708.675	778.065	71115.2	71115.2
709.675	777.065	70740.9	70740.9
710.675	776.065	70659.9	70659.9
711.675	775.065	71292.2	71292.2
712.675	774.065	70734.1	70734.1
713.675	773.065	72384.1	72384.1
714.675	772.065	70891.7	70891.7
715.675	771.065	70946.6	70946.6
716.675	770.065	71424	71424
717.675	769.065	72006.7	72006.7
718.675	768.065	71352.1	71352.1
719.675	767.065	71268.2	71268.2
720.675	766.065	72081.3	72081.3
721.675	765.065	71651.2	71651.2
722.675	764.065	70314.6	70314.6
723.675	763.065	70985.1	70985.1
724.675	762.065	70754	70754
725.675	761.065	70597.2	70597.2
726.675	760.065	70910.9	70910.9
727.675	759.065	70896.7	70896.7
728.675	758.065	72574.4	72574.4
729.675	757.065	72305.6	72305.6
730.675	756.065	71499.4	71499.4
731.675	755.065	71179.1	71179.1
732.675	754.065	70663.2	70663.2
733.675	753.065	72116.4	72116.4
734.675	752.065	71481.4	71481.4
735.675	751.065	71289	71289
736.675	750.065	71752.6	71752.6
737.675	749.065	71175.6	71175.6
738.675	748.065	71767.4	71767.4
739.675	747.065	70523.7	70523.7
740.675	746.065	71058.5	71058.5
741.675	745.065	71298.1	71298.1
742.675	744.065	71334	71334
743.675	743.065	70049.6	70049.6
744.675	742.065	70561.3	70561.3
745.675	741.065	71827.9	71827.9
746.675	740.065	70829.9	70829.9
747.675	739.065	72621.1	72621.1
748.675	738.065	70932.8	70932.8
749.675	737.065	70898.9	70898.9
750.675	736.065	71149.5	71149.5
751.675	735.065	71130.5	71130.5
752.675	734.065	71192.4	71192.4
753.675	733.065	70420.7	70420.7
754.675	732.065	71169.2	71169.2
755.675	731.065	72654.2	72654.2
756.675	730.065	72105.2	72105.2
757.675	729.065	70573.4	70573.4
758.675	728.065	71641.9	71641.9
759.675	727.065	72729.3	72729.3
760.675	726.065	71789.1	71789.1
761.675	725.065	70963.8	70963.8
762.675	724.065	72794.6	72794.6
763.675	723.065	72810.9	72810.9
764.675	722.065	72974	72974
765.675	721.065	71050.9	71050.9
766.675	720.065	70884.2	70884.2
767.675	719.065	71232	71232
768.675	718.065	72650.9	72650.9
769.675	717.065	71859.4	71859.4
770.675	716.065	72084.1	72084.1
771.675	715.065	73076.5	73076.5
772.675	714.065	72451.3	72451.3
773.675	713.065	72459.2	72459.2
774.675	712.065	71414.4	71414.4
775.675	711.065	72339.1	72339.1
776.675	710.065	72038.6	72038.6
777.675	709.065	71667.1	71667.1
778.675	708.065	71845.1	71845.1
779.675	707.065	70867.6	70867.6
780.675	706.065	72940.1	72940.1
781.675	705.065	72466.8	72466.8
782.675	704.065	72882.1	72882.1
783.675	703.065	72162.6	72162.6
784.675	702.065	71370.7	71370.7
785.675	701.065	71824.6	71824.6
786.675	700.065	71907.7	71907.7
787.675	699.065	70777.2	70777.2
788.675	698.065	71886.5	71886.5
789.675	697.065	72559.6	72559.6
790.675	696.065	71571.9	71571.9
791.675	695.065	72301.5	72301.5
792.675	694.065	71900.7	71900.7
793.675	693.065	71373.9	71373.9
794.675	692.065	72560.5	72560.5
795.675	691.065	73216.8	73216.8
796.675	690.065	72298.2	72298.2
797.675	689.065	72284.2	72284.2
798.675	688.065	71926.5	71926.5
799.675	687.065	71754	71754
800.675	686.065	70159.2	70159.2
801.675	685.065	71409.8	71409.8
802.675	684.065	71140.7	71140.7
803.675	683.065	73205.6	73205.6
804.675	682.065	71984.1	71984.1
805.675	681.065	71999.9	71999.9
806.675	680.065	71074.8	71074.8
807.675	679.065	73351.5	73351.5
808.675	678.065	71790.8	71790.8
809.675	677.065	72175.5	72175.5
810.675	676.065	72563.5	72563.5
811.675	675.065	72443.6	72443.6
812.675	674.065	73557.6	73557.6
813.675	673.065	73579.8	73579.8
814.675	672.065	72365.9	72365.9
815.675	671.065	72249	72249
816.675	670.065	73187.9	73187.9
817.675	669.065	72824.8	72824.8
818.675	668.065	71483	71483
819.675	667.065	72613.9	72613.9
820.675	666.065	73115.1	73115.1
821.675	665.065	72260.8	72260.8
822.675	664.065	73171.5	73171.5
823.675	663.065	73066.5	73066.5
824.675	662.065	72063.1	72063.1
825.675	661.065	72175.5	72175.5
826.675	660.065	71934.7	71934.7
827.675	659.065	71849.6	71849.6
828.675	658.065	72896.4	72896.4
829.675	657.065	71473.3	71473.3
830.675	656.065	73460.8	73460.8
831.675	655.065	72888.8	72888.8
832.675	654.065	72891.4	72891.4
833.675	653.065	71949.7	71949.7
834.675	652.065	72394.8	72394.8
835.675	651.065	73829.1	73829.1
836.675	650.065	73602.2	73602.2
837.675	649.065	72720.2	72720.2
838.675	648.065	72553.6	72553.6
839.675	647.065	73598.1	73598.1
840.675	646.065	73505.4	73505.4
841.675	645.065	73145.1	73145.1
842.675	644.065	72605.7	72605.7
843.675	643.065	73222.4	73222.4
844.675	642.065	74375.9	74375.9
845.675	641.065	72267.7	72267.7
846.675	640.065	73095.5	73095.5
847.675	639.065	72697.3	72697.3
848.675	638.065	73866.1	73866.1
849.675	637.065	74469.1	74469.1
850.675	636.065	74287.5	74287.5
851.675	635.065	72245.9	72245.9
852.675	634.065	73100.5	73100.5
853.675	633.065	72949.6	72949.6
854.675	632.065	73765.7	73765.7
855.675	631.065	73551.6	73551.6
856.675	630.065	73938.8	73938.8
857.675	629.065	74164.2	74164.2
858.675	628.065	74180.1	74180.1
859.675	627.065	71732.6	71732.6
860.675	626.065	72706.8	72706.8
861.675	625.065	73173.7	73173.7
862.675	624.065	73946.4	73946.4
863.675	623.065	73274.6	73274.6
864.675	622.065	73775.5	73775.5
865.675	621.065	74231.5	74231.5
866.675	620.065	72752.7	72752.7
867.675	619.065	73728.3	73728.3
868.675	618.065	73786.5	73786.5
869.675	617.065	74382.2	74382.2
870.675	616.065	73558.8	73558.8
871.675	615.065	72976.9	72976.9
872.675	614.065	72209.3	72209.3
873.675	613.065	73107.2	73107.2
874.675	612.065	73240.5	73240.5
875.675	611.065	73510.3	73510.3
876.675	610.065	74491.1	74491.1
877.675	609.065	75052.2	75052.2
878.675	608.065	75060.3	75060.3
879.675	607.065	73393.4	73393.4
880.675	606.065	74271.9	74271.9
881.675	605.065	74144.3	74144.3
882.675	604.065	73485.2	73485.2
883.675	603.065	73475.3	73475.3
884.675	602.065	74883.9	74883.9
885.675	601.065	74006.1	74006.1
886.675	600.065	74107.8	74107.8
887.675	599.065	72609.4	72609.4
888.675	598.065	72092.9	72092.9
889.675	597.065	73522.9	73522.9
890.675	596.065	73648	73648
891.675	595.065	74133.9	74133.9
892.675	594.065	74271.6	74271.6
893.675	593.065	73317.1	73317.1
894.675	592.065	73618.3	73618.3
895.675	591.065	73403.8	73403.8
896.675	590.065	74405.6	74405.6
897.675	589.065	74015.9	74015.9
898.675	588.065	74551.5	74551.5
899.675	587.065	74272.1	74272.1
900.675	586.065	73688.2	73688.2
901.675	585.065	73101.6	73101.6
902.675	584.065	74036.1	74036.1
903.675	583.065	74051.7	74051.7
904.675	582.065	74327.7	74327.7
905.675	581.065	74149.7	74149.7
906.675	580.065	74579.4	74579.4
907.675	579.065	73666.2	73666.2
908.675	578.065	73714.8	73714.8
909.675	577.065	74126.2	74126.2
910.675	576.065	73190.7	73190.7
911.675	575.065	72612.2	72612.2
912.675	574.065	73537.1	73537.1
913.675	573.065	74091	74091
914.675	572.065	74159.5	74159.5
915.675	571.065	74017	74017
916.675	570.065	74618.4	74618.4
917.675	569.065	75086.5	75086.5
918.675	568.065	74461.3	74461.3
919.675	567.065	74155.2	74155.2
920.675	566.065	74288.9	74288.9
921.675	565.065	75166.6	75166.6
922.675	564.065	73479.3	73479.3
923.675	563.065	73727.8	73727.8
924.675	562.065	73888.6	73888.6
925.675	561.065	74513.8	74513.8
926.675	560.065	74970.2	74970.2
927.675	559.065	75186.9	75186.9
928.675	558.065	75322.2	75322.2
929.675	557.065	75464.8	75464.8
930.675	556.065	76014.6	76014.6
931.675	555.065	75130	75130
932.675	554.065	75515.8	75515.8
933.675	553.065	75492	75492
934.675	552.065	74164.1	74164.1
935.675	551.065	74360.8	74360.8
936.675	550.065	73793.7	73793.7
937.675	549.065	73144.8	73144.8
938.675	548.065	73784.3	73784.3
939.675	547.065	73366	73366
940.675	546.065	72319.3	72319.3
941.675	545.065	69853.3	69853.3
942.675	544.065	68543.1	68543.1
943.675	543.065	68703.2	68703.2
944.675	542.065	69549.3	69549.3
945.675	541.065	68086.4	68086.4
946.675	540.065	66669.2	66669.2
947.675	539.065	66818.6	66818.6
948.675	538.065	66553.4	66553.4
949.675	537.065	65932.3	65932.3
950.675	536.065	67579.6	67579.6
951.675	535.065	69797.1	69797.1
952.675	534.065	79109.9	79109.9
953.675	533.065	98839.4	98839.4
954.675	532.065	113943	113943
955.675	531.065	104346	104346
956.675	530.065	82052.7	82052.7
957.675	529.065	69327.9	69327.9
958.675	528.065	65183.2	65183.2
959.675	527.065	65012.3	65012.3
960.675	526.065	65056.8	65056.8
961.675	525.065	64308.7	64308.7
962.675	524.065	64273.7	64273.7
963.675	523.065	63774	63774
964.675	522.065	63587.2	63587.2
965.675	521.065	63783.3	63783.3
966.675	520.065	63958.4	63958.4
967.675	519.065	63990.4	63990.4
968.675	518.065	64442.9	64442.9
969.675	517.065	65149.1	65149.1
970.675	516.065	64228.4	64228.4
971.675	515.065	64594.5	64594.5
972.675	514.065	63229.1	63229.1
973.675	513.065	63888.8	63888.8
974.675	512.065	64419.4	64419.4
975.675	511.065	63949.3	63949.3
976.675	510.065	64628.1	64628.1
977.675	509.065	65208.7	65208.7
978.675	508.065	64264.1	64264.1
979.675	507.065	63632	63632
980.675	506.065	64966.4	64966.4
981.675	505.065	64432.1	64432.1
982.675	504.065	63482	63482
983.675	503.065	64325.4	64325.4
984.675	502.065	64818	64818
985.675	501.065	66158	66158
986.675	500.065	65612.5	65612.5
987.675	499.065	64894.7	64894.7
988.675	498.065	65011.8	65011.8
989.675	497.065	65224.7	65224.7
990.675	496.065	66058.4	66058.4
991.675	495.065	65064.3	65064.3
992.675	494.065	64742.1	64742.1
993.675	493.065	64456.8	64456.8
994.675	492.065	64853.3	64853.3
995.675	491.065	64639.7	64639.7
996.675	490.065	65347.3	65347.3
997.675	489.065	64454.1	64454.1
998.675	488.065	65024.6	65024.6
999.675	487.065	64065.3	64065.3
1000.68	486.065	65330.3	65330.3
1001.68	485.065	65368.6	65368.6
1002.68	484.065	65621.3	65621.3
1003.68	483.065	64376.2	64376.2
1004.68	482.065	64982.2	64982.2
1005.68	481.065	64841.8	64841.8
1006.68	480.065	65929.7	65929.7
1007.68	479.065	65442.9	65442.9
1008.68	478.065	64385.8	64385.8
1009.68	477.065	64334	64334
1010.68	476.065	64235	64235
1011.68	475.065	64928.1	64928.1
1012.68	474.065	65031.5	65031.5
1013.68	473.065	65328	65328
1014.68	472.065	64850.8	64850.8
1015.68	471.065	64981	64981
1016.68	470.065	64417.1	64417.1
1017.68	469.065	65290.1	65290.1
1018.68	468.065	65141.5	65141.5
1019.68	467.065	65620.3	65620.3
1020.68	466.065	65895.3	65895.3
1021.68	465.065	64753	64753
1022.68	464.065	64898.3	64898.3
1023.68	463.065	65770	65770
1024.68	462.065	65111.3	65111.3
1025.68	461.065	64329.3	64329.3
1026.68	460.065	66867.7	66867.7
1027.68	459.065	65329.4	65329.4
1028.68	458.065	65443.3	65443.3
1029.68	457.065	65075.1	65075.1
1030.68	456.065	63570.1	63570.1
1031.68	455.065	64864.8	64864.8
1032.68	454.065	66687.1	66687.1
1033.68	453.065	65724.3	65724.3
1034.68	452.065	66240.8	66240.8
1035.68	451.065	65982.9	65982.9
1036.68	450.065	65419.2	65419.2
1037.68	449.065	64484.6	64484.6
1038.68	448.065	64194.7	64194.7
1039.68	447.065	65763.8	65763.8
1040.68	446.065	66344.6	66344.6
1041.68	445.065	66186.3	66186.3
1042.68	444.065	66619.6	66619.6
1043.68	443.065	66164.3	66164.3
1044.68	442.065	66798.1	66798.1
1045.68	441.065	66988.5	66988.5
1046.68	440.065	69206	69206
1047.68	439.065	69045.2	69045.2
1048.68	438.065	68509	68509
1049.68	437.065	66934.4	66934.4
1050.68	436.065	66417.5	66417.5
1051.68	435.065	65643.9	65643.9
1052.68	434.065	64241.9	64241.9
1053.68	433.065	64791.6	64791.6
1054.68	432.065	63743.9	63743.9
1055.68	431.065	64067.4	64067.4
1056.68	430.065	65014.7	65014.7
1057.68	429.065	64550.4	64550.4
1058.68	428.065	63678.9	63678.9
1059.68	427.065	63804.7	63804.7
1060.68	426.065	66004.5	66004.5
1061.68	425.065	65655.5	65655.5
1062.68	424.065	65253.7	65253.7
1063.68	423.065	65456.5	65456.5
1064.68	422.065	63909.3	63909.3
1065.68	421.065	64834.4	64834.4
1066.68	420.065	65457.1	65457.1
1067.68	419.065	65475.4	65475.4
1068.68	418.065	65652	65652
1069.68	417.065	64410	64410
1070.68	416.065	65849.9	65849.9
1071.68	415.065	64950.3	64950.3
1072.68	414.065	64647.9	64647.9
1073.68	413.065	64531.1	64531.1
1074.68	412.065	65037.7	65037.7
1075.68	411.065	65770.8	65770.8
1076.68	410.065	64860.9	64860.9
1077.68	409.065	64386.7	64386.7
1078.68	408.065	65559.7	65559.7
1079.68	407.065	64778.6	64778.6
1080.68	406.065	65103.3	65103.3
1081.68	405.065	65301.3	65301.3
1082.68	404.065	66616.5	66616.5
1083.68	403.065	65447.8	65447.8
1084.68	402.065	64189.5	64189.5
1085.68	401.065	65514.2	65514.2
1086.68	400.065	67135.3	67135.3
1087.68	399.065	67564.1	67564.1
1088.68	398.065	65147.5	65147.5
1089.68	397.065	64451	64451
1090.68	396.065	65177.5	65177.5
1091.68	395.065	65950.4	65950.4
1092.68	394.065	66022.3	66022.3
1093.68	393.065	66016.3	66016.3
1094.68	392.065	66553.7	66553.7
1095.68	391.065	64641.2	64641.2
1096.68	390.065	65489.3	65489.3
1097.68	389.065	66117.9	66117.9
1098.68	388.065	66391.1	66391.1
1099.68	387.065	65144.2	65144.2
1100.68	386.065	65671	65671
1101.68	385.065	65422.6	65422.6
1102.68	384.065	64613.6	64613.6
1103.68	383.065	65860.9	65860.9
1104.68	382.065	66665.1	66665.1
1105.68	381.065	65836.7	65836.7
1106.68	380.065	65158.9	65158.9
1107.68	379.065	65566	65566
1108.68	378.065	65633.6	65633.6
1109.68	377.065	64528	64528
1110.68	376.065	65124.1	65124.1
1111.68	375.065	66039.4	66039.4
1112.68	374.065	65327.9	65327.9
1113.68	373.065	66079.9	66079.9
1114.68	372.065	66894.4	66894.4
1115.68	371.065	66291.3	66291.3
1116.68	370.065	65846.7	65846.7
1117.68	369.065	65754.5	65754.5
1118.68	368.065	66329.2	66329.2
1119.68	367.065	66875.9	66875.9
1120.68	366.065	65840.5	65840.5
1121.68	365.065	65799.3	65799.3
1122.68	364.065	66038.7	66038.7
1123.68	363.065	65996	65996
1124.68	362.065	65726.6	65726.6
1125.68	361.065	64913	64913
1126.68	360.065	64214.5	64214.5
1127.68	359.065	64854.1	64854.1
1128.68	358.065	65232.3	65232.3
1129.68	357.065	65340.7	65340.7
1130.68	356.065	65938.7	65938.7
1131.68	355.065	65769.1	65769.1
1132.68	354.065	64869.6	64869.6
1133.68	353.065	66540.2	66540.2
1134.68	352.065	68611.7	68611.7
1135.68	351.065	70062.6	70062.6
1136.68	350.065	70137.2	70137.2
1137.68	349.065	69701.3	69701.3
1138.68	348.065	77189.4	77189.4
1139.68	347.065	77946.3	77946.3
1140.68	346.065	71732.2	71732.2
1141.68	345.065	64869.5	64869.5
1142.68	344.065	64534.6	64534.6
1143.68	343.065	64158.2	64158.2
1144.68	342.065	65508.2	65508.2
1145.68	341.065	64955.6	64955.6
1146.68	340.065	63999	63999
1147.68	339.065	65003.3	65003.3
1148.68	338.065	64252.3	64252.3
1149.68	337.065	63668.4	63668.4
1150.68	336.065	64009.3	64009.3
1151.68	335.065	64239.5	64239.5
1152.68	334.065	63776.1	63776.1
1153.68	333.065	63856.4	63856.4
1154.68	332.065	64541.3	64541.3
1155.68	331.065	64384.9	64384.9
1156.68	330.065	64325.7	64325.7
1157.68	329.065	64642.9	64642.9
1158.68	328.065	63318.4	63318.4
1159.68	327.065	63613.6	63613.6
1160.68	326.065	63984	63984
1161.68	325.065	64378.8	64378.8
1162.68	324.065	64418.7	64418.7
1163.68	323.065	63309.8	63309.8
1164.68	322.065	63763.9	63763.9
1165.68	321.065	62691.5	62691.5
1166.68	320.065	63998.7	63998.7
1167.68	319.065	63839.1	63839.1
1168.68	318.065	64962.5	64962.5
1169.68	317.065	64284.2	64284.2
1170.68	316.065	63932.7	63932.7
1171.68	315.065	64502.6	64502.6
1172.68	314.065	64078.8	64078.8
1173.68	313.065	64501.1	64501.1
1174.68	312.065	64752.1	64752.1
1175.68	311.065	65051.9	65051.9
1176.68	310.065	65657.6	65657.6
1177.68	309.065	65669	65669
1178.68	308.065	66902.7	66902.7
1179.68	307.065	67823.6	67823.6
1180.68	306.065	67105.2	67105.2
1181.68	305.065	67952.9	67952.9
1182.68	304.065	67110.6	67110.6
1183.68	303.065	67321.5	67321.5
1184.68	302.065	64465	64465
1185.68	301.065	62613.8	62613.8
1186.68	300.065	61098.6	61098.6
1187.68	299.065	58958.1	58958.1
1188.68	298.065	56685.2	56685.2
1189.68	297.065	55293	55293
1190.68	296.065	51217.4	51217.4
1191.68	295.065	50416.3	50416.3
1192.68	294.065	48013.4	48013.4
1193.68	293.065	47260.9	47260.9
1194.68	292.065	45600.6	45600.6
1195.68	291.065	45791.3	45791.3
1196.68	290.065	47754.3	47754.3
1197.68	289.065	54534.5	54534.5
1198.68	288.065	58367.4	58367.4
1199.68	287.065	67017.6	67017.6
1200.68	286.065	115889	115889
1201.68	285.065	195458	195458
1202.68	284.065	177478	177478
1203.68	283.065	91477.8	91477.8
1204.68	282.065	49988	49988
1205.68	281.065	43256.5	43256.5
1206.68	280.065	43127.6	43127.6
1207.68	279.065	42585.8	42585.8
1208.68	278.065	41950.6	41950.6
1209.68	277.065	41904.3	41904.3
1210.68	276.065	41351.3	41351.3
1211.68	275.065	42012.7	42012.7
1212.68	274.065	40685.3	40685.3
1213.68	273.065	40514.8	40514.8
1214.68	272.065	41906.6	41906.6
1215.68	271.065	41973.6	41973.6
1216.68	270.065	40597.4	40597.4
1217.68	269.065	41385.5	41385.5
1218.68	268.065	41385.4	41385.4
1219.68	267.065	40740.1	40740.1
1220.68	266.065	41952	41952
1221.68	265.065	40810	40810
1222.68	264.065	40802.5	40802.5
1223.68	263.065	41161.6	41161.6
1224.68	262.065	41808.5	41808.5
1225.68	261.065	40932.5	40932.5
1226.68	260.065	41550.6	41550.6
1227.68	259.065	40963.4	40963.4
1228.68	258.065	40596.9	40596.9
1229.68	257.065	40843.1	40843.1
1230.68	256.065	40578.6	40578.6
1231.68	255.065	40555.3	40555.3
1232.68	254.065	41238	41238
1233.68	253.065	40806.3	40806.3
1234.68	252.065	41057.3	41057.3
1235.68	251.065	41094.2	41094.2
1236.68	250.065	40801.6	40801.6
1237.68	249.065	41309.3	41309.3
1238.68	248.065	40952.4	40952.4
1239.68	247.065	41221.5	41221.5
1240.68	246.065	41356.7	41356.7
1241.68	245.065	40854.9	40854.9
1242.68	244.065	39628.6	39628.6
1243.68	243.065	40772	40772
1244.68	242.065	40428	40428
1245.68	241.065	41554.8	41554.8
1246.68	240.065	40798.9	40798.9
1247.68	239.065	41120.9	41120.9
1248.68	238.065	40622.4	40622.4
1249.68	237.065	41289.8	41289.8
1250.68	236.065	40269.8	40269.8
1251.68	235.065	41159.8	41159.8
1252.68	234.065	41779.1	41779.1
1253.68	233.065	40731.1	40731.1
1254.68	232.065	41266.9	41266.9
1255.68	231.065	41592	41592
1256.68	230.065	41253	41253
1257.68	229.065	40698.7	40698.7
1258.68	228.065	40198.6	40198.6
1259.68	227.065	40630.8	40630.8
1260.68	226.065	41460.8	41460.8
1261.68	225.065	41180	41180
1262.68	224.065	40858.4	40858.4
1263.68	223.065	40508.1	40508.1
1264.68	222.065	41293.5	41293.5
1265.68	221.065	41237.1	41237.1
1266.68	220.065	40724.2	40724.2
1267.68	219.065	41855.5	41855.5
1268.68	218.065	41007.4	41007.4
1269.68	217.065	40559.6	40559.6
1270.68	216.065	41127.4	41127.4
1271.68	215.065	41153.7	41153.7
1272.68	214.065	41069.6	41069.6
1273.68	213.065	41162.6	41162.6
1274.68	212.065	40827.4	40827.4
1275.68	211.065	40404.9	40404.9
1276.68	210.065	40971.2	40971.2
1277.68	209.065	41162.2	41162.2
1278.68	208.065	41232	41232
1279.68	207.065	41244.7	41244.7
1280.68	206.065	40364.9	40364.9
1281.68	205.065	39842.9	39842.9
1282.68	204.065	41115.6	41115.6
1283.68	203.065	41200.7	41200.7
1284.68	202.065	41813.7	41813.7
1285.68	201.065	41413.4	41413.4
1286.68	200.065	41011.3	41011.3
1287.68	199.065	40912.2	40912.2
1288.68	198.065	41021.7	41021.7
1289.68	197.065	40882.9	40882.9
1290.68	196.065	39604.6	39604.6
1291.68	195.065	40867.3	40867.3
1292.68	194.065	41432.4	41432.4
1293.68	193.065	41252.2	41252.2
1294.68	192.065	41503.2	41503.2
1295.68	191.065	41364.8	41364.8
1296.68	190.065	41455.9	41455.9
1297.68	189.065	41629.8	41629.8
1298.68	188.065	39589.9	39589.9
1299.68	187.065	40127.7	40127.7
1300.68	186.065	41309.4	41309.4
1301.68	185.065	41652.4	41652.4
1302.68	184.065	40492.1	40492.1
1303.68	183.065	40669.3	40669.3
1304.68	182.065	41485.9	41485.9
1305.68	181.065	40833.3	40833.3
1306.68	180.065	41293.7	41293.7
1307.68	179.065	40770.9	40770.9
1308.68	178.065	41107.1	41107.1
1309.68	177.065	40663.2	40663.2
1310.68	176.065	40339.8	40339.8
1311.68	175.065	40826.3	40826.3
1312.68	174.065	40610	40610
1313.68	173.065	41118	41118
1314.68	172.065	41208.7	41208.7
1315.68	171.065	40095.7	40095.7
1316.68	170.065	40440.6	40440.6
1317.68	169.065	40688.6	40688.6
1318.68	168.065	40657.6	40657.6
1319.68	167.065	41588.8	41588.8
1320.68	166.065	41094.5	41094.5
1321.68	165.065	40029.9	40029.9
1322.68	164.065	40031.3	40031.3
1323.68	163.065	40472.9	40472.9
1324.68	162.065	40732.3	40732.3
1325.68	161.065	40631.3	40631.3
1326.68	160.065	40700.2	40700.2
1327.68	159.065	40612.9	40612.9
1328.68	158.065	40458.7	40458.7
1329.68	157.065	40806.5	40806.5
1330.68	156.065	40673.3	40673.3
1331.68	155.065	40537.2	40537.2
1332.68	154.065	40512.1	40512.1
1333.68	153.065	40276.8	40276.8
1334.68	152.065	39734	39734
1335.68	151.065	41069.5	41069.5
1336.68	150.065	41432.3	41432.3
1337.68	149.065	41055	41055
1338.68	148.065	41133.6	41133.6
1339.68	147.065	40724.5	40724.5
1340.68	146.065	40691.6	40691.6
1341.68	145.065	40676.9	40676.9
1342.68	144.065	41286.2	41286.2
1343.68	143.065	40676.3	40676.3
1344.68	142.065	40716.7	40716.7
1345.68	141.065	40864.1	40864.1
1346.68	140.065	40227.9	40227.9
1347.68	139.065	40463.2	40463.2
1348.68	138.065	40996.9	40996.9
1349.68	137.065	40218.4	40218.4
1350.68	136.065	39244	39244
1351.68	135.065	40627.1	40627.1
1352.68	134.065	41677.5	41677.5
1353.68	133.065	40799.6	40799.6
1354.68	132.065	41394.2	41394.2
1355.68	131.065	40346.1	40346.1
1356.68	130.065	40667.2	40667.2
1357.68	129.065	40604.5	40604.5
1358.68	128.065	40206.9	40206.9
1359.68	127.065	39567.7	39567.7
1360.68	126.065	40394.8	40394.8
1361.68	125.065	40955.1	40955.1
1362.68	124.065	41204.2	41204.2
1363.68	123.065	41056.6	41056.6
1364.68	122.065	40387.7	40387.7
1365.68	121.065	40281.9	40281.9
1366.68	120.065	40206.5	40206.5
1367.68	119.065	40722.4	40722.4
1368.68	118.065	40126.4	40126.4
1369.68	117.065	41390.5	41390.5
1370.68	116.065	40041.6	40041.6
1371.68	115.065	40522.2	40522.2
1372.68	114.065	39927.7	39927.7
1373.68	113.065	40672.5	40672.5
1374.68	112.065	41108.7	41108.7
1375.68	111.065	40774.6	40774.6
1376.68	110.065	40315	40315
1377.68	109.065	39954.6	39954.6
1378.68	108.065	40426.4	40426.4
1379.68	107.065	41009.5	41009.5
1380.68	106.065	40740.2	40740.2
1381.68	105.065	40084.7	40084.7
1382.68	104.065	40751.6	40751.6
1383.68	103.065	39569.6	39569.6
1384.68	102.065	40625.3	40625.3
1385.68	101.065	41030.7	41030.7
1386.68	100.065	40290.1	40290.1
1387.68	99.065	41163.1	41163.1
1388.68	98.065	40309.8	40309.8
1389.68	97.065	40252.7	40252.7
1390.68	96.065	40020.6	40020.6
1391.68	95.065	40158.4	40158.4
1392.68	94.065	40176.9	40176.9
1393.68	93.065	40807.7	40807.7
1394.68	92.065	39999.8	39999.8
1395.68	91.065	40588.3	40588.3
1396.68	90.065	41696.3	41696.3
1397.68	89.065	41068.7	41068.7
1398.68	88.065	40196.5	40196.5
1399.68	87.065	40601.3	40601.3
1400.68	86.065	40954.9	40954.9
1401.68	85.065	41117.3	41117.3
1402.68	84.065	40268.5	40268.5
1403.68	83.065	39224.8	39224.8
1404.68	82.065	40226.2	40226.2
1405.68	81.065	40030.7	40030.7
1406.68	80.065	39338.2	39338.2
1407.68	79.065	40239.6	40239.6
1408.68	78.065	40375	40375
1409.68	77.065	40439.4	40439.4
1410.68	76.065	39784.5	39784.5
1411.68	75.065	40280.2	40280.2
1412.68	74.065	39127.1	39127.1
1413.68	73.065	40355.5	40355.5
1414.68	72.065	40906.4	40906.4
1415.68	71.065	40940	40940
1416.68	70.065	40629.7	40629.7
1417.68	69.065	41008	41008
1418.68	68.065	40823.7	40823.7
1419.68	67.065	41637.6	41637.6
1420.68	66.065	41096.8	41096.8
1421.68	65.065	40103.4	40103.4
1422.68	64.065	40448.6	40448.6
1423.68	63.065	41145.7	41145.7
1424.68	62.065	40493.1	40493.1
1425.68	61.065	40836.8	40836.8
1426.68	60.065	40816.6	40816.6
1427.68	59.065	40601.5	40601.5
1428.68	58.065	40956.6	40956.6
1429.68	57.065	40843.3	40843.3
1430.68	56.065	40650.3	40650.3
1431.68	55.065	39503.6	39503.6
1432.68	54.065	40213	40213
1433.68	53.065	39942.6	39942.6
1434.68	52.065	39742.8	39742.8
1435.68	51.065	39890.5	39890.5
1436.68	50.065	41673.1	41673.1
1437.68	49.065	40181.1	40181.1
1438.68	48.065	40726.9	40726.9
1439.68	47.065	40632.8	40632.8
1440.68	46.065	39641.8	39641.8
1441.68	45.065	41429	41429
1442.68	44.065	41071.9	41071.9
1443.68	43.065	40949.3	40949.3
1444.68	42.065	40653.2	40653.2
1445.68	41.065	40684.5	40684.5
1446.68	40.065	40521.6	40521.6
1447.68	39.065	40776.1	40776.1
1448.68	38.065	39688.8	39688.8
1449.68	37.065	39491.8	39491.8
1450.68	36.065	39904.3	39904.3
1451.68	35.065	40098.8	40098.8
1452.68	34.065	39715.6	39715.6
1453.68	33.065	39779.4	39779.4
1454.68	32.065	40027.3	40027.3
1455.68	31.065	39619.6	39619.6
1456.68	30.065	39567.2	39567.2
1457.68	29.065	39854.7	39854.7
1458.68	28.065	41198.5	41198.5
1459.68	27.065	41939	41939
1460.68	26.065	42656.1	42656.1
1461.68	25.065	43016.3	43016.3
1462.68	24.065	43018.8	43018.8
1463.68	23.065	40442.6	40442.6
1464.68	22.065	40622.8	40622.8
1465.68	21.065	40016.6	40016.6
1466.68	20.065	39124.6	39124.6
1467.68	19.065	40489.3	40489.3
1468.68	18.065	40233.5	40233.5
1469.68	17.065	40475	40475
1470.68	16.065	40075.1	40075.1
1471.68	15.065	39816.4	39816.4
1472.68	14.065	40439.4	40439.4
1473.68	13.065	40476.7	40476.7
1474.68	12.065	41001.5	41001.5
1475.68	11.065	39533.8	39533.8
1476.68	10.065	39584.9	39584.9
1477.68	9.065	40148.7	40148.7
1478.68	8.065	38905.8	38905.8
1479.68	7.065	39663.5	39663.5
1480.68	6.065	39367.1	39367.1
1481.68	5.065	39040.6	39040.6
1482.68	4.065	38496.5	38496.5
1483.68	3.065	38134.4	38134.4
1484.68	2.065	38218.9	38218.9
1485.68	1.065	38255	38255
1486.68	0.065	37935.3	37935.3
1487.68	-0.935	38360.2	38360.2
1488.68	-1.935	38154.7	38154.7
1489.68	-2.935	36891.4	36891.4
1490.68	-3.935	38272.3	38272.3
1491.68	-4.935	38165.6	38165.6
1492.68	-5.935	37806.6	37806.6
1493.68	-6.935	38130.4	38130.4
1494.68	-7.935	38809.2	38809.2
1495.68	-8.935	37752.8	37752.8

## Sheet: BFT3
survey FG 0.5_40						C 1s								O 1s							Ca 2p								N 1s							P 2p
	Characteristic Energy eV	1486.74	Acquisition Time s	0.1			Characteristic Energy eV	1486.74	Acquisition Time s	0.8					Characteristic Energy eV	1486.74	Acquisition Time s	0.6				Characteristic Energy eV	1486.74	Acquisition Time s	0.6					Characteristic Energy eV	1486.74	Acquisition Time s	0.8				Characteristic Energy eV	1486.74	Acquisition Time s	0.7
KE_survey FG 0.5_40	BE_survey FG 0.5_40	CPS_survey FG 0.5_40	Background_survey FG 0.5_40			KE_C 1s	BE_C 1s	CPS_C 1s	C 1s_1_C 1s	C 1s_2_C 1s	Background_C 1s	Envelope_C 1s		KE_O 1s	BE_O 1s	CPS_O 1s	O 1s_1_O 1s	Background_O 1s	Envelope_O 1s		KE_Ca 2p	BE_Ca 2p	CPS_Ca 2p	Ca 2p_1_Ca 2p	Ca 2p_2_Ca 2p	Background_Ca 2p	Envelope_Ca 2p		KE_N 1s	BE_N 1s	CPS_N 1s	N 1s_1_N 1s	Background_N 1s	Envelope_N 1s		KE_P 2p_2	BE_P 2p_2	CPS_P 2p_2	P 2p_1_P 2p_2	Background_P 2p_2	Envelope_P 2p_2
101.614	1385.13	114322	114322			1185.44	301.301	35717.4	35717.4	35717.4	35717.4	35717.4		945.439	541.301	43991	43991	43991	43991		1125.95	360.791	39633.5	39633.5	39633.5	39633.5	39633.5		1078.5	408.241	40510.9	40510.9	40510.9	40510.9		1344.44	142.301	32851	32851	32851	32851
102.614	1384.13	112355	112355			1185.54	301.201	36181.5	36181.5	36181.5	36181.5	36181.5		945.539	541.201	43789.5	43789.5	43789.5	43789.5		1126.05	360.691	39360.3	39360.3	39360.3	39360.3	39360.3		1078.6	408.141	40284	40284	40284	40284		1344.54	142.201	32610.6	32610.6	32610.6	32610.6
103.614	1383.13	111110	111110			1185.64	301.101	35726	35726	35726	35726	35726		945.639	541.101	43233.2	43233.2	43233.2	43233.2		1126.15	360.591	39430.7	39430.7	39430.7	39430.7	39430.7		1078.7	408.041	40517	40517	40517	40517		1344.64	142.101	32689.6	32689.6	32689.6	32689.6
104.614	1382.13	109778	109778			1185.74	301.001	35994	35994	35994	35994	35994		945.739	541.001	43303.7	43303.7	43303.7	43303.7		1126.25	360.491	39196.7	39196.7	39196.7	39196.7	39196.7		1078.8	407.941	40436.5	40436.5	40436.5	40436.5		1344.74	142.001	32805.9	32805.9	32805.9	32805.9
105.614	1381.13	109679	109679			1185.84	300.901	35835.1	35835.1	35835.1	35835.1	35835.1		945.839	540.901	43230.8	43230.8	43230.8	43230.8		1126.35	360.391	39362	39362	39362	39362	39362		1078.9	407.841	40486.8	40486.8	40486.8	40486.8		1344.84	141.901	32660.1	32660.1	32660.1	32660.1
106.614	1380.13	109586	109586			1185.94	300.801	35729.6	35729.6	35729.6	35729.6	35729.6		945.939	540.801	42954.7	42954.7	42954.7	42954.7		1126.45	360.291	39315.5	39315.5	39315.5	39315.5	39315.5		1079	407.741	40609.6	40609.6	40609.6	40609.6		1344.94	141.801	32866.3	32866.3	32866.3	32866.3
107.614	1379.13	108896	108896			1186.04	300.701	35728.4	35728.4	35728.4	35728.4	35728.4		946.039	540.701	43556.5	43556.5	43556.5	43556.5		1126.55	360.191	38687.3	38687.3	38687.3	38687.3	38687.3		1079.1	407.641	40445.6	40445.6	40445.6	40445.6		1345.04	141.701	32622.6	32622.6	32622.6	32622.6
108.614	1378.13	108021	108021			1186.14	300.601	35683.6	35683.6	35683.6	35683.6	35683.6		946.139	540.601	43476	43476	43476	43476		1126.65	360.091	39347.8	39347.8	39347.8	39347.8	39347.8		1079.2	407.541	40708.4	40708.4	40708.4	40708.4		1345.14	141.601	32607.4	32607.4	32607.4	32607.4
109.614	1377.13	106909	106909			1186.24	300.501	35675.7	35675.7	35675.7	35675.7	35675.7		946.239	540.501	43287.3	43287.3	43287.3	43287.3		1126.75	359.991	39648.3	39648.3	39648.3	39648.3	39648.3		1079.3	407.441	40526.1	40526.1	40526.1	40526.1		1345.24	141.501	32685.7	32685.7	32685.7	32685.7
110.614	1376.13	104698	104698			1186.34	300.401	35773	35773	35773	35773	35773		946.339	540.401	43403.7	43403.7	43403.7	43403.7		1126.85	359.891	39163	39163	39163	39163	39163		1079.4	407.341	40927.8	40927.8	40927.8	40927.8		1345.34	141.401	32604.4	32604.4	32604.4	32604.4
111.614	1375.13	104547	104547			1186.44	300.301	35834.5	35834.5	35834.5	35834.5	35834.5		946.439	540.301	42947.2	42947.2	42947.2	42947.2		1126.95	359.791	39165.2	39165.2	39165.2	39165.2	39165.2		1079.5	407.241	40718.4	40718.4	40718.4	40718.4		1345.44	141.301	32802.9	32802.9	32802.9	32802.9
112.614	1374.13	103805	103805			1186.54	300.201	35720.6	35720.6	35720.6	35720.6	35720.6		946.539	540.201	42914.5	42914.5	42914.5	42914.5		1127.05	359.691	39223.8	39223.8	39223.8	39223.8	39223.8		1079.6	407.141	40726.5	40726.5	40726.5	40726.5		1345.54	141.201	32873.7	32873.7	32873.7	32873.7
113.614	1373.13	102101	102101			1186.64	300.101	35693.2	35693.2	35693.2	35693.2	35693.2		946.639	540.101	42967.8	42967.8	42967.8	42967.8		1127.15	359.591	39265.7	39265.7	39265.7	39265.7	39265.7		1079.7	407.041	40534.1	40534.1	40534.1	40534.1		1345.64	141.101	33013.6	33013.6	33013.6	33013.6
114.614	1372.13	101920	101920			1186.74	300.001	35337.1	35337.1	35337.1	35337.1	35337.1		946.739	540.001	42644.3	42644.3	42644.3	42644.3		1127.25	359.491	39885.5	39885.5	39885.5	39885.5	39885.5		1079.8	406.941	40528.4	40528.4	40528.4	40528.4		1345.74	141.001	32924	32924	32924	32924
115.614	1371.13	102881	102881			1186.84	299.901	35560.9	35560.9	35560.9	35560.9	35560.9		946.839	539.901	42713.3	42713.3	42713.3	42713.3		1127.35	359.391	39362.5	39362.5	39362.5	39362.5	39362.5		1079.9	406.841	40664.4	40664.4	40664.4	40664.4		1345.84	140.901	32940.6	32940.6	32940.6	32940.6
116.614	1370.13	99544.5	99544.5			1186.94	299.801	35701.1	35701.1	35701.1	35701.1	35701.1		946.939	539.801	43126.3	43126.3	43126.3	43126.3		1127.45	359.291	39348.7	39348.7	39348.7	39348.7	39348.7		1080	406.741	40483.4	40483.4	40483.4	40483.4		1345.94	140.801	32487.4	32487.4	32487.4	32487.4
117.614	1369.13	102163	102163			1187.04	299.701	35411.4	35411.4	35411.4	35411.4	35411.4		947.039	539.701	42669.2	42669.2	42669.2	42669.2		1127.55	359.191	39442.5	39442.5	39442.5	39442.5	39442.5		1080.1	406.641	40660.1	40660.1	40660.1	40660.1		1346.04	140.701	32294.3	32294.3	32294.3	32294.3
118.614	1368.13	98709.2	98709.2			1187.14	299.601	35343.5	35343.5	35343.5	35343.5	35343.5		947.139	539.601	42551.2	42551.2	42551.2	42551.2		1127.65	359.091	39416	39416	39416	39416	39416		1080.2	406.541	40779.9	40779.9	40779.9	40779.9		1346.14	140.601	32578.6	32578.6	32578.6	32578.6
119.614	1367.13	99602.2	99602.2			1187.24	299.501	35686.5	35686.5	35686.5	35686.5	35686.5		947.239	539.501	42366.3	42366.3	42366.3	42366.3		1127.75	358.991	39547.2	39547.2	39547.2	39547.2	39547.2		1080.3	406.441	40430.4	40430.4	40430.4	40430.4		1346.24	140.501	32551.1	32551.1	32551.1	32551.1
120.614	1366.13	98413.8	98413.8			1187.34	299.401	35259.6	35259.6	35259.6	35259.6	35259.6		947.339	539.401	42451.5	42451.5	42451.5	42451.5		1127.85	358.891	39229.3	39229.3	39229.3	39229.3	39229.3		1080.4	406.341	40407.1	40407.1	40407.1	40407.1		1346.34	140.401	32873	32873	32873	32873
121.614	1365.13	97349.6	97349.6			1187.44	299.301	35316	35316	35316	35316	35316		947.439	539.301	42450.8	42450.8	42450.8	42450.8		1127.95	358.791	39185	39185	39185	39185	39185		1080.5	406.241	40746.4	40746.4	40746.4	40746.4		1346.44	140.301	32931.1	32931.1	32931.1	32931.1
122.614	1364.13	95295.4	95295.4			1187.54	299.201	35418	35418	35418	35418	35418		947.539	539.201	42406.8	42406.8	42406.8	42406.8		1128.05	358.691	39092	39092	39092	39092	39092		1080.6	406.141	40451.1	40451.1	40451.1	40451.1		1346.54	140.201	32975.6	32975.6	32975.6	32975.6
123.614	1363.13	96489.7	96489.7			1187.64	299.101	35578.5	35578.5	35578.5	35578.5	35578.5		947.639	539.101	42680.7	42680.7	42680.7	42680.7		1128.15	358.591	39475	39475	39475	39475	39475		1080.7	406.041	40439.6	40439.6	40439.6	40439.6		1346.64	140.101	32714.1	32714.1	32714.1	32714.1
124.614	1362.13	95082.1	95082.1			1187.74	299.001	35064.1	35064.1	35064.1	35064.1	35064.1		947.739	539.001	42278.7	42278.7	42278.7	42278.7		1128.25	358.491	39407.7	39407.7	39407.7	39407.7	39407.7		1080.8	405.941	40798.8	40798.8	40798.8	40798.8		1346.74	140.001	32583	32583	32583	32583
125.614	1361.13	96577.4	96577.4			1187.84	298.901	35037.6	35037.6	35037.6	35037.6	35037.6		947.839	538.901	42621.3	42621.3	42621.3	42621.3		1128.35	358.391	39221.7	39221.7	39221.7	39221.7	39221.7		1080.9	405.841	40874.8	40874.8	40874.8	40874.8		1346.84	139.901	32701.7	32701.7	32701.7	32701.7
126.614	1360.13	95415	95415			1187.94	298.801	34868.4	34868.4	34868.4	34868.4	34868.4		947.939	538.801	42327.3	42327.3	42327.3	42327.3		1128.45	358.291	39266	39266	39266	39266	39266		1081	405.741	40680.3	40680.3	40680.3	40680.3		1346.94	139.801	32759.6	32759.6	32759.6	32759.6
127.614	1359.13	94186.7	94186.7			1188.04	298.701	35152.3	35152.3	35152.3	35152.3	35152.3		948.039	538.701	42239.8	42239.8	42239.8	42239.8		1128.55	358.191	39562.5	39562.5	39562.5	39562.5	39562.5		1081.1	405.641	40650.4	40650.4	40650.4	40650.4		1347.04	139.701	32723.1	32723.1	32723.1	32723.1
128.614	1358.13	93645.5	93645.5			1188.14	298.601	35397.1	35397.1	35397.1	35397.1	35397.1		948.139	538.601	42455.7	42455.7	42455.7	42455.7		1128.65	358.091	39393.8	39393.8	39393.8	39393.8	39393.8		1081.2	405.541	40382.8	40382.8	40382.8	40382.8		1347.14	139.601	32885.9	32885.9	32885.9	32885.9
129.614	1357.13	94091.4	94091.4			1188.24	298.501	35173	35173	35173	35173	35173		948.239	538.501	42332.3	42332.3	42332.3	42332.3		1128.75	357.991	39341.8	39341.8	39341.8	39341.8	39341.8		1081.3	405.441	40473.4	40473.4	40473.4	40473.4		1347.24	139.501	32786.9	32786.9	32786.9	32786.9
130.614	1356.13	93824.2	93824.2			1188.34	298.401	34949.3	34949.3	34949.3	34949.3	34949.3		948.339	538.401	42387.8	42387.8	42387.8	42387.8		1128.85	357.891	39588.2	39588.2	39588.2	39588.2	39588.2		1081.4	405.341	40325.1	40325.1	40325.1	40325.1		1347.34	139.401	32841.1	32841.1	32841.1	32841.1
131.614	1355.13	91936.4	91936.4			1188.44	298.301	35153.6	35153.6	35153.6	35153.6	35153.6		948.439	538.301	42307.7	42307.7	42307.7	42307.7		1128.95	357.791	39263	39263	39263	39263	39263		1081.5	405.241	40320.9	40320.9	40320.9	40320.9		1347.44	139.301	32681.7	32681.7	32681.7	32681.7
132.614	1354.13	92953.6	92953.6			1188.54	298.201	35227.5	35227.5	35227.5	35227.5	35227.5		948.539	538.201	42132.5	42132.5	42132.5	42132.5		1129.05	357.691	39494.3	39494.3	39494.3	39494.3	39494.3		1081.6	405.141	40368.4	40368.4	40368.4	40368.4		1347.54	139.201	32699.9	32699.9	32699.9	32699.9
133.614	1353.13	92177.2	92177.2			1188.64	298.101	35015	35015	35015	35015	35015		948.639	538.101	41869.7	41869.7	41869.7	41869.7		1129.15	357.591	39615.8	39615.8	39615.8	39615.8	39615.8		1081.7	405.041	40787	40787	40787	40787		1347.64	139.101	32951.6	32951.6	32951.6	32951.6
134.614	1352.13	92947.3	92947.3			1188.74	298.001	34825.3	34825.3	34825.3	34825.3	34825.3		948.739	538.001	41992.5	41992.5	41992.5	41992.5		1129.25	357.491	39380	39380	39380	39380	39380		1081.8	404.941	40523.2	40523.3	40523.2	40523.3		1347.74	139.001	33002.4	33002.4	33002.4	33002.4
135.614	1351.13	92052.8	92052.8			1188.84	297.901	34908	34908	34908	34908	34908		948.839	537.901	42368.3	42368.4	42368.3	42368.4		1129.35	357.391	39269.2	39269.2	39269.2	39269.2	39269.2		1081.9	404.841	40533.5	40533.5	40533.5	40533.5		1347.84	138.901	32560	32560	32560	32560
136.614	1350.13	91640.2	91640.2			1188.94	297.801	35083	35083	35083	35083	35083		948.939	537.801	42386.2	42386.2	42386.2	42386.2		1129.45	357.291	39467.8	39467.8	39467.8	39467.8	39467.8		1082	404.741	40700.6	40700.6	40700.6	40700.6		1347.94	138.801	32921.3	32921.3	32921.3	32921.3
137.614	1349.13	90383.5	90383.5			1189.04	297.701	34892.6	34892.6	34892.6	34892.6	34892.6		949.039	537.701	42255.3	42255.4	42255.3	42255.4		1129.55	357.191	39261.7	39261.7	39261.7	39261.7	39261.7		1082.1	404.641	40405.6	40405.6	40405.6	40405.6		1348.04	138.701	32793.3	32793.3	32793.3	32793.3
138.614	1348.13	92558.6	92558.6			1189.14	297.601	35155.6	35155.6	35155.6	35155.6	35155.6		949.139	537.601	42245.8	42245.9	42245.8	42245.9		1129.65	357.091	39405.3	39405.3	39405.3	39405.3	39405.3		1082.2	404.541	40182	40182	40182	40182		1348.14	138.601	32638.4	32638.4	32638.4	32638.4
139.614	1347.13	90588.1	90588.1			1189.24	297.501	34663.9	34663.9	34663.9	34663.9	34663.9		949.239	537.501	42225	42225.1	42225	42225.1		1129.75	356.991	39375.8	39375.8	39375.8	39375.8	39375.8		1082.3	404.441	40187.3	40187.3	40187.3	40187.3		1348.24	138.501	32658	32658	32658	32658
140.614	1346.13	89153.1	89153.1			1189.34	297.401	35014.8	35014.8	35014.8	35014.8	35014.8		949.339	537.401	42281.8	42282	42281.8	42282		1129.85	356.891	39545.7	39545.7	39545.7	39545.7	39545.7		1082.4	404.341	40187.8	40187.8	40187.8	40187.8		1348.34	138.401	32941.3	32941.3	32941.3	32941.3
141.614	1345.13	90257.4	90257.4			1189.44	297.301	34899.3	34899.3	34899.3	34899.3	34899.3		949.439	537.301	42511.3	42511.6	42511.3	42511.6		1129.95	356.791	39739.5	39739.5	39739.5	39739.5	39739.5		1082.5	404.241	40391.8	40391.8	40391.8	40391.8		1348.44	138.301	32829.4	32829.5	32829.4	32829.5
142.614	1344.13	89919.4	89919.4			1189.54	297.201	34749.3	34749.3	34749.3	34749.3	34749.3		949.539	537.201	42240	42240.4	42240	42240.4		1130.05	356.691	39430.5	39430.5	39430.5	39430.5	39430.5		1082.6	404.141	40299.1	40299.3	40299.1	40299.3		1348.54	138.201	32762.6	32762.6	32762.6	32762.6
143.614	1343.13	89285.2	89285.2			1189.64	297.101	34430.5	34430.5	34430.5	34430.5	34430.5		949.639	537.101	41563	41563.5	41563	41563.5		1130.15	356.591	39395.8	39395.8	39395.8	39395.8	39395.8		1082.7	404.041	40465.5	40465.7	40465.5	40465.7		1348.64	138.101	32962.9	32963	32962.9	32963
144.614	1342.13	89042	89042			1189.74	297.001	34628.6	34628.6	34628.6	34628.6	34628.6		949.739	537.001	41813.3	41814.1	41813.3	41814.1		1130.25	356.491	39270.5	39270.5	39270.5	39270.5	39270.5		1082.8	403.941	40343.5	40343.8	40343.5	40343.8		1348.74	138.001	32975.4	32975.6	32975.4	32975.6
145.614	1341.13	88067.8	88067.8			1189.84	296.901	34677.9	34677.9	34677.9	34677.9	34677.9		949.839	536.901	42015.3	42016.4	42015.3	42016.4		1130.35	356.391	39064.7	39064.7	39064.7	39064.7	39064.7		1082.9	403.841	40507.9	40508.3	40507.9	40508.3		1348.84	137.901	32947.7	32947.9	32947.7	32947.9
146.614	1340.13	88979.1	88979.1			1189.94	296.801	34836	34836	34836	34836	34836		949.939	536.801	41899.3	41900.7	41899.3	41900.7		1130.45	356.291	38806.3	38806.3	38806.3	38806.3	38806.3		1083	403.741	40852	40852.6	40852	40852.6		1348.94	137.801	32809.6	32809.8	32809.6	32809.8
147.614	1339.13	89486.3	89486.3			1190.04	296.701	34567.3	34567.3	34567.3	34567.3	34567.3		950.039	536.701	42047.3	42049.2	42047.3	42049.2		1130.55	356.191	39035	39035	39035	39035	39035		1083.1	403.641	40560.5	40561.3	40560.5	40561.3		1349.04	137.701	32876	32876.4	32876	32876.4
148.614	1338.13	88205.2	88205.2			1190.14	296.601	34610.4	34610.4	34610.4	34610.4	34610.4		950.139	536.601	42078.5	42081.1	42078.5	42081.1		1130.65	356.091	39332.3	39332.3	39332.3	39332.3	39332.3		1083.2	403.541	40449	40450.1	40449	40450.1		1349.14	137.601	32843.9	32844.4	32843.9	32844.4
149.614	1337.13	87116.8	87116.8			1190.24	296.501	34362.8	34362.8	34362.8	34362.8	34362.8		950.239	536.501	42159.7	42163.2	42159.7	42163.2		1130.75	355.991	39317.7	39317.7	39317.7	39317.7	39317.7		1083.3	403.441	40357.8	40359.3	40357.8	40359.3		1349.24	137.501	32635	32635.7	32635	32635.7
150.614	1336.13	87951.3	87951.3			1190.34	296.401	34409.8	34409.8	34409.8	34409.8	34409.8		950.339	536.401	41677.5	41682.2	41677.5	41682.2		1130.85	355.891	38569.7	38569.7	38569.7	38569.7	38569.7		1083.4	403.341	40390.4	40392.6	40390.4	40392.6		1349.34	137.401	32827.6	32828.5	32827.6	32828.5
151.614	1335.13	86774	86774			1190.44	296.301	34456.4	34456.4	34456.4	34456.4	34456.4		950.439	536.301	41964.7	41970.9	41964.7	41970.9		1130.95	355.791	38947.3	38947.3	38947.4	38947.3	38947.4		1083.5	403.241	40101.6	40104.7	40101.6	40104.7		1349.44	137.301	33007.3	33008.6	33007.3	33008.6
152.614	1334.13	87526.9	87526.9			1190.54	296.201	34408.6	34408.6	34408.6	34408.6	34408.6		950.539	536.201	41845.7	41854	41845.7	41854		1131.05	355.691	39370.2	39370.2	39370.2	39370.2	39370.2		1083.6	403.141	40268	40272.2	40268	40272.2		1349.54	137.201	32889.6	32891.4	32889.6	32891.4
153.614	1333.13	86076.7	86076.7			1190.64	296.101	34598.9	34598.9	34598.9	34598.9	34598.9		950.639	536.101	41504.5	41515.6	41504.5	41515.6		1131.15	355.591	38652.8	38652.8	38652.9	38652.8	38652.9		1083.7	403.041	40359.8	40300.1	40294.3	40300.1		1349.64	137.101	32743.1	32745.5	32743.1	32745.5
154.614	1332.13	86748.7	86748.7			1190.74	296.001	34348.1	34348.1	34348.1	34348.1	34348.1		950.739	536.001	41366.2	41380.7	41366.2	41380.7		1131.25	355.491	38962	38962	38962.1	38962	38962.1		1083.8	402.941	40165.3	40302.1	40294.2	40302.1		1349.74	137.001	32460.7	32463.9	32460.7	32463.9
155.614	1331.13	87484.1	87484.1			1190.84	295.901	34315.5	34315.5	34315.5	34315.5	34315.5		950.839	535.901	41588.5	41607.7	41588.5	41607.7		1131.35	355.391	38938.8	38938.8	38939	38938.8	38939		1083.9	402.841	40247.6	40304.8	40294.1	40304.8		1349.84	136.901	32976.4	32847.4	32843.1	32847.4
156.614	1330.13	85922.1	85922.1			1190.94	295.801	34063	34063	34063	34063	34063		950.939	535.801	41837.8	41862.9	41837.8	41862.9		1131.45	355.291	38836.2	38836.2	38836.4	38836.2	38836.4		1084	402.741	40527.8	40308.4	40293.9	40308.4		1349.94	136.801	33060.7	32848.6	32843	32848.6
157.614	1329.13	86902	86902			1191.04	295.701	34128.6	34128.6	34128.6	34128.6	34128.6		951.039	535.701	41829.8	41862.4	41829.8	41862.4		1131.55	355.191	38677.2	38677.2	38677.5	38677.2	38677.5		1084.1	402.641	40438.2	40313.1	40293.8	40313.1		1350.04	136.701	32742.6	32850.4	32842.9	32850.4
158.614	1328.13	85814.8	85814.8			1191.14	295.601	34129.4	34129.4	34129.4	34129.4	34129.4		951.139	535.601	41605.5	41629.8	41587.5	41629.8		1131.65	355.091	39468.7	39468.7	39469.2	39468.7	39469.2		1084.2	402.541	40219.4	40319.4	40293.7	40319.4		1350.14	136.601	33029.4	32852.6	32842.8	32852.6
159.614	1327.13	85225.7	85225.7			1191.24	295.501	34296.8	34296.8	34296.8	34296.8	34296.8		951.239	535.501	41854.3	41641.9	41587.4	41641.9		1131.75	354.991	39376.5	39376.5	39377.2	39376.5	39377.2		1084.3	402.441	40452.1	40327.6	40293.6	40327.6		1350.24	136.501	32931.4	32855.4	32842.8	32855.4
160.614	1326.13	86006.2	86006.2			1191.34	295.401	34274.9	34274.9	34274.9	34274.9	34274.9		951.339	535.401	41400.2	41657.5	41587.3	41657.5		1131.85	354.891	39117.3	39117.3	39118.3	39117.3	39118.3		1084.4	402.341	40063.9	40338.1	40293.4	40338.1		1350.34	136.401	32882.7	32859.1	32842.7	32859.1
161.614	1325.13	85773.9	85773.9			1191.44	295.301	34386.8	34386.8	34386.8	34386.8	34386.8		951.439	535.301	41640.2	41677	41587.3	41677		1131.95	354.791	38935	38935	38936.4	38935	38936.4		1084.5	402.241	40363.6	40351.6	40293.3	40351.6		1350.44	136.301	33076.3	32863.7	32842.6	32863.7
162.614	1324.13	85544.8	85544.8			1191.54	295.201	34085.3	34085.3	34085.3	34085.3	34085.3		951.539	535.201	41165	41701.3	41587.2	41701.3		1132.05	354.691	39096.8	39096.8	39098.7	39096.8	39098.7		1084.6	402.141	40613.1	40368.9	40293	40368.9		1350.54	136.201	32658.3	32869.5	32842.5	32869.5
163.614	1323.13	84975.9	84975.9			1191.64	295.101	34077.1	34077.1	34077.1	34077.1	34077.1		951.639	535.101	41412.5	41732.1	41587.1	41732.1		1132.15	354.591	38952	38952	38954.6	38952	38954.6		1084.7	402.041	40011.3	40390.6	40292.8	40390.6		1350.64	136.101	32739.3	32876.9	32842.4	32876.9
164.614	1322.13	85841.2	85841.2			1191.74	295.001	34198.8	34198.8	34198.8	34198.8	34198.8		951.739	535.001	42282.7	41769.7	41586.9	41769.7		1132.25	354.491	38970.3	38970.3	38973.9	38970.3	38973.9		1084.8	401.941	40113.9	40418.2	40292.6	40418.2		1350.74	136.001	32898.7	32886	32842.4	32886
165.614	1321.13	86033.1	86033.1			1191.84	294.901	34049.5	34049.5	34049.5	34049.5	34049.5		951.839	534.901	42234.7	41816.7	41586.7	41816.7		1132.35	354.391	39095.2	39095.2	39100	39095.2	39100		1084.9	401.841	40411.4	40452.8	40292.5	40452.8		1350.84	135.901	32960.6	32897.4	32842.3	32897.4
166.614	1320.13	86724	86724			1191.94	294.801	34099.8	34099.8	34099.8	34099.8	34099.8		951.939	534.801	41904.7	41874.6	41586.5	41874.6		1132.45	354.291	38718.7	38718.7	38725.2	38718.7	38725.2		1085	401.741	40442.8	40495.2	40292.4	40495.2		1350.94	135.801	33089.4	32911	32842.1	32911
167.614	1319.13	85829.3	85829.3			1192.04	294.701	34083.1	34083.1	34083.1	34083.1	34083.1		952.039	534.701	41917.5	41944.8	41586.4	41944.8		1132.55	354.191	38895.2	38895.2	38904	38895.2	38904		1085.1	401.641	40547.1	40547.9	40292.1	40547.9		1351.04	135.701	32955.7	32928.1	32842	32928.1
168.614	1318.13	86093.1	86093.1			1192.14	294.601	33850.1	33850.1	33850.1	33850.1	33850.1		952.139	534.601	41979.7	42031.9	41586.3	42031.9		1132.65	354.091	38787.2	38755.7	38767.5	38755.7	38767.5		1085.2	401.541	40564.4	40612.2	40291.9	40612.2		1351.14	135.601	32843.3	32948.5	32842	32948.5
169.614	1317.13	85356.4	85356.4			1192.24	294.501	33777.5	33777.5	33777.5	33777.5	33777.5		952.239	534.501	42463.7	42135.8	41586	42135.8		1132.75	353.991	38775.2	38755.6	38771.3	38755.6	38771.3		1085.3	401.441	40615	40689.4	40291.6	40689.4		1351.24	135.501	32816.6	32973.3	32842	32973.3
170.614	1316.13	85968.9	85968.9			1192.34	294.401	33714.6	33714.6	33714.6	33714.6	33714.6		952.339	534.401	42089.8	42262.5	41585.8	42262.5		1132.85	353.891	38718.7	38755.6	38776.3	38755.6	38776.3		1085.4	401.341	40731.9	40783.9	40291.2	40783.9		1351.34	135.401	32857.7	33002.8	32842	33002.8
171.614	1315.13	84251.6	84251.6			1192.44	294.301	33916.4	33916.4	33916.4	33916.4	33916.4		952.439	534.301	42686.7	42414.4	41585.4	42414.4		1132.95	353.791	38572	38755.2	38782.4	38755.2	38782.4		1085.5	401.241	40951.8	40895.9	40290.6	40895.9		1351.44	135.301	33149	33037.8	32841.8	33037.8
172.614	1314.13	84404.8	84404.8			1192.54	294.201	33747.4	33747.4	33747.4	33747.4	33747.4		952.539	534.201	43096.8	42593.8	41584.9	42593.8		1133.05	353.691	38269.3	38754.2	38789.8	38754.2	38789.8		1085.6	401.141	40814.8	41028.5	40290.2	41028.5		1351.54	135.201	32920.6	33079.2	32841.8	33079.2
173.614	1313.13	85174.9	85174.9			1192.64	294.101	33856.4	33856.4	33856.4	33856.4	33856.4		952.639	534.101	43528.3	42811.1	41584.2	42811.1		1133.15	353.591	38740.8	38754.2	38800.4	38754.2	38800.4		1085.7	401.041	41071.4	41186	40289.5	41186		1351.64	135.101	33248.7	33127.3	32841.5	33127.3
174.614	1312.13	84569.6	84569.6			1192.74	294.001	33613.9	33613.9	33613.9	33613.9	33613.9		952.739	534.001	43688.8	43064.7	41583.5	43064.7		1133.25	353.491	38405.8	38753.5	38813	38753.5	38813		1085.8	400.941	41553.1	41368.3	40288.3	41368.3		1351.74	135.001	33203	33183.7	32841.3	33183.7
175.614	1311.13	84631.7	84631.7			1192.84	293.901	33904.3	33904.3	33904.3	33904.3	33904.3		952.839	533.901	43820.7	43364.9	41582.7	43364.9		1133.35	353.391	38602	38753.2	38829.8	38753.2	38829.8		1085.9	400.841	41642.1	41579.7	40287.1	41579.7		1351.84	134.901	32740.3	33248.4	32841.2	33248.4
176.614	1310.13	85045.5	85045.5			1192.94	293.801	33332.8	33332.8	33332.8	33332.8	33332.8		952.939	533.801	44194.3	43716.8	41581.8	43716.8		1133.45	353.291	38755.8	38753.2	38850.9	38753.2	38850.9		1086	400.741	41901.1	41823.6	40285.7	41823.6		1351.94	134.801	33207.9	33323.2	32841	33323.2
177.614	1309.13	84803	84803			1193.04	293.701	33615.5	33615.5	33615.6	33615.5	33615.6		953.039	533.701	44479	44122	41580.8	44122		1133.55	353.191	38828.2	38753	38877	38753	38877		1086.1	400.641	42017.4	42099.4	40284.1	42099.4		1352.04	134.701	33378.1	33407.3	32840.6	33407.3
178.614	1308.13	84498.5	84498.5			1193.14	293.601	33581.1	33581.1	33581.2	33581.1	33581.2		953.139	533.601	45219	44599.3	41579.6	44599.3		1133.65	353.091	38852.5	38752.8	38909.4	38752.8	38909.4		1086.2	400.541	41697	42412	40282.8	42412		1352.14	134.601	33474.4	33502.7	32840.2	33502.7
179.614	1307.13	83060.2	83060.2			1193.24	293.501	33623.5	33623.5	33623.6	33623.5	33623.6		953.239	533.501	45442.8	45142.8	41578.3	45142.8		1133.75	352.991	38706.2	38752.7	38948.7	38752.7	38948.7		1086.3	400.441	42576.6	42760.3	40280.8	42760.3		1352.24	134.501	33433.1	33608.9	32839.8	33608.9
180.614	1306.13	85097.3	85097.3			1193.34	293.401	33591.6	33591.6	33591.8	33591.6	33591.8		953.339	533.401	46539.8	45766.8	41576.6	45766.8		1133.85	352.891	39369.7	38751.5	38995.9	38751.5	38995.9		1086.4	400.341	43045	43142.9	40278.3	43142.9		1352.34	134.401	33824.7	33726.3	32839.2	33726.3
181.614	1305.13	86763.9	86763.9			1193.44	293.301	33283.2	33283.3	33283.4	33283.2	33283.4		953.439	533.301	47261.5	46478.9	41574.6	46478.9		1133.95	352.791	39236.7	38750.5	39053.3	38750.5	39053.3		1086.5	400.241	43528	43562.6	40275.4	43562.6		1352.44	134.301	33905.4	33855.1	32838.5	33855.1
182.614	1304.13	86210.8	86210.8			1193.54	293.201	33394.6	33394.6	33394.9	33394.6	33394.9		953.539	533.201	47843.2	47276.7	41572.4	47276.7		1134.05	352.691	39323.5	38749.3	39121.8	38749.3	39121.8		1086.6	400.141	43875.7	44013.9	40272.2	44013.9		1352.54	134.201	33738.3	33994.5	32837.9	33994.5
183.614	1303.13	85313.7	85313.7			1193.64	293.101	33467.5	33467.5	33467.9	33467.5	33467.9		953.639	533.101	48827.5	48185.6	41569.9	48185.6		1134.15	352.591	38878.2	38749.1	39205.4	38749.1	39205.4		1086.7	400.041	44460.2	44492.8	40268.4	44492.8		1352.64	134.101	33841.6	34144.7	32837.3	34144.7
184.614	1302.13	85501.6	85501.6			1193.74	293.001	33506.8	33506.8	33507.3	33506.8	33507.3		953.739	533.001	49783.2	49192.4	41567.1	49192.4		1134.25	352.491	38537.2	38748.6	39303.1	38748.6	39303.1		1086.8	399.941	45086.5	44996.5	40264.1	44996.5		1352.74	134.001	34414.1	34302.8	32836.2	34302.8
185.614	1301.13	84832.7	84832.7			1193.84	292.901	33254.8	33254.8	33255.4	33254.8	33255.4		953.839	532.901	50903.3	50310.1	41563.9	50310.1		1134.35	352.391	38791.7	38748.5	39418.8	38748.5	39418.8		1086.9	399.841	45500.5	45515	40259.4	45515		1352.84	133.901	34576.4	34468.7	32835.1	34468.7
186.614	1300.13	85062.6	85062.6			1193.94	292.801	33179.3	33179.3	33180.2	33179.3	33180.2		953.939	532.801	51878	51544.9	41560.3	51544.9		1134.45	352.291	39168.2	38747.7	39552.9	38747.7	39552.9		1087	399.741	45769.3	46040.9	40254.5	46040.9		1352.94	133.801	34629.9	34639.3	32833.9	34639.3
187.614	1299.13	84858.9	84858.9			1194.04	292.701	33508.9	33508.9	33510.1	33508.9	33510.1		954.039	532.701	52809.3	52885.1	41556.4	52885.1		1134.55	352.191	39114.5	38747	39706.6	38746.9	39706.6		1087.1	399.641	46512.9	46562.4	40248.9	46562.4		1353.04	133.701	34912.9	34812.3	32832.6	34812.3
188.614	1298.13	84359.5	84359.5			1194.14	292.601	33230.1	33230.1	33231.8	33230.1	33231.8		954.139	532.601	54226.5	54350.4	41552.1	54350.4		1134.65	352.091	39161.3	38746.1	39884.7	38746.1	39884.8		1087.2	399.541	47309.5	47068.5	40242.6	47068.5		1353.14	133.601	34769.6	34984.6	32831.3	34984.6
189.614	1297.13	84125.9	84125.9			1194.24	292.501	33610.3	33610.3	33612.4	33610.3	33612.4		954.239	532.501	56007.5	55918.7	41547.1	55918.7		1134.75	351.991	39264.5	38745.1	40085.4	38745	40085.5		1087.3	399.441	47936.3	47545.8	40235.7	47545.8		1353.24	133.501	35368.6	35152.7	32829.7	35152.7
190.614	1296.13	82510.2	82510.2			1194.34	292.401	33408	33408	33410.8	33408	33410.9		954.339	532.401	57900.2	57589.4	41541.5	57589.4		1134.85	351.891	39905.2	38742.8	40310	38742.7	40310		1087.4	399.341	48221.3	47980	40228.5	47980		1353.34	133.401	35420.6	35312.3	32828	35312.3
191.614	1295.13	83316.8	83316.8			1194.44	292.301	33190.1	33190.1	33193.9	33190.1	33193.9		954.439	532.301	58999.3	59357.5	41535.4	59357.5		1134.95	351.791	40147.2	38740	40560.6	38739.8	40560.8		1087.5	399.241	48753.1	48361.9	40220.9	48361.9		1353.44	133.301	35838.6	35460.7	32826.1	35460.7
192.614	1294.13	82624.2	82624.2			1194.54	292.201	33276.4	33276.4	33281.3	33276.4	33281.3		954.539	532.201	61226.8	61198.1	41528.6	61198.1		1135.05	351.691	40629.8	38736.2	40834.6	38736	40834.8		1087.6	399.141	48700.5	48674.1	40213.3	48674.1		1353.54	133.201	35576.6	35592.1	32824.3	35592.1
193.614	1293.13	83668.7	83668.7			1194.64	292.101	33270.5	33270.5	33276.9	33270.5	33276.9		954.639	532.101	62081	63105.6	41521.6	63105.6		1135.15	351.591	40730.2	38732.2	41135	38731.9	41135.3		1087.7	399.041	49077.1	48908.4	40205.4	48908.4		1353.64	133.101	35696.6	35705.4	32822.4	35705.4
194.614	1292.13	82202.5	82202.5			1194.74	292.001	33150.9	33150.9	33159.1	33150.9	33159.1		954.739	532.001	63806.7	65049.8	41513.9	65049.8		1135.25	351.491	40795.7	38728.2	41457.9	38727.7	41458.3		1087.8	398.941	48941.8	49061.3	40197.6	49061.3		1353.74	133.001	36122	35793.9	32820.3	35793.9
195.614	1291.13	83353.3	83353.3			1194.84	291.901	33105.1	33105.1	33115.8	33105.1	33115.8		954.839	531.901	66151	67007.3	41505.4	67007.3		1135.35	351.391	41283.8	38723.2	41800	38722.6	41800.6		1087.9	398.841	49137	49115.6	40189.5	49115.6		1353.84	132.901	35942	35857.8	32818.2	35857.8
196.614	1290.13	83152.7	83152.7			1194.94	291.801	33591.4	33591.4	33605	33591.4	33605.1		954.939	531.801	68302.3	68948.2	41496.1	68948.2		1135.45	351.291	42037.3	38716.7	42158.4	38715.8	42159.3		1088	398.741	49152.5	49079.3	40181.5	49079.3		1353.94	132.801	36008.3	35893.4	32816.2	35893.4
197.614	1289.13	83450.6	83450.6			1195.04	291.701	33432.6	33432.6	33450.1	33432.6	33450.1		955.039	531.701	69568.2	70845.3	41486.5	70845.3		1135.55	351.191	42182.8	38710	42527.6	38708.8	42528.8		1088.1	398.641	48896.5	48953.1	40173.7	48953.1		1354.04	132.701	35918	35899.8	32814.2	35899.8
198.614	1288.13	82670.6	82670.6			1195.14	291.601	33111.3	33111.3	33133.4	33111.3	33133.5		955.139	531.601	71624.8	72653.4	41476.1	72653.4		1135.65	351.091	42752.5	38702.4	42901.5	38700.6	42903.3		1088.2	398.541	48744.5	48732.3	40166	48732.3		1354.14	132.601	35773.6	35877.9	32812.3	35877.9
199.614	1287.13	83861.6	83861.6			1195.24	291.501	33308.6	33308.7	33336.8	33308.6	33336.8		955.239	531.501	73890.3	74347.2	41464.9	74347.2		1135.75	350.991	43191.7	38694	43272.5	38691.4	43275.1		1088.3	398.441	48212.3	48434.9	40158.8	48434.9		1354.24	132.501	35502.4	35826	32810.5	35826
200.614	1286.13	84838.5	84838.5			1195.34	291.401	33032.5	33032.5	33067.9	33032.5	33068		955.339	531.401	75297.8	75892.1	41453.2	75892.1		1135.85	350.891	43792.7	38684.7	43633.2	38681.1	43636.8		1088.4	398.341	47866.6	48066.1	40151.9	48066.1		1354.34	132.401	35187.1	35749.3	32809	35749.3
201.614	1285.13	84005.4	84005.4			1195.44	291.301	33426.9	33426.9	33471.4	33426.9	33471.5		955.439	531.301	77705.3	77235.5	41440.7	77235.5		1135.95	350.791	43490.3	38676.4	43973.9	38671.3	43978.9		1088.5	398.241	47310.1	47636	40145.5	47636		1354.44	132.301	35381.7	35645.2	32807.3	35645.2
202.614	1284.13	84541.5	84541.5			1195.54	291.201	33412.4	33412.5	33468	33412.4	33468.1		955.539	531.201	79007.2	78376.6	41427.8	78376.6		1136.05	350.691	44362.5	38666.8	44285.6	38659.7	44292.7		1088.6	398.141	46989.5	47161.8	40139.4	47161.8		1354.54	132.201	35506.6	35521.3	32805.5	35521.3
203.614	1283.13	85550.2	85550.2			1195.64	291.101	33451.1	33451.2	33520.3	33451.1	33520.4		955.639	531.101	80331.8	79253.4	41414.4	79253.4		1136.15	350.591	44484.2	38657.7	44559.9	38647.9	44569.8		1088.7	398.041	46472.9	46653.3	40133.7	46653.3		1354.64	132.101	35537.7	35378.2	32803.8	35378.2
204.614	1282.13	84828	84828			1195.74	291.001	33265.3	33265.4	33350.9	33265.3	33351.1		955.739	531.001	80303.7	79867.1	41401	79867.1		1136.25	350.491	44753.7	38649	44785.6	38635.5	44799.1		1088.8	397.941	46151.4	46125	40128.3	46125		1354.74	132.001	35367.4	35221.6	32802.1	35221.6
205.614	1281.13	84974.2	84974.2			1195.84	290.901	33106.5	33106.7	33211.9	33106.5	33212.2		955.839	530.901	80824.8	80206.5	41387.4	80206.5		1136.35	350.391	44732.5	38641.6	44960.5	38623.1	44979		1088.9	397.841	45232	45589.7	40123.8	45589.7		1354.84	131.901	35305.1	35054.7	32800.5	35054.7
206.614	1280.13	85059.7	85059.7			1195.94	290.801	33225	33204.3	33333.5	33204	33333.9		955.939	530.801	81297.3	80227	41373.6	80227		1136.45	350.291	44604	38636.1	45072.3	38611	45097.5		1089	397.741	44991.1	45058	40119.4	45058		1354.94	131.801	35039.6	34881.5	32799	34881.5
207.614	1279.13	86323.2	86323.2			1196.04	290.701	33128.4	33204.4	33361.8	33204	33362.3		956.039	530.701	81290	79975.2	41359.8	79975.2		1136.55	350.191	44907.8	38632	45120.4	38598.2	45154.2		1089.1	397.641	44679.9	44539.5	40115.3	44539.5		1355.04	131.701	34456.7	34706.1	32798	34706.1
208.614	1278.13	84786.1	84786.1			1196.14	290.601	32927.1	33204.4	33395.9	33203.8	33396.5		956.139	530.601	80083.2	79418.6	41346.5	79418.6		1136.65	350.091	45029.7	38630.5	45104	38585.1	45149.4		1089.2	397.541	44226.3	44041.1	40111.6	44041.1		1355.14	131.601	34492.7	34531.4	32796.9	34531.4
209.614	1277.13	86272.3	86272.3			1196.24	290.501	33185.4	33204.6	33436	33203.8	33436.9		956.239	530.501	79157	78590.5	41333.5	78590.5		1136.75	349.991	44743.7	38633.2	45017.4	38572.6	45078		1089.3	397.441	43663.2	43572.4	40108.5	43572.4		1355.24	131.501	34199.9	34360.3	32796	34360.3
210.614	1276.13	85479.4	85479.4			1196.34	290.401	33135.1	33204.9	33483.3	33203.7	33484.5		956.339	530.401	77803	77520.6	41320.9	77520.6		1136.85	349.891	44792.2	38640.1	44870.5	38560	44950.6		1089.4	397.341	43478.1	43134.3	40105.5	43134.3		1355.34	131.401	34158.7	34195.7	32795.1	34195.7
211.614	1275.13	86915.4	86915.4			1196.44	290.301	33381.9	33205.2	33538.7	33203.6	33540.3		956.439	530.301	76547.2	76200.6	41308.7	76200.6		1136.95	349.791	44422.7	38653.4	44663.5	38548.1	44768.9		1089.5	397.241	42810.5	42730.4	40103	42730.4		1355.44	131.301	33917	34038.8	32794.3	34038.8
212.614	1274.13	86440.5	86440.5			1196.54	290.201	33147.1	33205.7	33602.8	33203.6	33604.9		956.539	530.201	75442	74699.2	41297	74699.2		1137.05	349.691	44128.7	38674.6	44404.1	38536.7	44542		1089.6	397.141	42236.5	42365.3	40101.1	42365.3		1355.54	131.201	33951.7	33891.8	32793.6	33891.8
213.614	1273.13	86048.6	86048.6			1196.64	290.101	33217.3	33206.5	33677.8	33203.6	33680.7		956.639	530.101	72748.3	73027.3	41286.1	73027.3		1137.15	349.591	43853	38704.8	44102.7	38525.9	44281.6		1089.7	397.041	42246.9	42035	40099.2	42035		1355.64	131.101	33880.4	33755.1	32792.9	33755.1
214.614	1272.13	85182.3	85182.3			1196.74	290.001	33890.9	33207.1	33762.6	33203.1	33766.5		956.739	530.001	70407.7	71227.6	41276.1	71227.6		1137.25	349.491	43991.8	38745.2	43761.9	38514.8	43992.2		1089.8	396.941	42050.1	41740.9	40097.5	41740.9		1355.74	131.001	33604.4	33629.7	32792.4	33629.7
215.614	1271.13	86692.6	86692.6			1196.84	289.901	33879.3	33208	33860.5	33202.7	33865.9		956.839	529.901	68257.2	69340.7	41266.8	69340.7		1137.35	349.391	43463.3	38800.4	43397	38504.8	43692.7		1089.9	396.841	41823.5	41482.5	40095.9	41482.5		1355.84	130.901	33758.1	33515.9	32791.7	33515.9
216.614	1270.13	87021.5	87021.5			1196.94	289.801	33748	33209.4	33971.3	33202.3	33978.4		956.939	529.801	66451.8	67389.9	41258.1	67389.9		1137.45	349.291	43017	38872	43015.4	38495.6	43391.8		1090	396.741	41256.1	41255.5	40094.9	41255.5		1355.94	130.801	33773.9	33412.7	32791.1	33412.7
217.614	1269.13	85339.9	85339.9			1197.04	289.701	33890.9	33211.3	34096.2	33201.9	34105.7		957.039	529.701	64693	65417.4	41250	65417.4		1137.55	349.191	41962.3	38963.9	42627.2	38488.6	43102.5		1090.1	396.641	41175.9	41059.8	40093.9	41059.8		1356.04	130.701	33389.3	33321.8	32790.7	33321.8
218.614	1268.13	85217.4	85217.4			1197.14	289.601	34227.6	33213.7	34236.5	33201.2	34249		957.139	529.601	62979.7	63450.6	41242.5	63450.6		1137.65	349.091	42145.8	39078.5	42238	38481.1	42835.4		1090.2	396.541	40832.4	40891.8	40093.2	40891.8		1356.14	130.601	33342	33240.5	32790.4	33240.5
219.614	1267.13	85156.3	85156.3			1197.24	289.501	34354.9	33216.9	34391.4	33200.4	34407.9		957.239	529.501	60833.3	61516.9	41235.8	61516.9		1137.75	348.991	42398	39218.9	41855.3	38473.2	42601.1		1090.3	396.441	40998.8	40747.5	40092.4	40747.5		1356.24	130.501	33264	33169.9	32790	33169.9
220.614	1266.13	85239.7	85239.7			1197.34	289.401	34687	33221.1	34564	33199.5	34585.6		957.339	529.401	58683.8	59634.2	41229.8	59634.2		1137.85	348.891	41849.5	39389.9	41486.4	38466.3	42409.9		1090.4	396.341	40745.6	40626.9	40091.8	40626.9		1356.34	130.401	32964.7	33108.1	32789.9	33108.1
221.614	1265.13	85483.2	85483.2			1197.44	289.301	34736.5	33226.6	34751.7	33198.5	34779.8		957.439	529.301	57049.8	57834.9	41224.3	57834.9		1137.95	348.791	42063.7	39594.9	41133.7	38459	42269.6		1090.5	396.241	40627.1	40525.2	40091.4	40525.2		1356.44	130.301	32900.6	33055	32789.9	33055
222.614	1264.13	86164.5	86164.5			1197.54	289.201	34914.6	33234	34956.7	33197.3	34993.4		957.539	529.201	55539.3	56118.7	41219.4	56118.7		1138.05	348.691	41823.2	39841.6	40804.3	38452.2	42193.7		1090.6	396.141	40642.5	40439.9	40090.9	40439.9		1356.54	130.201	32993.6	33009.4	32789.7	33009.4
223.614	1263.13	85870.4	85870.4			1197.64	289.101	34978.4	33243.5	35177.1	33196.2	35224.4		957.639	529.101	54011.8	54505.7	41215	54505.7		1138.15	348.591	41848.2	40131.1	40497.2	38445.3	42183		1090.7	396.041	40365.7	40370.5	40090.6	40370.5		1356.64	130.101	33061	32970.3	32789.6	32970.3
224.614	1262.13	84800.9	84800.9			1197.74	289.001	35315.5	33255.9	35412	33194.8	35473.1		957.739	529.001	52476.7	53004.1	41211.1	53004.1		1138.25	348.491	42207	40466.9	40215.1	38437.6	42244.3		1090.8	395.941	40277.6	40313.1	40090.5	40313.1		1356.74	130.001	33181.3	32937.5	32789.3	32937.5
225.614	1261.13	86336	86336			1197.84	288.901	35693.8	33271.4	35660.6	33193.1	35738.9		957.839	528.901	51103.3	51606.9	41207.7	51606.9		1138.35	348.391	41977.8	40859.4	39959.6	38430.4	42388.5		1090.9	395.841	40293.5	40266.2	40090.3	40266.2		1356.84	129.901	32983.6	32909.6	32789.2	32909.6
226.614	1260.13	84876.3	84876.3			1197.94	288.801	35945.6	33291.2	35919.5	33191.3	36019.3		957.939	528.801	50512.7	50338	41204.5	50338		1138.45	348.291	42183.2	41306.9	39727.9	38422.8	42612		1091	395.741	40388.9	40228.5	40090	40228.5		1356.94	129.801	33451.6	32886.4	32788.7	32886.4
227.614	1259.13	85072.5	85072.5			1198.04	288.701	36211	33316.4	36187.9	33189.4	36314.9		958.039	528.701	49815.2	49175.2	41201.5	49175.2		1138.55	348.191	42377.5	41811.4	39522.8	38414.8	42919.5		1091.1	395.641	40273.1	40197.9	40089.8	40197.9		1357.04	129.701	32995.9	32867.2	32788.6	32867.2
228.614	1258.13	84896.8	84896.8			1198.14	288.601	36393.8	33347.4	36461	33187.3	36621.2		958.139	528.601	48847	48125.3	41198.9	48125.3		1138.65	348.091	43353.3	42376	39338.4	38404.7	43309.6		1091.2	395.541	40026	40173.7	40089.8	40173.7		1357.14	129.601	32793.6	32851.6	32788.6	32851.6
229.614	1257.13	84521.4	84521.4			1198.24	288.501	36908.6	33387	36735.5	33184.8	36937.7		958.239	528.501	48077.5	47186.7	41196.5	47186.7		1138.75	347.991	43881.7	43000.7	39175	38393.6	43782.1		1091.3	395.441	40014.6	40154.6	40089.7	40154.6		1357.24	129.501	32470.9	32838.5	32788.4	32838.5
230.614	1256.13	84972.5	84972.5			1198.34	288.401	37364.6	33435.1	37007	33182.1	37260		958.339	528.401	46978.3	46342.3	41194.5	46342.3		1138.85	347.891	44499.2	43680.1	39031.7	38381.2	44330.6		1091.4	395.341	39992.6	40139.3	40089.6	40139.3		1357.34	129.401	32799.1	32828.1	32788.4	32828.1
231.614	1255.13	85334.8	85334.8			1198.44	288.301	37596	33495.1	37271	33179.2	37586.9		958.439	528.301	46300	45603.7	41192.7	45603.7		1138.95	347.791	45341.8	44410.3	38904.3	38367.1	44947.6		1091.5	395.241	40076	40127.6	40089.6	40127.6		1357.44	129.301	32684.4	32819.6	32788.3	32819.6
232.614	1254.13	85935.1	85935.1			1198.54	288.201	38087.1	33568.2	37521.4	33176	37913.7		958.539	528.201	46136.7	44948.4	41191	44948.4		1139.05	347.691	45690	45187.5	38793.8	38352.2	45629.1		1091.6	395.141	40150.5	40118.3	40089.6	40118.3		1357.54	129.201	32422.4	32812.5	32788.1	32812.5
233.614	1253.13	86690.5	86690.5			1198.64	288.101	38386.5	33657	37755.5	33172.6	38239.9		958.639	528.101	45381.3	44374.5	41189.6	44374.5		1139.15	347.591	46518	45995.9	38696.2	38335.6	46356.5		1091.7	395.041	40314.6	40111	40089.4	40111		1357.64	129.101	32700.6	32807.1	32788	32807.1
234.614	1252.13	86543	86543			1198.74	288.001	38392.9	33765.9	37963.7	33169.2	38560.4		958.739	528.001	45024	43878.6	41188.3	43878.6		1139.25	347.491	47466	46822.9	38609.3	38317.1	47115.1		1091.8	394.941	40165.6	40105.5	40089.3	40105.5		1357.74	129.001	32809	32802.8	32788	32802.8
235.614	1251.13	85995.7	85995.7			1198.84	287.901	38895.5	33894.7	38145.8	33165.4	38875.1		958.839	527.901	44577.8	43444.5	41187.1	43444.5		1139.35	347.391	48392.8	47652.3	38532.6	38296.6	47888.3		1091.9	394.841	40310.6	40101.2	40089.1	40101.2		1357.84	128.901	32840.1	32799.4	32788	32799.4
236.614	1250.13	87677.3	87677.3			1198.94	287.801	39277.6	34052.1	38293.4	33161.4	39184.1		958.939	527.801	44170.3	43076.1	41186.1	43076.1		1139.45	347.291	49232	48463.3	38463.4	38274.4	48652.4		1092	394.741	40100	40098	40089.1	40098		1357.94	128.801	32762.7	32796.7	32788	32796.7
237.614	1249.13	88815.2	88815.2			1199.04	287.701	39745	34236.9	38404.8	33157.1	39484.6		959.039	527.701	43442.3	42758.6	41185.3	42758.6		1139.55	347.191	49745.3	49237.2	38401.7	38251.1	49387.9		1092.1	394.641	40018.4	40095.6	40089	40095.6		1358.04	128.701	32734	32794.6	32787.9	32794.6
238.614	1248.13	86625.1	86625.1			1199.14	287.601	40018.5	34457.2	38477.4	33152.6	39781.9		959.139	527.601	42904.2	42487.6	41184.7	42487.6		1139.65	347.091	50800.8	49948.8	38345	38225.6	50068.2		1092.2	394.541	40255.5	40093.7	40088.9	40093.7		1358.14	128.601	32764	32793	32787.9	32793
239.614	1247.13	87196.9	87196.9			1199.24	287.501	40238.6	34716.1	38505.8	33148	40074		959.239	527.501	42660.7	42260.5	41184.2	42260.5		1139.75	346.991	50964.8	50573.5	38293.6	38199.7	50667.4		1092.3	394.441	39797.1	40092.1	40088.6	40092.1		1358.24	128.501	32655.4	32791.6	32787.8	32791.6
240.614	1246.13	88201.7	88201.7			1199.34	287.401	40631.3	35017.6	38495.3	33143.1	40369.7		959.339	527.401	42497.3	42066.5	41183.7	42066.5		1139.85	346.891	51447.7	51094.7	38246.4	38172.8	51168.4		1092.4	394.341	40036.4	40091.1	40088.6	40091.1		1358.34	128.401	32848.1	32790.6	32787.8	32790.6
241.614	1245.13	89275.7	89275.7			1199.44	287.301	40671	35371.7	38437.5	33138.1	40671.1		959.439	527.301	42083	41906.2	41183.4	41906.2		1139.95	346.791	52187.8	51494.5	38201.6	38144.3	51551.8		1092.5	394.241	40033.1	40090.3	40088.5	40090.3		1358.44	128.301	32762.3	32789.9	32787.8	32789.9
242.614	1244.13	88701.4	88701.4			1199.54	287.201	41111.4	35775.7	38341.9	33132.9	40984.6		959.539	527.201	42127.3	41771.5	41183.1	41771.5		1140.05	346.691	52304	51743.7	38159.8	38115.5	51788		1092.6	394.141	40267.1	40089.6	40088.4	40089.6		1358.54	128.201	32820.6	32789.3	32787.8	32789.3
243.614	1243.13	87659	87659			1199.64	287.101	41339.3	36246.7	38206	33127.6	41325.1		959.639	527.101	42308.3	41659.1	41182.7	41659.1		1140.15	346.591	52221.8	51846.3	38121	38086.9	51880.4		1092.7	394.041	40272.9	40273.8	40272.9	40273.8		1358.64	128.101	33213.4	32788.6	32787.5	32788.6
244.614	1242.13	88423.7	88423.7			1199.74	287.001	41664	36779.1	38035	33122	41692.2		959.739	527.001	41786.2	41567.6	41182.5	41567.6		1140.25	346.491	51818.3	51798.3	38085	38059	51824.4		1092.8	393.941	39998.5	39999.1	39998.5	39999.1		1358.74	128.001	32910.4	32788.3	32787.4	32788.3
245.614	1241.13	89339.7	89339.7			1199.84	286.901	42355.7	37385.2	37833.6	33115.9	42102.9		959.839	526.901	41856.8	41491.2	41182.3	41491.2		1140.35	346.391	51265.3	51591.1	38052	38032.2	51610.9		1092.9	393.841	40213.4	40213.8	40213.4	40213.8		1358.84	127.901	32657.7	32787.9	32787.3	32787.9
246.614	1240.13	88948.4	88948.4			1199.94	286.801	42425	38068	37604.2	33109.8	42562.4		959.939	526.801	41725.7	41429.5	41182.1	41429.5		1140.45	346.291	51122.3	51235	38020.5	38005.6	51249.9		1093	393.741	40225.6	40225.9	40225.6	40225.9		1358.94	127.801	32675.6	32787.7	32787.2	32787.7
247.614	1239.13	88224.9	88224.9			1200.04	286.701	43028	38828.1	37355	33103.3	43079.8		960.039	526.701	41492	41379.1	41182	41379.1		1140.55	346.191	50521	50748.3	37991.4	37980.1	50759.5		1093.1	393.641	40379	40379.2	40379	40379.2		1359.04	127.701	32728.4	32787.5	32787.2	32787.5
248.614	1238.13	88264.4	88264.4			1200.14	286.601	43417.9	39678.6	37088.1	33096.6	43670.1		960.139	526.601	41631.5	41337.8	41181.8	41337.8		1140.65	346.091	49951.2	50143.7	37964.2	37955.8	50152.1		1093.2	393.541	39985.1	39985.3	39985.1	39985.3		1359.14	127.601	33054.4	33054.7	33054.4	33054.7
249.614	1237.13	87617.3	87617.3			1200.24	286.501	44151.1	40607.5	36810.9	33089.3	44329		960.239	526.501	41498.5	41305.2	41181.7	41305.2		1140.75	345.991	48924.2	49438.2	37939.8	37933.5	49444.4		1093.3	393.441	40006.6	40006.7	40006.6	40006.7		1359.24	127.501	32766	32766.2	32766	32766.2
250.614	1236.13	88260.5	88260.5			1200.34	286.401	44903.9	41631.4	36527.3	33081.6	45077.1		960.339	526.401	40939.5	41278.5	41181.6	41278.5		1140.85	345.891	48536.5	48660	37916.6	37912	48664.6		1093.4	393.341	40142.8	40142.8	40142.8	40142.8		1359.34	127.401	32717.9	32718	32717.9	32718
251.614	1235.13	89015	89015			1200.44	286.301	46056.1	42734.9	36242	33073.1	45903.8		960.439	526.301	41455.5	41257.5	41181.5	41257.5		1140.95	345.791	47869.2	47830.7	37895.1	37891.8	47834.1		1093.5	393.241	40186.3	40186.3	40186.3	40186.3		1359.44	127.301	32590.6	32590.7	32590.6	32590.7
252.614	1234.13	90909	90909			1200.54	286.201	46617.9	43922.2	35959.2	33064.2	46817.2		960.539	526.201	41556.2	41240.6	41181.4	41240.6		1141.05	345.691	47003.3	46970.5	37875.7	37873.3	46972.9		1093.6	393.141	39962.8	39962.8	39962.8	39962.8		1359.54	127.201	32687.7	32687.8	32687.7	32687.8
253.614	1233.13	90217.7	90217.7			1200.64	286.101	47717.7	45185.9	35683	33054.7	47814.2		960.639	526.101	41156.7	41227.2	41181.4	41227.2		1141.15	345.591	45815.2	46104.1	37858.9	37857.1	46105.9		1093.7	393.041	39791.8	39791.8	39791.8	39791.8		1359.64	127.101	32990.1	32990.2	32990.1	32990.2
254.614	1232.13	90017.6	90017.6			1200.74	286.001	48764.1	46512.9	35414.9	33044.4	48883.4		960.739	526.001	40919	41216.8	41181.3	41216.8		1141.25	345.491	45068.7	45248	37843.8	37842.5	45249.3		1093.8	392.941	39976.4	39976.4	39976.4	39976.4		1359.74	127.001	32809.1	32809.2	32809.1	32809.2
255.614	1231.13	89471.9	89471.9			1200.84	285.901	49865.5	47899.3	35159.5	33033.4	50025.4		960.839	525.901	41168	41208.6	41181.3	41208.6		1141.35	345.391	44530.2	44418.2	37829.8	37828.9	44419.1		1093.9	392.841	40013.4	40013.4	40013.4	40013.4		1359.84	126.901	32690.7	32690.7	32690.7	32690.7
256.614	1230.13	91037.2	91037.2			1200.94	285.801	51000.6	49321.8	34916.5	33021.6	51216.7		960.939	525.801	40898.8	41202.1	41181.2	41202.1		1141.45	345.291	44070	43628.6	37816.9	37816.2	43629.3		1094	392.741	39593.9	39593.9	39593.9	39593.9		1359.94	126.801	32540.3	32540.3	32540.3	32540.3
257.614	1229.13	91191.2	91191.2			1201.04	285.701	52265.1	50767.6	34688.2	33009	52446.8		961.039	525.701	41197.2	41213.1	41197.2	41213.1		1141.55	345.191	43198	42887.3	37805.7	37805.3	42887.8		1094.1	392.641	39832.1	39832.1	39832.1	39832.1		1360.04	126.701	32653.4	32653.4	32653.4	32653.4
258.614	1228.13	89831.6	89831.6			1201.14	285.601	53368	52213.4	34475.6	32995.7	53693.4		961.139	525.601	41143.3	41155.4	41143.3	41155.4		1141.65	345.091	41968.2	42201.9	37797.1	37796.8	42202.2		1094.2	392.541	40022	40022	40022	40022		1360.14	126.601	32604.6	32604.6	32604.6	32604.6
259.614	1227.13	91592.9	91592.9			1201.24	285.501	55026	53635.1	34277.5	32981.2	54931.4		961.239	525.501	41212.2	41221.3	41212.2	41221.3		1141.75	344.991	42028.8	41578.8	37788.4	37788.2	41579		1094.3	392.441	39795.4	39795.4	39795.4	39795.4		1360.24	126.501	33077.7	33077.7	33077.7	33077.7
260.614	1226.13	91811.2	91811.2			1201.34	285.401	55937.5	55006.8	34096.7	32966.2	56137.4		961.339	525.401	41379.5	41386.4	41379.5	41386.4		1141.85	344.891	42067.3	41014.4	37779.7	37779.5	41014.5		1094.4	392.341	39770.6	39770.6	39770.6	39770.6		1360.34	126.401	32804.3	32804.3	32804.3	32804.3
261.614	1225.13	91521.7	91521.7			1201.44	285.301	57030.6	56307.1	33929.9	32950.5	57286.5		961.439	525.301	41254.5	41259.7	41254.5	41259.7		1141.95	344.791	41366.2	40509.9	37772.3	37772.2	40510		1094.5	392.241	40042	40042	40042	40042		1360.44	126.301	32932	32932	32932	32932
262.614	1224.13	91565.3	91565.3			1201.54	285.201	58243.9	57493.3	33779.2	32933.9	58338.5		961.539	525.201	40987.5	40991.4	40987.5	40991.4		1142.05	344.691	40655.5	40067.8	37766.5	37766.4	40067.9		1094.6	392.141	40195.1	40195.1	40195.1	40195.1		1360.54	126.201	32792.7	32792.7	32792.7	32792.7
263.614	1223.13	90807.4	90807.4			1201.64	285.101	59058.4	58559.5	33641.9	32916.8	59284.6		961.639	525.101	41264.5	41267.3	41264.5	41267.3		1142.15	344.591	40043	39682.4	37761.8	37761.8	39682.5		1094.7	392.041	40058.2	40058.3	40058.2	40058.3		1360.64	126.101	32547.7	32547.7	32547.7	32547.7
264.614	1222.13	92359	92359			1201.74	285.001	60317.9	59456.5	33517.8	32898.9	60075.4		961.739	525.001	40925	40927.1	40925	40927.1		1142.25	344.491	39932.2	39347.3	37757.4	37757.3	39347.4		1094.8	391.941	39850.9	39850.9	39850.9	39850.9		1360.74	126.001	32648	32648	32648	32648
265.614	1221.13	90368.2	90368.2			1201.84	284.901	61156	60180.8	33406.4	32880.4	60706.8		961.839	524.901	40805.8	40807.4	40805.8	40807.4		1142.35	344.391	39756.2	39060.2	37753.3	37753.3	39060.2		1094.9	391.841	39960.6	39960.6	39960.6	39960.6		1360.84	125.901	32909.1	32909.1	32909.1	32909.1
266.614	1220.13	88167	88167			1201.94	284.801	61834.6	60705.8	33305.5	32861.4	61149.9		961.939	524.801	40856.5	40857.6	40856.5	40857.6		1142.45	344.291	39322.8	38818.2	37750.1	37750.1	38818.2		1095	391.741	40366.4	40366.4	40366.4	40366.4		1360.94	125.801	32795.9	32795.9	32795.9	32795.9
267.614	1219.13	88607.7	88607.7			1202.04	284.701	61631.8	61011.3	33216.6	32842.6	61385.4		962.039	524.701	41287.3	41288.2	41287.3	41288.2		1142.55	344.191	39222.5	38613.1	37747.1	37747.1	38613.1		1095.1	391.641	40223.4	40223.4	40223.4	40223.4		1361.04	125.701	32908.7	32908.7	32908.7	32908.7
268.614	1218.13	84693.4	84693.4			1202.14	284.601	61994.6	61110.7	33136.3	32823.5	61423.5		962.139	524.601	41077.7	41078.3	41077.7	41078.3		1142.65	344.091	39628.3	38439.8	37743.3	37743.3	38439.8		1095.2	391.541	40137	40137	40137	40137		1361.14	125.601	32842.7	32842.7	32842.7	32842.7
269.614	1217.13	83760.1	83760.1			1202.24	284.501	61737.5	60962	33065.4	32804.6	61222.9		962.239	524.501	40774.8	40775.3	40774.8	40775.3		1142.75	343.991	39086.7	38298.5	37740.6	37740.6	38298.5		1095.3	391.441	40142.5	40142.5	40142.5	40142.5		1361.24	125.501	32693.6	32693.6	32693.6	32693.6
270.614	1216.13	82492.4	82492.4			1202.34	284.401	61204.1	60611.7	33002.2	32786	60827.9		962.339	524.401	41111.8	41112.1	41111.8	41112.1		1142.85	343.891	38442	38182.6	37739.1	37739.1	38182.6		1095.4	391.341	40112.8	40112.8	40112.8	40112.8		1361.34	125.401	32909.1	32909.1	32909.1	32909.1
271.614	1215.13	82503.5	82503.5			1202.44	284.301	60313.5	60035.8	32946.3	32767.9	60214.2		962.439	524.301	41110.3	41110.6	41110.3	41110.6		1142.95	343.791	38365.7	38087.5	37737.9	37737.9	38087.5		1095.5	391.241	40044.6	40044.6	40044.6	40044.6		1361.44	125.301	32593	32593	32593	32593
272.614	1214.13	80852.1	80852.1			1202.54	284.201	59619.5	59269	32897	32750.4	59415.7		962.539	524.201	40945.7	40945.8	40945.7	40945.8		1143.05	343.691	38633.7	38010.2	37736	37736	38010.2		1095.6	391.141	40153.8	40153.8	40153.8	40153.8		1361.54	125.201	32683.7	32683.7	32683.7	32683.7
273.614	1213.13	80232.5	80232.5			1202.64	284.101	58628.1	58325.9	32853.1	32733.4	58445.6		962.639	524.101	41061.2	41061.3	41061.2	41061.3		1143.15	343.591	38584.5	37948.1	37734.3	37734.3	37948.1		1095.7	391.041	40131.8	40131.8	40131.8	40131.8		1361.64	125.101	32620.1	32620.1	32620.1	32620.1
274.614	1212.13	79412.4	79412.4			1202.74	284.001	57148.8	57221.9	32815	32717.4	57319.5		962.739	524.001	41407	41407.1	41407	41407.1		1143.25	343.491	38509.5	37898	37732.7	37732.7	37898		1095.8	390.941	40075.5	40075.5	40075.5	40075.5		1361.74	125.001	32619.1	32619.1	32619.1	32619.1
275.614	1211.13	79580.8	79580.8			1202.84	283.901	55694.5	55999.3	32781.4	32702.4	56078.3		962.839	523.901	41183.8	41183.9	41183.8	41183.9		1143.35	343.391	38169.7	37858.7	37731.8	37731.8	37858.7		1095.9	390.841	40144.3	40144.3	40144.3	40144.3		1361.84	124.901	32888.9	32888.9	32888.9	32888.9
276.614	1210.13	78318.2	78318.2			1202.94	283.801	54504.9	54663.6	32751.9	32688.1	54727.3		962.939	523.801	41155.7	41155.7	41155.7	41155.7		1143.45	343.291	37891.5	37828.6	37731.5	37731.5	37828.6		1096	390.741	40241.3	40241.3	40241.3	40241.3		1361.94	124.801	33065	33065	33065	33065
277.614	1209.13	77264.4	77264.4			1203.04	283.701	52652.6	53261.6	32726.2	32675.1	53312.8		963.039	523.701	41225.8	41225.9	41225.8	41225.9		1143.55	343.191	37957.3	37804.7	37731.1	37731.1	37804.7		1096.1	390.641	40374.5	40374.5	40374.5	40374.5		1362.04	124.701	32638.1	32638.1	32638.1	32638.1
278.614	1208.13	77507	77507			1203.14	283.601	51104.1	51811	32703.8	32663	51851.9		963.139	523.601	41302.2	41302.2	41302.2	41302.2		1143.65	343.091	37813.2	37786.3	37730.9	37730.9	37786.3		1096.2	390.541	40103.8	40103.8	40103.8	40103.8		1362.14	124.601	32708.6	32708.6	32708.6	32708.6
279.614	1207.13	77540.7	77540.7			1203.24	283.501	49853.4	50340.3	32684.3	32651.7	50372.8		963.239	523.501	41003.3	41003.3	41003.3	41003.3		1143.75	342.991	38016.8	37771.9	37730.3	37730.3	37771.9		1096.3	390.441	39828.4	39828.4	39828.4	39828.4		1362.24	124.501	32558	32558	32558	32558
280.614	1206.13	76442.7	76442.7			1203.34	283.401	48326.3	48872.6	32667.2	32641.5	48898.3		963.339	523.401	40853.5	40853.5	40853.5	40853.5		1143.85	342.891	37853.7	37761	37730.1	37730.1	37761		1096.4	390.341	40001	40001	40001	40001		1362.34	124.401	32777.7	32777.7	32777.7	32777.7
281.614	1205.13	76320.4	76320.4			1203.44	283.301	46952	47430.1	32652.4	32632.1	47450.4		963.439	523.301	41181.8	41181.8	41181.8	41181.8		1143.95	342.791	37607.2	37752.7	37729.8	37729.8	37752.7									1362.44	124.301	32519.4	32519.4	32519.4	32519.4
282.614	1204.13	75956.2	75956.2			1203.54	283.201	45365.2	46025.9	32639.7	32623.8	46041.8		963.539	523.201	41144.7	41144.7	41144.7	41144.7		1144.05	342.691	37542.2	37746.2	37729.4	37729.4	37746.2									1362.54	124.201	33006.9	33006.9	33006.9	33006.9
283.614	1203.13	76894.2	76894.2			1203.64	283.101	44353.5	44685	32628.5	32616.1	44697.5		963.639	523.101	41143.8	41143.8	41143.8	41143.8		1144.15	342.591	37887.5	37741.4	37729.1	37729.1	37741.4									1362.64	124.101	33072	33072	33072	33072
284.614	1202.13	76681.4	76681.4			1203.74	283.001	43257.7	43407.2	32618.8	32609.1	43416.9		963.739	523.001	41117.2	41117.2	41117.2	41117.2		1144.25	342.491	38087.8	37737.3	37728.4	37728.4	37737.3									1362.74	124.001	32891.3	32891.3	32891.3	32891.3
285.614	1201.13	76631.1	76631.1			1203.84	282.901	42093.9	42210.2	32610.4	32602.9	42217.7		963.839	522.901	40623.3	40623.3	40623.3	40623.3		1144.35	342.391	37611	37617.4	37611	37611	37617.4									1362.84	123.901	32926.3	32926.3	32926.3	32926.3
286.614	1200.13	76341.8	76341.8			1203.94	282.801	40768.5	41095.7	32603.3	32597.6	41101.4		963.939	522.801	40650	40650	40650	40650		1144.45	342.291	38002.2	38006.8	38002.2	38002.2	38006.8									1362.94	123.801	32828.1	32828.1	32828.1	32828.1
287.614	1199.13	76813.7	76813.7			1204.04	282.701	40218	40064.9	32597	32592.6	40069.4		964.039	522.701	40760.8	40760.8	40760.8	40760.8		1144.55	342.191	37476	37479.3	37476	37476	37479.3									1363.04	123.701	32785.7	32785.7	32785.7	32785.7
288.614	1198.13	77451.2	77451.2			1204.14	282.601	39535.5	39127.2	32591.4	32588	39130.5		964.139	522.601	40443.7	40443.7	40443.7	40443.7		1144.65	342.091	37488	37490.3	37488	37488	37490.3									1363.14	123.601	32500.3	32500.3	32500.3	32500.3
289.614	1197.13	77461.6	77461.6			1204.24	282.501	38886.3	38268.7	32586.5	32583.9	38271.3		964.239	522.501	41258.2	41258.2	41258.2	41258.2		1144.75	341.991	37742.7	37744.3	37742.7	37742.7	37744.3									1363.24	123.501	32950.1	32950.1	32950.1	32950.1
290.614	1196.13	77422.9	77422.9			1204.34	282.401	38358.4	37503.9	32582.1	32580.1	37505.9		964.339	522.401	41049.3	41049.3	41049.3	41049.3		1144.85	341.891	37461.2	37462.3	37461.2	37461.2	37462.3									1363.34	123.401	32584.4	32584.4	32584.4	32584.4
291.614	1195.13	78752.9	78752.9			1204.44	282.301	37392.9	36814.5	32578.4	32577	36816		964.439	522.301	41045	41045	41045	41045		1144.95	341.791	37389.3	37390.1	37389.3	37389.3	37390.1									1363.44	123.301	33161.7	33161.7	33161.7	33161.7
292.614	1194.13	77123.4	77123.4			1204.54	282.201	37003.9	36204.5	32575.2	32574.1	36205.6		964.539	522.201	41132.3	41132.3	41132.3	41132.3		1145.05	341.691	37379	37379.5	37379	37379	37379.5									1363.54	123.201	32787.9	32787.9	32787.9	32787.9
293.614	1193.13	75848.7	75848.7			1204.64	282.101	36670.7	35666.1	32572.2	32571.4	35666.9		964.639	522.101	41037.5	41037.5	41037.5	41037.5		1145.15	341.591	37503.2	37503.5	37503.2	37503.2	37503.5									1363.64	123.101	32691.7	32691.7	32691.7	32691.7
294.614	1192.13	75818.4	75818.4			1204.74	282.001	36129.5	35191.6	32569.7	32569.1	35192.2		964.739	522.001	41200	41200	41200	41200		1145.25	341.491	37625.2	37625.4	37625.2	37625.2	37625.4									1363.74	123.001	32767.3	32767.3	32767.3	32767.3
295.614	1191.13	75303.2	75303.2			1204.84	281.901	35773.5	34782.2	32567.4	32567	34782.6		964.839	521.901	41023	41023	41023	41023		1145.35	341.391	37877.3	37877.5	37877.3	37877.3	37877.5									1363.84	122.901	32496.3	32496.3	32496.3	32496.3
296.614	1190.13	76003.5	76003.5			1204.94	281.801	35486.8	34423	32565.4	32565.1	34423.4		964.939	521.801	40673.2	40673.2	40673.2	40673.2		1145.45	341.291	37774.2	37774.3	37774.2	37774.2	37774.3									1363.94	122.801	33008.7	33008.7	33008.7	33008.7
297.614	1189.13	74729.6	74729.6			1205.04	281.701	35174.4	34118.1	32563.6	32563.4	34118.4		965.039	521.701	41434.8	41434.8	41434.8	41434.8		1145.55	341.191	37838.3	37838.4	37838.3	37838.3	37838.4									1364.04	122.701	32733.3	32733.3	32733.3	32733.3
298.614	1188.13	74376.1	74376.1			1205.14	281.601	34485.1	33854.7	32562.3	32562.1	33854.9		965.139	521.601	41082.2	41082.2	41082.2	41082.2		1145.65	341.091	37653.2	37653.2	37653.2	37653.2	37653.2									1364.14	122.601	32889.4	32889.4	32889.4	32889.4
299.614	1187.13	73620.6	73620.6			1205.24	281.501	34038.6	33631.4	32561.3	32561.1	33631.5		965.239	521.501	41156.2	41156.2	41156.2	41156.2		1145.75	340.991	37742.8	37742.9	37742.8	37742.8	37742.9									1364.24	122.501	32847.6	32847.6	32847.6	32847.6
300.614	1186.13	73862.6	73862.6			1205.34	281.401	33985	33442.5	32560.3	32560.2	33442.6		965.339	521.401	41324.5	41324.5	41324.5	41324.5		1145.85	340.891	37873.3	37873.4	37873.3	37873.3	37873.4									1364.34	122.401	32934.3	32934.3	32934.3	32934.3
301.614	1185.13	75175	75175			1205.44	281.301	33691.4	33282.1	32559.5	32559.5	33282.2		965.439	521.301	41058.8	41058.8	41058.8	41058.8		1145.95	340.791	37503.8	37503.8	37503.8	37503.8	37503.8									1364.44	122.301	32956.1	32956.1	32956.1	32956.1
302.614	1184.13	75312.9	75312.9			1205.54	281.201	33224.5	33149.9	32559.1	32559	33150		965.539	521.201	41195.3	41195.3	41195.3	41195.3		1146.05	340.691	37271.3	37271.3	37271.3	37271.3	37271.3									1364.54	122.201	32534.7	32534.7	32534.7	32534.7
303.614	1183.13	73815.6	73815.6			1205.64	281.101	33385.1	33037.8	32558.5	32558.5	33037.9		965.639	521.101	41195.2	41195.2	41195.2	41195.2		1146.15	340.591	37596.5	37596.5	37596.5	37596.5	37596.5									1364.64	122.101	32448.7	32448.7	32448.7	32448.7
304.614	1182.13	74152.5	74152.5			1205.74	281.001	33072.1	32946.5	32558.2	32558.1	32946.5		965.739	521.001	41266	41266	41266	41266		1146.25	340.491	37834.3	37834.3	37834.3	37834.3	37834.3									1364.74	122.001	32823.1	32823.1	32823.1	32823.1
305.614	1181.13	74915.8	74915.8			1205.84	280.901	32652	32870.6	32558.1	32558.1	32870.6		965.839	520.901	41056.8	41056.8	41056.8	41056.8		1146.35	340.391	37812.8	37812.8	37812.8	37812.8	37812.8									1364.84	121.901	32842.9	32842.9	32842.9	32842.9
306.614	1180.13	74255.7	74255.7			1205.94	280.801	32672.8	32808.4	32558	32558	32808.5		965.939	520.801	40929.7	40929.7	40929.7	40929.7		1146.45	340.291	37519.5	37519.5	37519.5	37519.5	37519.5									1364.94	121.801	32835.6	32835.6	32835.6	32835.6
307.614	1179.13	73425.3	73425.3			1206.04	280.701	32499.1	32757.9	32558	32558	32757.9		966.039	520.701	40876.7	40876.7	40876.7	40876.7		1146.55	340.191	37557.3	37557.3	37557.3	37557.3	37557.3									1365.04	121.701	32678.7	32678.7	32678.7	32678.7
308.614	1178.13	73593.9	73593.9			1206.14	280.601	32500.1	32716.4	32557.9	32557.9	32716.4		966.139	520.601	40808.8	40808.8	40808.8	40808.8		1146.65	340.091	37687	37687	37687	37687	37687									1365.14	121.601	32542.7	32542.7	32542.7	32542.7
309.614	1177.13	75145.3	75145.3			1206.24	280.501	32493.1	32683.5	32557.9	32557.9	32683.5		966.239	520.501	40837.2	40837.2	40837.2	40837.2		1146.75	339.991	37284.8	37284.8	37284.8	37284.8	37284.8									1365.24	121.501	32977.6	32977.6	32977.6	32977.6
310.614	1176.13	73709.2	73709.2			1206.34	280.401	32669.5	32768.1	32669.5	32669.5	32768.1		966.339	520.401	40568.7	40568.7	40568.7	40568.7		1146.85	339.891	37635.7	37635.7	37635.7	37635.7	37635.7									1365.34	121.401	32566.7	32566.7	32566.7	32566.7
311.614	1175.13	74756.7	74756.7			1206.44	280.301	32474.6	32552	32474.6	32474.6	32552		966.439	520.301	41121	41121	41121	41121		1146.95	339.791	37791.5	37791.5	37791.5	37791.5	37791.5									1365.44	121.301	32570.6	32570.6	32570.6	32570.6
312.614	1174.13	75220.9	75220.9			1206.54	280.201	32581	32641.3	32581	32581	32641.3		966.539	520.201	41163	41163	41163	41163		1147.05	339.691	37377.7	37377.7	37377.7	37377.7	37377.7									1365.54	121.201	32853.6	32853.6	32853.6	32853.6
313.614	1173.13	75108.9	75108.9			1206.64	280.101	32478.8	32525.6	32478.8	32478.8	32525.6		966.639	520.101	41019	41019	41019	41019		1147.15	339.591	38033.2	38033.2	38033.2	38033.2	38033.2									1365.64	121.101	32961.3	32961.3	32961.3	32961.3
314.614	1172.13	75056.1	75056.1			1206.74	280.001	32534.6	32570.9	32534.6	32534.6	32570.9		966.739	520.001	41048.5	41048.5	41048.5	41048.5		1147.25	339.491	37617.5	37617.5	37617.5	37617.5	37617.5									1365.74	121.001	32587.4	32587.4	32587.4	32587.4
315.614	1171.13	75095.3	75095.3			1206.84	279.901	32513.1	32540.9	32513.1	32513.1	32540.9		966.839	519.901	40344.7	40344.7	40344.7	40344.7		1147.35	339.391	37482.5	37482.5	37482.5	37482.5	37482.5									1365.84	120.901	32623.6	32623.6	32623.6	32623.6
316.614	1170.13	75821.5	75821.5			1206.94	279.801	32401	32422.3	32401	32401	32422.3		966.939	519.801	41004.3	41004.3	41004.3	41004.3		1147.45	339.291	37620.5	37620.5	37620.5	37620.5	37620.5									1365.94	120.801	32952.3	32952.3	32952.3	32952.3
317.614	1169.13	73493.2	73493.2			1207.04	279.701	32554.1	32570.4	32554.1	32554.1	32570.4		967.039	519.701	41248	41248	41248	41248		1147.55	339.191	37369	37369	37369	37369	37369									1366.04	120.701	32713.4	32713.4	32713.4	32713.4
318.614	1168.13	75305.1	75305.1			1207.14	279.601	32371.9	32384.2	32371.9	32371.9	32384.2		967.139	519.601	40910.5	40910.5	40910.5	40910.5		1147.65	339.091	37718	37718	37718	37718	37718									1366.14	120.601	32854.3	32854.3	32854.3	32854.3
319.614	1167.13	74175.1	74175.1			1207.24	279.501	32311.6	32320.9	32311.6	32311.6	32320.9		967.239	519.501	40731.2	40731.2	40731.2	40731.2		1147.75	338.991	37581.7	37581.7	37581.7	37581.7	37581.7									1366.24	120.501	32462.1	32462.1	32462.1	32462.1
320.614	1166.13	74028.5	74028.5			1207.34	279.401	32428.8	32435.8	32428.8	32428.8	32435.8		967.339	519.401	41199.2	41199.2	41199.2	41199.2		1147.85	338.891	37630.5	37630.5	37630.5	37630.5	37630.5									1366.34	120.401	32877.9	32877.9	32877.9	32877.9
321.614	1165.13	74785	74785			1207.44	279.301	32121.5	32126.8	32121.5	32121.5	32126.8		967.439	519.301	40743.3	40743.3	40743.3	40743.3		1147.95	338.791	37787.3	37787.3	37787.3	37787.3	37787.3									1366.44	120.301	33044.6	33044.6	33044.6	33044.6
322.614	1164.13	74371.7	74371.7			1207.54	279.201	32440.9	32444.8	32440.9	32440.9	32444.8									1148.05	338.691	37461.2	37461.2	37461.2	37461.2	37461.2									1366.54	120.201	32514.9	32514.9	32514.9	32514.9
323.614	1163.13	74916.6	74916.6			1207.64	279.101	32241.6	32244.5	32241.6	32241.6	32244.5									1148.15	338.591	37241.8	37241.8	37241.8	37241.8	37241.8									1366.64	120.101	32458.6	32458.6	32458.6	32458.6
324.614	1162.13	73793.8	73793.8			1207.74	279.001	32373.5	32375.6	32373.5	32373.5	32375.6									1148.25	338.491	37596.7	37596.7	37596.7	37596.7	37596.7									1366.74	120.001	32518.1	32518.1	32518.1	32518.1
325.614	1161.13	72670.7	72670.7			1207.84	278.901	32336.9	32338.4	32336.9	32336.9	32338.4									1148.35	338.391	37806.2	37806.2	37806.2	37806.2	37806.2									1366.84	119.901	32397.4	32397.4	32397.4	32397.4
326.614	1160.13	73169	73169			1207.94	278.801	32248	32249.2	32248	32248	32249.2									1148.45	338.291	37624.2	37624.2	37624.2	37624.2	37624.2									1366.94	119.801	32927.6	32927.6	32927.6	32927.6
327.614	1159.13	74434.3	74434.3			1208.04	278.701	32423	32423.8	32423	32423	32423.8									1148.55	338.191	37466.3	37466.3	37466.3	37466.3	37466.3									1367.04	119.701	32842.3	32842.3	32842.3	32842.3
328.614	1158.13	73846.2	73846.2			1208.14	278.601	32458.1	32458.7	32458.1	32458.1	32458.7									1148.65	338.091	37465.2	37465.2	37465.2	37465.2	37465.2									1367.14	119.601	32837.3	32837.3	32837.3	32837.3
329.614	1157.13	74612.9	74612.9			1208.24	278.501	32416.6	32417.1	32416.6	32416.6	32417.1									1148.75	337.991	37817.7	37817.7	37817.7	37817.7	37817.7									1367.24	119.501	33018.9	33018.9	33018.9	33018.9
330.614	1156.13	74465.8	74465.8			1208.34	278.401	32691.5	32691.8	32691.5	32691.5	32691.8									1148.85	337.891	37656.8	37656.8	37656.8	37656.8	37656.8									1367.34	119.401	33064	33064	33064	33064
331.614	1155.13	74700.1	74700.1			1208.44	278.301	32478.6	32478.8	32478.6	32478.6	32478.8									1148.95	337.791	37900.7	37900.7	37900.7	37900.7	37900.7									1367.44	119.301	32691.7	32691.7	32691.7	32691.7
332.614	1154.13	74713.1	74713.1			1208.54	278.201	32575.9	32576	32575.9	32575.9	32576									1149.05	337.691	37828.5	37828.5	37828.5	37828.5	37828.5
333.614	1153.13	75130.6	75130.6			1208.64	278.101	32517.2	32517.4	32517.3	32517.2	32517.4									1149.15	337.591	37469.3	37469.3	37469.3	37469.3	37469.3
334.614	1152.13	74152.8	74152.8			1208.74	278.001	32297.4	32297.5	32297.4	32297.4	32297.5									1149.25	337.491	37572.3	37572.3	37572.3	37572.3	37572.3
335.614	1151.13	75046	75046			1208.84	277.901	32131.4	32131.4	32131.4	32131.4	32131.4									1149.35	337.391	37575.8	37575.8	37575.8	37575.8	37575.8
336.614	1150.13	74858.6	74858.6			1208.94	277.801	32316.4	32316.4	32316.4	32316.4	32316.4									1149.45	337.291	37398.5	37398.5	37398.5	37398.5	37398.5
337.614	1149.13	74000.2	74000.2			1209.04	277.701	32426.9	32426.9	32426.9	32426.9	32426.9									1149.55	337.191	37694.7	37694.7	37694.7	37694.7	37694.7
338.614	1148.13	74834	74834			1209.14	277.601	32341.4	32341.4	32341.4	32341.4	32341.4									1149.65	337.091	37498.5	37498.5	37498.5	37498.5	37498.5
339.614	1147.13	74234.8	74234.8			1209.24	277.501	32174	32174	32174	32174	32174									1149.75	336.991	37576.8	37576.8	37576.8	37576.8	37576.8
340.614	1146.13	74079.1	74079.1			1209.34	277.401	32553.1	32553.1	32553.1	32553.1	32553.1									1149.85	336.891	37748.7	37748.7	37748.7	37748.7	37748.7
341.614	1145.13	74229.2	74229.2			1209.44	277.301	32602.8	32602.8	32602.8	32602.8	32602.8									1149.95	336.791	37899.2	37899.2	37899.2	37899.2	37899.2
342.614	1144.13	75474.1	75474.1			1209.54	277.201	32387.6	32387.6	32387.6	32387.6	32387.6									1150.05	336.691	37438.3	37438.3	37438.3	37438.3	37438.3
343.614	1143.13	73399.4	73399.4			1209.64	277.101	32170.4	32170.4	32170.4	32170.4	32170.4									1150.15	336.591	37511.7	37511.7	37511.7	37511.7	37511.7
344.614	1142.13	73855.5	73855.5			1209.74	277.001	32365.7	32365.8	32365.8	32365.7	32365.8
345.614	1141.13	75831.2	75831.2			1209.84	276.901	32345.3	32345.3	32345.3	32345.3	32345.3
346.614	1140.13	74494	74494			1209.94	276.801	32533.8	32533.8	32533.8	32533.8	32533.8
347.614	1139.13	75065	75065			1210.04	276.701	32141.6	32141.6	32141.6	32141.6	32141.6
348.614	1138.13	73790.7	73790.7			1210.14	276.601	32251.9	32251.9	32251.9	32251.9	32251.9
349.614	1137.13	73525.9	73525.9			1210.24	276.501	32322.5	32322.5	32322.5	32322.5	32322.5
350.614	1136.13	73995.9	73995.9			1210.34	276.401	32320.4	32320.4	32320.4	32320.4	32320.4
351.614	1135.13	73528.6	73528.6			1210.44	276.301	32366.4	32366.4	32366.4	32366.4	32366.4
352.614	1134.13	73328.8	73328.8			1210.54	276.201	32678.1	32678.1	32678.1	32678.1	32678.1
353.614	1133.13	74455.3	74455.3			1210.64	276.101	32413.2	32413.3	32413.3	32413.2	32413.3
354.614	1132.13	74242.1	74242.1			1210.74	276.001	32442.9	32442.9	32442.9	32442.9	32442.9
355.614	1131.13	75095.8	75095.8			1210.84	275.901	32653.1	32653.1	32653.1	32653.1	32653.1
356.614	1130.13	74921.3	74921.3			1210.94	275.801	32307.4	32307.4	32307.4	32307.4	32307.4
357.614	1129.13	75040.2	75040.2			1211.04	275.701	32220.5	32220.5	32220.5	32220.5	32220.5
358.614	1128.13	74139.4	74139.4			1211.14	275.601	32466	32466	32466	32466	32466
359.614	1127.13	74548.4	74548.4			1211.24	275.501	32365.7	32365.8	32365.7	32365.7	32365.8
360.614	1126.13	75124	75124			1211.34	275.401	32504.5	32504.5	32504.5	32504.5	32504.5
361.614	1125.13	74640.9	74640.9			1211.44	275.301	32313.6	32313.6	32313.6	32313.6	32313.6
362.614	1124.13	76032.3	76032.3			1211.54	275.201	32150.6	32150.6	32150.6	32150.6	32150.6
363.614	1123.13	75286.7	75286.7			1211.64	275.101	31912.1	31912.1	31912.1	31912.1	31912.1
364.614	1122.13	73935.8	73935.8			1211.74	275.001	31999.1	31999.1	31999.1	31999.1	31999.1
365.614	1121.13	74219.9	74219.9			1211.84	274.901	32336	32336	32336	32336	32336
366.614	1120.13	72904.7	72904.7			1211.94	274.801	32318.8	32318.8	32318.8	32318.8	32318.8
367.614	1119.13	73459.5	73459.5			1212.04	274.701	32388	32388	32388	32388	32388
368.614	1118.13	73188.8	73188.8			1212.14	274.601	32111.5	32111.5	32111.5	32111.5	32111.5
369.614	1117.13	74831.4	74831.4			1212.24	274.501	32113.4	32113.4	32113.4	32113.4	32113.4
370.614	1116.13	75074	75074			1212.34	274.401	32309.7	32309.8	32309.7	32309.7	32309.8
371.614	1115.13	73850.4	73850.4			1212.44	274.301	32319.3	32319.3	32319.3	32319.3	32319.3
372.614	1114.13	74077.7	74077.7			1212.54	274.201	32419.4	32419.4	32419.4	32419.4	32419.4
373.614	1113.13	75798.3	75798.3			1212.64	274.101	32074	32074	32074	32074	32074
374.614	1112.13	74558.4	74558.4			1212.74	274.001	32104.5	32104.5	32104.5	32104.5	32104.5
375.614	1111.13	73583.7	73583.7			1212.84	273.901	32246.3	32246.3	32246.3	32246.3	32246.3
376.614	1110.13	74815.4	74815.4			1212.94	273.801	32078.2	32078.3	32078.2	32078.2	32078.3
377.614	1109.13	74674.5	74674.5			1213.04	273.701	32180.6	32180.6	32180.6	32180.6	32180.6
378.614	1108.13	74491.2	74491.2			1213.14	273.601	32263.1	32263.1	32263.1	32263.1	32263.1
379.614	1107.13	73843.7	73843.7			1213.24	273.501	32242.6	32242.6	32242.6	32242.6	32242.6
380.614	1106.13	75060.1	75060.1			1213.34	273.401	32440.4	32440.4	32440.4	32440.4	32440.4
381.614	1105.13	74916	74916			1213.44	273.301	32312.4	32312.4	32312.4	32312.4	32312.4
382.614	1104.13	75871.4	75871.4
383.614	1103.13	75590.5	75590.5
384.614	1102.13	74168.9	74168.9
385.614	1101.13	74686.2	74686.2
386.614	1100.13	73312.8	73312.8
387.614	1099.13	74188.7	74188.7
388.614	1098.13	74045.4	74045.4
389.614	1097.13	74070.5	74070.5
390.614	1096.13	74004.8	74004.8
391.614	1095.13	73351.8	73351.8
392.614	1094.13	73422.6	73422.6
393.614	1093.13	73022.1	73022.1
394.614	1092.13	72996.7	72996.7
395.614	1091.13	73812.7	73812.7
396.614	1090.13	74229.7	74229.7
397.614	1089.13	74349.9	74349.9
398.614	1088.13	73882	73882
399.614	1087.13	72548.6	72548.6
400.614	1086.13	72090.5	72090.5
401.614	1085.13	73288.4	73288.4
402.614	1084.13	72629.3	72629.3
403.614	1083.13	73828.9	73828.9
404.614	1082.13	74615.1	74615.1
405.614	1081.13	75257.2	75257.2
406.614	1080.13	73826.8	73826.8
407.614	1079.13	75289.5	75289.5
408.614	1078.13	73022.6	73022.6
409.614	1077.13	73110.2	73110.2
410.614	1076.13	74430.6	74430.6
411.614	1075.13	73707	73707
412.614	1074.13	73931.8	73931.8
413.614	1073.13	74041.2	74041.2
414.614	1072.13	75906.2	75906.2
415.614	1071.13	74810	74810
416.614	1070.13	73746	73746
417.614	1069.13	74800.6	74800.6
418.614	1068.13	73676.8	73676.8
419.614	1067.13	73854.2	73854.2
420.614	1066.13	75126.7	75126.7
421.614	1065.13	74330.8	74330.8
422.614	1064.13	74162.4	74162.4
423.614	1063.13	74609.2	74609.2
424.614	1062.13	74643.9	74643.9
425.614	1061.13	74202.6	74202.6
426.614	1060.13	74636	74636
427.614	1059.13	74949.2	74949.2
428.614	1058.13	74799.5	74799.5
429.614	1057.13	73817.6	73817.6
430.614	1056.13	75490.2	75490.2
431.614	1055.13	74424.7	74424.7
432.614	1054.13	73855	73855
433.614	1053.13	75313	75313
434.614	1052.13	74649.7	74649.7
435.614	1051.13	73829.8	73829.8
436.614	1050.13	75786.7	75786.7
437.614	1049.13	75038.1	75038.1
438.614	1048.13	75665.5	75665.5
439.614	1047.13	75968.2	75968.2
440.614	1046.13	75491.2	75491.2
441.614	1045.13	74495.4	74495.4
442.614	1044.13	75098.8	75098.8
443.614	1043.13	74893.5	74893.5
444.614	1042.13	76131.3	76131.3
445.614	1041.13	75459.1	75459.1
446.614	1040.13	75128.8	75128.8
447.614	1039.13	74166.3	74166.3
448.614	1038.13	75767.3	75767.3
449.614	1037.13	76136.4	76136.4
450.614	1036.13	75436.1	75436.1
451.614	1035.13	75158	75158
452.614	1034.13	75127.2	75127.2
453.614	1033.13	74290	74290
454.614	1032.13	75799.5	75799.5
455.614	1031.13	76240.2	76240.2
456.614	1030.13	76497.1	76497.1
457.614	1029.13	75235.9	75235.9
458.614	1028.13	76083.7	76083.7
459.614	1027.13	75953.2	75953.2
460.614	1026.13	75710	75710
461.614	1025.13	76715.1	76715.1
462.614	1024.13	76928.5	76928.5
463.614	1023.13	77498.1	77498.1
464.614	1022.13	77040.2	77040.2
465.614	1021.13	76473.2	76473.2
466.614	1020.13	77798.6	77798.6
467.614	1019.13	77230.3	77230.3
468.614	1018.13	75236.2	75236.2
469.614	1017.13	76038.6	76038.6
470.614	1016.13	76955.1	76955.1
471.614	1015.13	77464.5	77464.5
472.614	1014.13	76218.5	76218.5
473.614	1013.13	76764.4	76764.4
474.614	1012.13	76735	76735
475.614	1011.13	76572.3	76572.3
476.614	1010.13	75798.8	75798.8
477.614	1009.13	77102.5	77102.5
478.614	1008.13	76074.9	76074.9
479.614	1007.13	75666	75666
480.614	1006.13	75332	75332
481.614	1005.13	76184.9	76184.9
482.614	1004.13	77692.6	77692.6
483.614	1003.13	78404.4	78404.4
484.614	1002.13	78797	78797
485.614	1001.13	76656.8	76656.8
486.614	1000.13	77392.2	77392.2
487.614	999.126	78848.6	78848.6
488.614	998.126	77778.9	77778.9
489.614	997.126	78111.6	78111.6
490.614	996.126	78304	78304
491.614	995.126	77239.7	77239.7
492.614	994.126	76137.1	76137.1
493.614	993.126	74408.6	74408.6
494.614	992.126	74676	74676
495.614	991.126	73563.4	73563.4
496.614	990.126	73799.7	73799.7
497.614	989.126	73248.1	73248.1
498.614	988.126	72019	72019
499.614	987.126	71802.7	71802.7
500.614	986.126	71970.1	71970.1
501.614	985.126	71566.5	71566.5
502.614	984.126	72175.8	72175.8
503.614	983.126	72290.5	72290.5
504.614	982.126	73995.7	73995.7
505.614	981.126	75448.1	75448.1
506.614	980.126	78860	78860
507.614	979.126	79835.2	79835.2
508.614	978.126	79763.7	79763.7
509.614	977.126	80065.3	80065.3
510.614	976.126	80566.7	80566.7
511.614	975.126	78377.5	78377.5
512.614	974.126	76375.1	76375.1
513.614	973.126	76853.8	76853.8
514.614	972.126	74652.1	74652.1
515.614	971.126	73624.9	73624.9
516.614	970.126	73368.2	73368.2
517.614	969.126	68998.7	68998.7
518.614	968.126	67471.9	67471.9
519.614	967.126	65296.2	65296.2
520.614	966.126	64102.3	64102.3
521.614	965.126	64076.5	64076.5
522.614	964.126	63327.3	63327.3
523.614	963.126	63802.8	63802.8
524.614	962.126	63079.3	63079.3
525.614	961.126	63836	63836
526.614	960.126	63457	63457
527.614	959.126	63007.5	63007.5
528.614	958.126	64649.3	64649.3
529.614	957.126	63615.2	63615.2
530.614	956.126	63087.9	63087.9
531.614	955.126	63954.1	63954.1
532.614	954.126	65402.7	65402.7
533.614	953.126	62318.9	62318.9
534.614	952.126	63574.2	63574.2
535.614	951.126	62237.4	62237.4
536.614	950.126	63588.8	63588.8
537.614	949.126	63029.7	63029.7
538.614	948.126	63724.6	63724.6
539.614	947.126	63422.2	63422.2
540.614	946.126	64203.1	64203.1
541.614	945.126	64366.4	64366.4
542.614	944.126	63119.9	63119.9
543.614	943.126	63564.9	63564.9
544.614	942.126	63447.3	63447.3
545.614	941.126	63496.9	63496.9
546.614	940.126	62995.6	62995.6
547.614	939.126	63380.6	63380.6
548.614	938.126	64268.6	64268.6
549.614	937.126	63017.6	63017.6
550.614	936.126	61731.9	61731.9
551.614	935.126	62850.2	62850.2
552.614	934.126	62815.3	62815.3
553.614	933.126	63925.5	63925.5
554.614	932.126	62795.6	62795.6
555.614	931.126	63552.5	63552.5
556.614	930.126	64010	64010
557.614	929.126	62817.8	62817.8
558.614	928.126	63184	63184
559.614	927.126	62480.6	62480.6
560.614	926.126	61884	61884
561.614	925.126	63349.7	63349.7
562.614	924.126	63411.3	63411.3
563.614	923.126	63047.3	63047.3
564.614	922.126	64010.7	64010.7
565.614	921.126	63732	63732
566.614	920.126	63514.3	63514.3
567.614	919.126	64676	64676
568.614	918.126	63287.2	63287.2
569.614	917.126	63559.7	63559.7
570.614	916.126	62783.8	62783.8
571.614	915.126	63087.2	63087.2
572.614	914.126	64839.3	64839.3
573.614	913.126	64076.1	64076.1
574.614	912.126	63974.1	63974.1
575.614	911.126	64469.5	64469.5
576.614	910.126	64319	64319
577.614	909.126	63445	63445
578.614	908.126	63541.1	63541.1
579.614	907.126	64479.7	64479.7
580.614	906.126	64698	64698
581.614	905.126	63516	63516
582.614	904.126	64189.4	64189.4
583.614	903.126	63568.5	63568.5
584.614	902.126	63306.7	63306.7
585.614	901.126	63481.8	63481.8
586.614	900.126	64118.1	64118.1
587.614	899.126	65520.8	65520.8
588.614	898.126	64497.1	64497.1
589.614	897.126	62985.1	62985.1
590.614	896.126	63155.5	63155.5
591.614	895.126	63743	63743
592.614	894.126	64137	64137
593.614	893.126	63629.3	63629.3
594.614	892.126	64942.5	64942.5
595.614	891.126	63557.7	63557.7
596.614	890.126	64206	64206
597.614	889.126	64111.7	64111.7
598.614	888.126	64345	64345
599.614	887.126	65870	65870
600.614	886.126	64405.4	64405.4
601.614	885.126	64081.1	64081.1
602.614	884.126	64217.7	64217.7
603.614	883.126	63362.5	63362.5
604.614	882.126	63950.1	63950.1
605.614	881.126	65008.3	65008.3
606.614	880.126	66542.2	66542.2
607.614	879.126	65288.3	65288.3
608.614	878.126	63772.2	63772.2
609.614	877.126	64697.4	64697.4
610.614	876.126	65481.2	65481.2
611.614	875.126	64688	64688
612.614	874.126	64812.8	64812.8
613.614	873.126	63754.1	63754.1
614.614	872.126	65637.1	65637.1
615.614	871.126	65305.3	65305.3
616.614	870.126	64829.4	64829.4
617.614	869.126	64196.3	64196.3
618.614	868.126	63874.7	63874.7
619.614	867.126	64196.1	64196.1
620.614	866.126	64653	64653
621.614	865.126	65427.4	65427.4
622.614	864.126	65647.5	65647.5
623.614	863.126	64543.4	64543.4
624.614	862.126	65321	65321
625.614	861.126	66046.3	66046.3
626.614	860.126	66034.2	66034.2
627.614	859.126	65897.2	65897.2
628.614	858.126	66049.1	66049.1
629.614	857.126	66183.1	66183.1
630.614	856.126	65211	65211
631.614	855.126	65186.6	65186.6
632.614	854.126	63956.4	63956.4
633.614	853.126	64670.9	64670.9
634.614	852.126	66086	66086
635.614	851.126	63766.5	63766.5
636.614	850.126	66046.8	66046.8
637.614	849.126	65964.6	65964.6
638.614	848.126	65433.8	65433.8
639.614	847.126	65789.5	65789.5
640.614	846.126	66116	66116
641.614	845.126	66056.5	66056.5
642.614	844.126	66740.4	66740.4
643.614	843.126	66123.2	66123.2
644.614	842.126	66119.3	66119.3
645.614	841.126	65053.7	65053.7
646.614	840.126	65561.9	65561.9
647.614	839.126	66462.3	66462.3
648.614	838.126	65168.3	65168.3
649.614	837.126	64635.8	64635.8
650.614	836.126	65468.6	65468.6
651.614	835.126	64851	64851
652.614	834.126	65283.9	65283.9
653.614	833.126	65086	65086
654.614	832.126	65399.8	65399.8
655.614	831.126	66488.7	66488.7
656.614	830.126	68037.7	68037.7
657.614	829.126	65207.1	65207.1
658.614	828.126	66700.3	66700.3
659.614	827.126	66404.2	66404.2
660.614	826.126	65103.2	65103.2
661.614	825.126	65941.1	65941.1
662.614	824.126	66185.6	66185.6
663.614	823.126	65483.2	65483.2
664.614	822.126	65022.1	65022.1
665.614	821.126	66132.1	66132.1
666.614	820.126	66321.1	66321.1
667.614	819.126	65481.6	65481.6
668.614	818.126	65408.2	65408.2
669.614	817.126	66279.4	66279.4
670.614	816.126	66525.5	66525.5
671.614	815.126	67479	67479
672.614	814.126	65244.3	65244.3
673.614	813.126	65809	65809
674.614	812.126	65845.3	65845.3
675.614	811.126	66139.7	66139.7
676.614	810.126	66141.3	66141.3
677.614	809.126	67396	67396
678.614	808.126	66536.9	66536.9
679.614	807.126	65705.9	65705.9
680.614	806.126	65326.9	65326.9
681.614	805.126	67437.1	67437.1
682.614	804.126	65985.2	65985.2
683.614	803.126	66794.5	66794.5
684.614	802.126	67846.6	67846.6
685.614	801.126	65766.4	65766.4
686.614	800.126	66546.2	66546.2
687.614	799.126	66716.6	66716.6
688.614	798.126	67103.3	67103.3
689.614	797.126	67305.6	67305.6
690.614	796.126	66728.2	66728.2
691.614	795.126	66447.1	66447.1
692.614	794.126	65608.9	65608.9
693.614	793.126	67362.2	67362.2
694.614	792.126	66863.3	66863.3
695.614	791.126	67939.5	67939.5
696.614	790.126	66502.5	66502.5
697.614	789.126	68172.4	68172.4
698.614	788.126	67260.9	67260.9
699.614	787.126	67457.1	67457.1
700.614	786.126	66381.8	66381.8
701.614	785.126	65884	65884
702.614	784.126	66554.3	66554.3
703.614	783.126	66820.4	66820.4
704.614	782.126	67337.8	67337.8
705.614	781.126	66712.6	66712.6
706.614	780.126	65833.8	65833.8
707.614	779.126	66222	66222
708.614	778.126	66691.8	66691.8
709.614	777.126	65692.3	65692.3
710.614	776.126	66680.2	66680.2
711.614	775.126	68067.8	68067.8
712.614	774.126	66941	66941
713.614	773.126	66925.4	66925.4
714.614	772.126	68542.6	68542.6
715.614	771.126	67756	67756
716.614	770.126	67123.2	67123.2
717.614	769.126	67047.2	67047.2
718.614	768.126	67807.8	67807.8
719.614	767.126	67864	67864
720.614	766.126	66432.8	66432.8
721.614	765.126	67533.2	67533.2
722.614	764.126	68296.4	68296.4
723.614	763.126	66685.1	66685.1
724.614	762.126	68766.9	68766.9
725.614	761.126	67151.4	67151.4
726.614	760.126	66986.9	66986.9
727.614	759.126	67868.8	67868.8
728.614	758.126	67337.8	67337.8
729.614	757.126	67866.8	67866.8
730.614	756.126	68336.2	68336.2
731.614	755.126	67878.7	67878.7
732.614	754.126	66693.9	66693.9
733.614	753.126	69042.3	69042.3
734.614	752.126	69860.1	69860.1
735.614	751.126	68339.5	68339.5
736.614	750.126	67917	67917
737.614	749.126	67199	67199
738.614	748.126	66538.8	66538.8
739.614	747.126	68011.8	68011.8
740.614	746.126	66763.9	66763.9
741.614	745.126	67960.7	67960.7
742.614	744.126	68369.1	68369.1
743.614	743.126	68246.2	68246.2
744.614	742.126	67746.2	67746.2
745.614	741.126	67349	67349
746.614	740.126	68666.3	68666.3
747.614	739.126	67809.8	67809.8
748.614	738.126	68421.1	68421.1
749.614	737.126	67822.3	67822.3
750.614	736.126	67934.2	67934.2
751.614	735.126	68944.3	68944.3
752.614	734.126	69344.9	69344.9
753.614	733.126	68072.5	68072.5
754.614	732.126	68503.9	68503.9
755.614	731.126	68240.2	68240.2
756.614	730.126	68849.7	68849.7
757.614	729.126	69095	69095
758.614	728.126	68848.4	68848.4
759.614	727.126	68982	68982
760.614	726.126	68833.8	68833.8
761.614	725.126	68882.5	68882.5
762.614	724.126	69800.8	69800.8
763.614	723.126	69024.3	69024.3
764.614	722.126	68453.6	68453.6
765.614	721.126	68692.2	68692.2
766.614	720.126	69172.5	69172.5
767.614	719.126	69751.5	69751.5
768.614	718.126	69323.3	69323.3
769.614	717.126	69909.9	69909.9
770.614	716.126	69411.6	69411.6
771.614	715.126	68587.9	68587.9
772.614	714.126	68227.3	68227.3
773.614	713.126	68478.9	68478.9
774.614	712.126	69482.9	69482.9
775.614	711.126	69741.5	69741.5
776.614	710.126	69525.8	69525.8
777.614	709.126	69202.3	69202.3
778.614	708.126	69612.3	69612.3
779.614	707.126	69175.9	69175.9
780.614	706.126	70102.6	70102.6
781.614	705.126	70076.6	70076.6
782.614	704.126	69594.8	69594.8
783.614	703.126	70402.7	70402.7
784.614	702.126	70372	70372
785.614	701.126	69842.6	69842.6
786.614	700.126	69416	69416
787.614	699.126	69636.9	69636.9
788.614	698.126	70441.3	70441.3
789.614	697.126	70605	70605
790.614	696.126	70317.7	70317.7
791.614	695.126	70834	70834
792.614	694.126	70260.7	70260.7
793.614	693.126	69616.4	69616.4
794.614	692.126	70579.3	70579.3
795.614	691.126	71058.9	71058.9
796.614	690.126	69354.3	69354.3
797.614	689.126	71012.6	71012.6
798.614	688.126	71171.9	71171.9
799.614	687.126	71056.4	71056.4
800.614	686.126	69582.5	69582.5
801.614	685.126	69427.5	69427.5
802.614	684.126	70388.4	70388.4
803.614	683.126	70593.4	70593.4
804.614	682.126	70617.4	70617.4
805.614	681.126	69004.1	69004.1
806.614	680.126	68788.9	68788.9
807.614	679.126	71828.9	71828.9
808.614	678.126	71677.6	71677.6
809.614	677.126	72060	72060
810.614	676.126	71472.1	71472.1
811.614	675.126	70502.7	70502.7
812.614	674.126	71956.5	71956.5
813.614	673.126	71721.1	71721.1
814.614	672.126	70728.2	70728.2
815.614	671.126	70258.3	70258.3
816.614	670.126	69942.2	69942.2
817.614	669.126	70620.3	70620.3
818.614	668.126	71869.8	71869.8
819.614	667.126	71947.5	71947.5
820.614	666.126	70156.7	70156.7
821.614	665.126	69135.3	69135.3
822.614	664.126	69742.3	69742.3
823.614	663.126	70864.1	70864.1
824.614	662.126	70829.4	70829.4
825.614	661.126	71376.2	71376.2
826.614	660.126	72204.7	72204.7
827.614	659.126	72525.8	72525.8
828.614	658.126	72108.8	72108.8
829.614	657.126	72740.9	72740.9
830.614	656.126	69858.4	69858.4
831.614	655.126	69528.6	69528.6
832.614	654.126	71729.6	71729.6
833.614	653.126	72412.9	72412.9
834.614	652.126	71084.5	71084.5
835.614	651.126	72337.6	72337.6
836.614	650.126	70500.9	70500.9
837.614	649.126	71983.5	71983.5
838.614	648.126	71714.7	71714.7
839.614	647.126	70834.6	70834.6
840.614	646.126	71874.9	71874.9
841.614	645.126	71282.5	71282.5
842.614	644.126	70575.6	70575.6
843.614	643.126	70520.3	70520.3
844.614	642.126	69832	69832
845.614	641.126	71361.6	71361.6
846.614	640.126	72318.5	72318.5
847.614	639.126	71755.8	71755.8
848.614	638.126	71182.1	71182.1
849.614	637.126	71553.2	71553.2
850.614	636.126	72039	72039
851.614	635.126	72306	72306
852.614	634.126	72323.3	72323.3
853.614	633.126	71474.9	71474.9
854.614	632.126	71407.4	71407.4
855.614	631.126	71672.1	71672.1
856.614	630.126	71783.8	71783.8
857.614	629.126	72513.3	72513.3
858.614	628.126	73268.9	73268.9
859.614	627.126	72307.3	72307.3
860.614	626.126	72115.6	72115.6
861.614	625.126	71553.3	71553.3
862.614	624.126	73018.7	73018.7
863.614	623.126	72675.5	72675.5
864.614	622.126	71219.1	71219.1
865.614	621.126	71609.1	71609.1
866.614	620.126	72630.4	72630.4
867.614	619.126	72835.4	72835.4
868.614	618.126	74162.6	74162.6
869.614	617.126	71919.3	71919.3
870.614	616.126	72352	72352
871.614	615.126	73683.5	73683.5
872.614	614.126	72727.8	72727.8
873.614	613.126	74130.8	74130.8
874.614	612.126	73301.4	73301.4
875.614	611.126	73264.3	73264.3
876.614	610.126	72712.8	72712.8
877.614	609.126	72538.9	72538.9
878.614	608.126	72514.5	72514.5
879.614	607.126	72560.7	72560.7
880.614	606.126	72734.5	72734.5
881.614	605.126	73519.4	73519.4
882.614	604.126	73147.9	73147.9
883.614	603.126	73452.1	73452.1
884.614	602.126	73050.5	73050.5
885.614	601.126	72929.6	72929.6
886.614	600.126	73241.8	73241.8
887.614	599.126	73173.8	73173.8
888.614	598.126	74372.3	74372.3
889.614	597.126	74597.2	74597.2
890.614	596.126	73480.3	73480.3
891.614	595.126	73150.8	73150.8
892.614	594.126	72040.7	72040.7
893.614	593.126	71994.2	71994.2
894.614	592.126	72708.5	72708.5
895.614	591.126	74424.3	74424.3
896.614	590.126	75176.3	75176.3
897.614	589.126	73982.9	73982.9
898.614	588.126	73753.5	73753.5
899.614	587.126	73762.4	73762.4
900.614	586.126	74075.4	74075.4
901.614	585.126	74264	74264
902.614	584.126	73686.5	73686.5
903.614	583.126	73499.6	73499.6
904.614	582.126	74648.8	74648.8
905.614	581.126	73973.2	73973.2
906.614	580.126	73445.4	73445.4
907.614	579.126	73169.9	73169.9
908.614	578.126	72983.3	72983.3
909.614	577.126	74484.2	74484.2
910.614	576.126	74296.9	74296.9
911.614	575.126	75424.4	75424.4
912.614	574.126	74556.1	74556.1
913.614	573.126	75148.3	75148.3
914.614	572.126	74082.4	74082.4
915.614	571.126	74816.6	74816.6
916.614	570.126	73538.5	73538.5
917.614	569.126	74669.7	74669.7
918.614	568.126	74979	74979
919.614	567.126	73343.9	73343.9
920.614	566.126	74364.4	74364.4
921.614	565.126	74425.1	74425.1
922.614	564.126	73905.5	73905.5
923.614	563.126	72921.8	72921.8
924.614	562.126	72992.6	72992.6
925.614	561.126	72821.7	72821.7
926.614	560.126	73403.8	73403.8
927.614	559.126	73321.6	73321.6
928.614	558.126	74723.3	74723.3
929.614	557.126	75602.8	75602.8
930.614	556.126	75688.7	75688.7
931.614	555.126	75209	75209
932.614	554.126	76846.9	76846.9
933.614	553.126	76282.1	76282.1
934.614	552.126	75010.1	75010.1
935.614	551.126	76345.8	76345.8
936.614	550.126	75446.2	75446.2
937.614	549.126	75094	75094
938.614	548.126	73449.6	73449.6
939.614	547.126	71558.4	71558.4
940.614	546.126	70649.9	70649.9
941.614	545.126	68786.8	68786.8
942.614	544.126	67477.4	67477.4
943.614	543.126	67754.6	67754.6
944.614	542.126	65455.3	65455.3
945.614	541.126	63552.5	63552.5
946.614	540.126	64503.9	64503.9
947.614	539.126	62665	62665
948.614	538.126	62570	62570
949.614	537.126	62752.6	62752.6
950.614	536.126	62442.2	62442.2
951.614	535.126	62771.7	62771.7
952.614	534.126	66327.2	66327.2
953.614	533.126	80070.1	80070.1
954.614	532.126	112860	112860
955.614	531.126	148117	148117
956.614	530.126	138009	138009
957.614	529.126	99592.2	99592.2
958.614	528.126	73765.9	73765.9
959.614	527.126	62113	62113
960.614	526.126	59219.5	59219.5
961.614	525.126	59272.6	59272.6
962.614	524.126	59360.8	59360.8
963.614	523.126	59561.6	59561.6
964.614	522.126	59598	59598
965.614	521.126	57597.2	57597.2
966.614	520.126	58129.8	58129.8
967.614	519.126	58868.7	58868.7
968.614	518.126	58401.7	58401.7
969.614	517.126	58827	58827
970.614	516.126	57555.8	57555.8
971.614	515.126	56450.3	56450.3
972.614	514.126	59367	59367
973.614	513.126	59214.3	59214.3
974.614	512.126	58425.4	58425.4
975.614	511.126	57901	57901
976.614	510.126	58237.8	58237.8
977.614	509.126	59070.8	59070.8
978.614	508.126	59104.4	59104.4
979.614	507.126	58114.8	58114.8
980.614	506.126	58496.4	58496.4
981.614	505.126	58362.2	58362.2
982.614	504.126	58654.4	58654.4
983.614	503.126	58191.3	58191.3
984.614	502.126	57473.9	57473.9
985.614	501.126	59345.4	59345.4
986.614	500.126	60152	60152
987.614	499.126	59082.2	59082.2
988.614	498.126	59682.3	59682.3
989.614	497.126	60083.5	60083.5
990.614	496.126	58967.8	58967.8
991.614	495.126	59804.4	59804.4
992.614	494.126	59041.8	59041.8
993.614	493.126	58205.5	58205.5
994.614	492.126	58052.3	58052.3
995.614	491.126	58768.9	58768.9
996.614	490.126	58972.7	58972.7
997.614	489.126	58660	58660
998.614	488.126	58792.7	58792.7
999.614	487.126	58433	58433
1000.61	486.126	59540.1	59540.1
1001.61	485.126	58890.2	58890.2
1002.61	484.126	57816.4	57816.4
1003.61	483.126	58388.6	58388.6
1004.61	482.126	59578.5	59578.5
1005.61	481.126	59365.8	59365.8
1006.61	480.126	59218.5	59218.5
1007.61	479.126	58883	58883
1008.61	478.126	59089.7	59089.7
1009.61	477.126	59793.8	59793.8
1010.61	476.126	59598	59598
1011.61	475.126	58478.3	58478.3
1012.61	474.126	58445	58445
1013.61	473.126	59791	59791
1014.61	472.126	59431.7	59431.7
1015.61	471.126	59441.3	59441.3
1016.61	470.126	57877	57877
1017.61	469.126	59772.6	59772.6
1018.61	468.126	58426.2	58426.2
1019.61	467.126	58728.7	58728.7
1020.61	466.126	60648.1	60648.1
1021.61	465.126	58626.7	58626.7
1022.61	464.126	58606.9	58606.9
1023.61	463.126	60201.6	60201.6
1024.61	462.126	58503.2	58503.2
1025.61	461.126	58489.7	58489.7
1026.61	460.126	59898.4	59898.4
1027.61	459.126	59095.7	59095.7
1028.61	458.126	59889.8	59889.8
1029.61	457.126	59237.3	59237.3
1030.61	456.126	59294.9	59294.9
1031.61	455.126	59709.1	59709.1
1032.61	454.126	58944.5	58944.5
1033.61	453.126	59212.6	59212.6
1034.61	452.126	57820.9	57820.9
1035.61	451.126	58826	58826
1036.61	450.126	59157.4	59157.4
1037.61	449.126	59781.9	59781.9
1038.61	448.126	59908.5	59908.5
1039.61	447.126	59982	59982
1040.61	446.126	59365.6	59365.6
1041.61	445.126	59298.3	59298.3
1042.61	444.126	59385.4	59385.4
1043.61	443.126	58886.3	58886.3
1044.61	442.126	60370.3	60370.3
1045.61	441.126	61177.2	61177.2
1046.61	440.126	63027.2	63027.2
1047.61	439.126	66136.2	66136.2
1048.61	438.126	67107.8	67107.8
1049.61	437.126	65332.4	65332.4
1050.61	436.126	62286.6	62286.6
1051.61	435.126	59569.7	59569.7
1052.61	434.126	59803.7	59803.7
1053.61	433.126	58295.3	58295.3
1054.61	432.126	57317.8	57317.8
1055.61	431.126	58012.3	58012.3
1056.61	430.126	57833.3	57833.3
1057.61	429.126	59054.8	59054.8
1058.61	428.126	58308.2	58308.2
1059.61	427.126	57491	57491
1060.61	426.126	57859.9	57859.9
1061.61	425.126	58849.1	58849.1
1062.61	424.126	57226.2	57226.2
1063.61	423.126	58243.4	58243.4
1064.61	422.126	57922.5	57922.5
1065.61	421.126	57389	57389
1066.61	420.126	58657.9	58657.9
1067.61	419.126	57944.2	57944.2
1068.61	418.126	56436.8	56436.8
1069.61	417.126	57738.5	57738.5
1070.61	416.126	57845.9	57845.9
1071.61	415.126	56451.2	56451.2
1072.61	414.126	56152	56152
1073.61	413.126	55591.5	55591.5
1074.61	412.126	56829.1	56829.1
1075.61	411.126	56712.2	56712.2
1076.61	410.126	56304.8	56304.8
1077.61	409.126	54713.5	54713.5
1078.61	408.126	55643.7	55643.7
1079.61	407.126	55457.2	55457.2
1080.61	406.126	55586.5	55586.5
1081.61	405.126	55666.2	55666.2
1082.61	404.126	55016.7	55016.7
1083.61	403.126	56282.7	56282.7
1084.61	402.126	56034.9	56034.9
1085.61	401.126	58166.4	58166.4
1086.61	400.126	67681.5	67681.5
1087.61	399.126	75787	75787
1088.61	398.126	69107	69107
1089.61	397.126	60586	60586
1090.61	396.126	56962.9	56962.9
1091.61	395.126	54684.2	54684.2
1092.61	394.126	54195.9	54195.9
1093.61	393.126	54234.7	54234.7
1094.61	392.126	54727.3	54727.3
1095.61	391.126	55299.1	55299.1
1096.61	390.126	56059.2	56059.2
1097.61	389.126	53896.2	53896.2
1098.61	388.126	55411.5	55411.5
1099.61	387.126	54864.2	54864.2
1100.61	386.126	54775.8	54775.8
1101.61	385.126	55554.3	55554.3
1102.61	384.126	55071.1	55071.1
1103.61	383.126	54421.3	54421.3
1104.61	382.126	55082.4	55082.4
1105.61	381.126	54680	54680
1106.61	380.126	55386.1	55386.1
1107.61	379.126	54684	54684
1108.61	378.126	55091	55091
1109.61	377.126	55763.4	55763.4
1110.61	376.126	55451.9	55451.9
1111.61	375.126	54282.1	54282.1
1112.61	374.126	55188.8	55188.8
1113.61	373.126	55246.9	55246.9
1114.61	372.126	54440.3	54440.3
1115.61	371.126	55221.3	55221.3
1116.61	370.126	55919.5	55919.5
1117.61	369.126	56013.6	56013.6
1118.61	368.126	55121.3	55121.3
1119.61	367.126	54779.4	54779.4
1120.61	366.126	55691.7	55691.7
1121.61	365.126	54947.3	54947.3
1122.61	364.126	54326	54326
1123.61	363.126	53478	53478
1124.61	362.126	52464.6	52464.6
1125.61	361.126	52391.2	52391.2
1126.61	360.126	52597.3	52597.3
1127.61	359.126	53366.5	53366.5
1128.61	358.126	52502	52502
1129.61	357.126	51778.7	51778.7
1130.61	356.126	51522.2	51522.2
1131.61	355.126	52847.3	52847.3
1132.61	354.126	51630.7	51630.7
1133.61	353.126	50666.7	50666.7
1134.61	352.126	52545	52545
1135.61	351.126	59979.4	59979.4
1136.61	350.126	65151.9	65151.9
1137.61	349.126	62008	62008
1138.61	348.126	64436.1	64436.1
1139.61	347.126	78629.5	78629.5
1140.61	346.126	78766.4	78766.4
1141.61	345.126	62308	62308
1142.61	344.126	52506.5	52506.5
1143.61	343.126	49397.5	49397.5
1144.61	342.126	48410.1	48410.1
1145.61	341.126	48125.3	48125.3
1146.61	340.126	46738.1	46738.1
1147.61	339.126	47880.8	47880.8
1148.61	338.126	48257.5	48257.5
1149.61	337.126	48048.5	48048.5
1150.61	336.126	48002.3	48002.3
1151.61	335.126	47244.2	47244.2
1152.61	334.126	46929.4	46929.4
1153.61	333.126	47783.4	47783.4
1154.61	332.126	47909.2	47909.2
1155.61	331.126	47663.1	47663.1
1156.61	330.126	48229.1	48229.1
1157.61	329.126	47346	47346
1158.61	328.126	48201.1	48201.1
1159.61	327.126	48358.1	48358.1
1160.61	326.126	48938.1	48938.1
1161.61	325.126	48424.8	48424.8
1162.61	324.126	47903.2	47903.2
1163.61	323.126	48155.7	48155.7
1164.61	322.126	49234.5	49234.5
1165.61	321.126	49495.6	49495.6
1166.61	320.126	48517	48517
1167.61	319.126	48125.7	48125.7
1168.61	318.126	48249.6	48249.6
1169.61	317.126	48646.8	48646.8
1170.61	316.126	49813.4	49813.4
1171.61	315.126	49358.6	49358.6
1172.61	314.126	49506.6	49506.6
1173.61	313.126	48961	48961
1174.61	312.126	49538.6	49538.6
1175.61	311.126	48714.4	48714.4
1176.61	310.126	48362.5	48362.5
1177.61	309.126	48847.9	48847.9
1178.61	308.126	49062.2	49062.2
1179.61	307.126	50166.6	50166.6
1180.61	306.126	51375	51375
1181.61	305.126	50677.7	50677.7
1182.61	304.126	49208.2	49208.2
1183.61	303.126	47606.2	47606.2
1184.61	302.126	47639.9	47639.9
1185.61	301.126	47080.9	47080.9
1186.61	300.126	47145.7	47145.7
1187.61	299.126	45121.2	45121.2
1188.61	298.126	44427.6	44427.6
1189.61	297.126	43079.6	43079.6
1190.61	296.126	42369.1	42369.1
1191.61	295.126	42033.2	42033.2
1192.61	294.126	40206.8	40206.8
1193.61	293.126	41031	41031
1194.61	292.126	40348.9	40348.9
1195.61	291.126	39681.1	39681.1
1196.61	290.126	40954.9	40954.9
1197.61	289.126	44754.8	44754.8
1198.61	288.126	51803.9	51803.9
1199.61	287.126	62172.5	62172.5
1200.61	286.126	79712.1	79712.1
1201.61	285.126	105802	105802
1202.61	284.126	107720	107720
1203.61	283.126	77694.9	77694.9
1204.61	282.126	53439.8	53439.8
1205.61	281.126	41258.7	41258.7
1206.61	280.126	38190.1	38190.1
1207.61	279.126	37302.2	37302.2
1208.61	278.126	36967	36967
1209.61	277.126	36989.1	36989.1
1210.61	276.126	37047.8	37047.8
1211.61	275.126	36900.9	36900.9
1212.61	274.126	36049.4	36049.4
1213.61	273.126	36075.8	36075.8
1214.61	272.126	35666.5	35666.5
1215.61	271.126	35405.6	35405.6
1216.61	270.126	35113.1	35113.1
1217.61	269.126	35912	35912
1218.61	268.126	35972.9	35972.9
1219.61	267.126	35831.5	35831.5
1220.61	266.126	36026.3	36026.3
1221.61	265.126	36635.9	36635.9
1222.61	264.126	35886.7	35886.7
1223.61	263.126	34870.4	34870.4
1224.61	262.126	35924.7	35924.7
1225.61	261.126	36132.9	36132.9
1226.61	260.126	35567.1	35567.1
1227.61	259.126	36339.7	36339.7
1228.61	258.126	35616.2	35616.2
1229.61	257.126	35975.3	35975.3
1230.61	256.126	36056.8	36056.8
1231.61	255.126	35522.2	35522.2
1232.61	254.126	35649.1	35649.1
1233.61	253.126	36421.7	36421.7
1234.61	252.126	35782	35782
1235.61	251.126	36210.9	36210.9
1236.61	250.126	35304.8	35304.8
1237.61	249.126	35383.4	35383.4
1238.61	248.126	35837.3	35837.3
1239.61	247.126	36690.1	36690.1
1240.61	246.126	35918.2	35918.2
1241.61	245.126	35766.2	35766.2
1242.61	244.126	36943.6	36943.6
1243.61	243.126	35580.4	35580.4
1244.61	242.126	35575.4	35575.4
1245.61	241.126	35978.7	35978.7
1246.61	240.126	35429.8	35429.8
1247.61	239.126	35129.9	35129.9
1248.61	238.126	35656.9	35656.9
1249.61	237.126	36214.4	36214.4
1250.61	236.126	35463.8	35463.8
1251.61	235.126	35270.9	35270.9
1252.61	234.126	35951.2	35951.2
1253.61	233.126	36839.4	36839.4
1254.61	232.126	36062.3	36062.3
1255.61	231.126	36167.2	36167.2
1256.61	230.126	36498.8	36498.8
1257.61	229.126	36463.6	36463.6
1258.61	228.126	36268	36268
1259.61	227.126	36189.1	36189.1
1260.61	226.126	35491.9	35491.9
1261.61	225.126	35805.8	35805.8
1262.61	224.126	35178.9	35178.9
1263.61	223.126	35661.7	35661.7
1264.61	222.126	35606.2	35606.2
1265.61	221.126	35407.1	35407.1
1266.61	220.126	35863.2	35863.2
1267.61	219.126	36101.4	36101.4
1268.61	218.126	36048.9	36048.9
1269.61	217.126	35722.8	35722.8
1270.61	216.126	36828.2	36828.2
1271.61	215.126	36071.8	36071.8
1272.61	214.126	36246.6	36246.6
1273.61	213.126	36402.5	36402.5
1274.61	212.126	36656.7	36656.7
1275.61	211.126	36027	36027
1276.61	210.126	35868.4	35868.4
1277.61	209.126	35508.7	35508.7
1278.61	208.126	36175.7	36175.7
1279.61	207.126	35770	35770
1280.61	206.126	36255.5	36255.5
1281.61	205.126	36829	36829
1282.61	204.126	35731.8	35731.8
1283.61	203.126	34746.9	34746.9
1284.61	202.126	35612.8	35612.8
1285.61	201.126	36070.3	36070.3
1286.61	200.126	35713.8	35713.8
1287.61	199.126	35509.6	35509.6
1288.61	198.126	35638.7	35638.7
1289.61	197.126	35485.3	35485.3
1290.61	196.126	34823.6	34823.6
1291.61	195.126	34638.7	34638.7
1292.61	194.126	35624.6	35624.6
1293.61	193.126	36141.9	36141.9
1294.61	192.126	37096	37096
1295.61	191.126	38844.6	38844.6
1296.61	190.126	40152	40152
1297.61	189.126	39560.6	39560.6
1298.61	188.126	37271.5	37271.5
1299.61	187.126	36295.3	36295.3
1300.61	186.126	35656.8	35656.8
1301.61	185.126	35483.5	35483.5
1302.61	184.126	35556	35556
1303.61	183.126	35251.6	35251.6
1304.61	182.126	35338.6	35338.6
1305.61	181.126	34645.7	34645.7
1306.61	180.126	34784.1	34784.1
1307.61	179.126	33774.3	33774.3
1308.61	178.126	34526.4	34526.4
1309.61	177.126	34535.5	34535.5
1310.61	176.126	34855.4	34855.4
1311.61	175.126	34817.8	34817.8
1312.61	174.126	34736.7	34736.7
1313.61	173.126	34433.8	34433.8
1314.61	172.126	35659.9	35659.9
1315.61	171.126	35623.1	35623.1
1316.61	170.126	35217.4	35217.4
1317.61	169.126	34521.6	34521.6
1318.61	168.126	36197.8	36197.8
1319.61	167.126	35717.4	35717.4
1320.61	166.126	35431.2	35431.2
1321.61	165.126	34396	34396
1322.61	164.126	35143.4	35143.4
1323.61	163.126	35041.8	35041.8
1324.61	162.126	34753.3	34753.3
1325.61	161.126	34828.7	34828.7
1326.61	160.126	34794.4	34794.4
1327.61	159.126	34654.8	34654.8
1328.61	158.126	34728.9	34728.9
1329.61	157.126	34787.4	34787.4
1330.61	156.126	34962.2	34962.2
1331.61	155.126	35481.7	35481.7
1332.61	154.126	35581.3	35581.3
1333.61	153.126	35675	35675
1334.61	152.126	35070.1	35070.1
1335.61	151.126	34846.7	34846.7
1336.61	150.126	35261.4	35261.4
1337.61	149.126	34937.2	34937.2
1338.61	148.126	34609.7	34609.7
1339.61	147.126	34526.6	34526.6
1340.61	146.126	34631.5	34631.5
1341.61	145.126	33929.9	33929.9
1342.61	144.126	33731	33731
1343.61	143.126	33185.1	33185.1
1344.61	142.126	33740.6	33740.6
1345.61	141.126	33477.3	33477.3
1346.61	140.126	33872.2	33872.2
1347.61	139.126	34190.4	34190.4
1348.61	138.126	33971.1	33971.1
1349.61	137.126	33644	33644
1350.61	136.126	34012.2	34012.2
1351.61	135.126	35186.7	35186.7
1352.61	134.126	38512.5	38512.5
1353.61	133.126	42233.7	42233.7
1354.61	132.126	41557.5	41557.5
1355.61	131.126	37095.5	37095.5
1356.61	130.126	34806.7	34806.7
1357.61	129.126	33821.3	33821.3
1358.61	128.126	33442.3	33442.3
1359.61	127.126	34794.3	34794.3
1360.61	126.126	34181.1	34181.1
1361.61	125.126	33950.4	33950.4
1362.61	124.126	34079	34079
1363.61	123.126	34275.4	34275.4
1364.61	122.126	33479.7	33479.7
1365.61	121.126	34105.5	34105.5
1366.61	120.126	34451.9	34451.9
1367.61	119.126	33620.1	33620.1
1368.61	118.126	33738.7	33738.7
1369.61	117.126	33977.8	33977.8
1370.61	116.126	33425.1	33425.1
1371.61	115.126	33925.2	33925.2
1372.61	114.126	34078.2	34078.2
1373.61	113.126	34166.2	34166.2
1374.61	112.126	34170.3	34170.3
1375.61	111.126	33446.7	33446.7
1376.61	110.126	33850.7	33850.7
1377.61	109.126	34007	34007
1378.61	108.126	33965.5	33965.5
1379.61	107.126	34353.6	34353.6
1380.61	106.126	33181.6	33181.6
1381.61	105.126	33691.8	33691.8
1382.61	104.126	33821.9	33821.9
1383.61	103.126	34408.5	34408.5
1384.61	102.126	33899	33899
1385.61	101.126	33529.3	33529.3
1386.61	100.126	33475	33475
1387.61	99.126	33012.3	33012.3
1388.61	98.126	34422.4	34422.4
1389.61	97.126	34823.1	34823.1
1390.61	96.126	34017.3	34017.3
1391.61	95.126	34234	34234
1392.61	94.126	34568.2	34568.2
1393.61	93.126	34575	34575
1394.61	92.126	34547.9	34547.9
1395.61	91.126	35016.4	35016.4
1396.61	90.126	34903.7	34903.7
1397.61	89.126	35042.8	35042.8
1398.61	88.126	34117	34117
1399.61	87.126	34911.2	34911.2
1400.61	86.126	33781.9	33781.9
1401.61	85.126	34925	34925
1402.61	84.126	33809	33809
1403.61	83.126	33795.2	33795.2
1404.61	82.126	34300.4	34300.4
1405.61	81.126	34106.2	34106.2
1406.61	80.126	34277.1	34277.1
1407.61	79.126	34702.6	34702.6
1408.61	78.126	34590.3	34590.3
1409.61	77.126	33875.4	33875.4
1410.61	76.126	34660.5	34660.5
1411.61	75.126	34335.7	34335.7
1412.61	74.126	34483.4	34483.4
1413.61	73.126	34331.5	34331.5
1414.61	72.126	34009.2	34009.2
1415.61	71.126	34316.9	34316.9
1416.61	70.126	34878.8	34878.8
1417.61	69.126	34418.4	34418.4
1418.61	68.126	34379.7	34379.7
1419.61	67.126	34952.4	34952.4
1420.61	66.126	34936.9	34936.9
1421.61	65.126	34487.1	34487.1
1422.61	64.126	34597.9	34597.9
1423.61	63.126	35111.8	35111.8
1424.61	62.126	34394.3	34394.3
1425.61	61.126	35223.1	35223.1
1426.61	60.126	34773.9	34773.9
1427.61	59.126	34625.1	34625.1
1428.61	58.126	33978.9	33978.9
1429.61	57.126	34569.2	34569.2
1430.61	56.126	35008.4	35008.4
1431.61	55.126	34541.2	34541.2
1432.61	54.126	34101.5	34101.5
1433.61	53.126	34389.4	34389.4
1434.61	52.126	34394.6	34394.6
1435.61	51.126	33939.6	33939.6
1436.61	50.126	33458.4	33458.4
1437.61	49.126	34650.7	34650.7
1438.61	48.126	34858.9	34858.9
1439.61	47.126	33559	33559
1440.61	46.126	34883.1	34883.1
1441.61	45.126	35846.7	35846.7
1442.61	44.126	36804	36804
1443.61	43.126	36511.8	36511.8
1444.61	42.126	35660	35660
1445.61	41.126	34958	34958
1446.61	40.126	33635.5	33635.5
1447.61	39.126	34152.9	34152.9
1448.61	38.126	33819.4	33819.4
1449.61	37.126	33604.5	33604.5
1450.61	36.126	33720.3	33720.3
1451.61	35.126	33357.2	33357.2
1452.61	34.126	32923.9	32923.9
1453.61	33.126	33041.7	33041.7
1454.61	32.126	32413.2	32413.2
1455.61	31.126	33219.5	33219.5
1456.61	30.126	32872.8	32872.8
1457.61	29.126	33079.3	33079.3
1458.61	28.126	33627.2	33627.2
1459.61	27.126	35056.7	35056.7
1460.61	26.126	38058.3	38058.3
1461.61	25.126	40475	40475
1462.61	24.126	39869.5	39869.5
1463.61	23.126	37686.9	37686.9
1464.61	22.126	36103	36103
1465.61	21.126	34311.5	34311.5
1466.61	20.126	33787.6	33787.6
1467.61	19.126	33086.7	33086.7
1468.61	18.126	33252.4	33252.4
1469.61	17.126	32787	32787
1470.61	16.126	32117.2	32117.2
1471.61	15.126	33150.5	33150.5
1472.61	14.126	32555.7	32555.7
1473.61	13.126	32544.2	32544.2
1474.61	12.126	32057.5	32057.5
1475.61	11.126	33125.3	33125.3
1476.61	10.126	32632.8	32632.8
1477.61	9.126	32681.3	32681.3
1478.61	8.126	32235.2	32235.2
1479.61	7.126	32532.6	32532.6
1480.61	6.126	33047.3	33047.3
1481.61	5.126	32830.7	32830.7
1482.61	4.126	32317.8	32317.8
1483.61	3.126	31303.2	31303.2
1484.61	2.126	31477.3	31477.3
1485.61	1.126	30757.6	30757.6
1486.61	0.126	31343.7	31343.7
1487.61	-0.874	30381.6	30381.6
1488.61	-1.874	30863.5	30863.5
1489.61	-2.874	31091	31091
1490.61	-3.874	30931.6	30931.6
1491.61	-4.874	30966.7	30966.7
1492.61	-5.874	30445.8	30445.8
1493.61	-6.874	30540.3	30540.3
1494.61	-7.874	31367	31367
1495.61	-8.874	31195.1	31195.1
1496.61	-9.874	30932.9	30932.9

## Sheet: BFT4
survey FG 1.5_80						C 1s								O 1s							Ca 2p								N 1s							P 2p
	Characteristic Energy eV	1486.74	Acquisition Time s	0.1			Characteristic Energy eV	1486.74	Acquisition Time s	0.8					Characteristic Energy eV	1486.74	Acquisition Time s	0.6				Characteristic Energy eV	1486.74	Acquisition Time s	0.6					Characteristic Energy eV	1486.74	Acquisition Time s	0.8				Characteristic Energy eV	1486.74	Acquisition Time s	0.7
KE_survey FG 1.5_80	BE_survey FG 1.5_80	CPS_survey FG 1.5_80	Background_survey FG 1.5_80			KE_C 1s	BE_C 1s	CPS_C 1s	C 1s_1_C 1s	C 1s_2_C 1s	Background_C 1s	Envelope_C 1s		KE_O 1s	BE_O 1s	CPS_O 1s	O 1s_1_O 1s	Background_O 1s	Envelope_O 1s		KE_Ca 2p	BE_Ca 2p	CPS_Ca 2p	Ca 2p_1_Ca 2p	Ca 2p_2_Ca 2p	Background_Ca 2p	Envelope_Ca 2p		KE_N 1s	BE_N 1s	CPS_N 1s	N 1s_1_N 1s	Background_N 1s	Envelope_N 1s		KE_P 2p	BE_P 2p	CPS_P 2p	P 2p_1_P 2p	Background_P 2p	Envelope_P 2p
103.141	1383.6	87458.6	87458.6			1186.84	299.898	5759.76	5759.76	5759.76	5759.76	5759.76		946.842	539.898	12963.3	12963.3	12963.3	12963.3		1127.35	359.388	7308.15	7308.15	7308.15	7308.15	7308.15		1079.9	406.838	8802.81	8802.81	8802.81	8802.81		1347.06	139.678	1060.54	1060.54	1060.54	1060.54
104.141	1382.6	84453.5	84453.5			1186.94	299.798	5752.02	5752.02	5752.02	5752.02	5752.02		946.942	539.798	12727.3	12727.3	12727.3	12727.3		1127.45	359.288	7646.68	7646.68	7646.68	7646.68	7646.68		1080	406.738	8619.7	8619.7	8619.7	8619.7		1347.16	139.578	1085.26	1085.26	1085.26	1085.26
105.141	1381.6	81465	81465			1187.04	299.698	5620.26	5620.26	5620.26	5620.26	5620.26		947.042	539.698	12819.8	12819.8	12819.8	12819.8		1127.55	359.188	7605.95	7605.95	7605.95	7605.95	7605.95		1080.1	406.638	8609.01	8609.01	8609.01	8609.01		1347.26	139.478	1098.24	1098.24	1098.24	1098.24
106.141	1380.6	80725.3	80725.3			1187.14	299.598	5622.41	5622.41	5622.41	5622.41	5622.41		947.142	539.598	12625.7	12625.7	12625.7	12625.7		1127.65	359.088	7554.53	7554.53	7554.53	7554.53	7554.53		1080.2	406.538	8644.09	8644.09	8644.09	8644.09		1347.36	139.378	1144.08	1144.08	1144.08	1144.08
107.141	1379.6	79196.5	79196.5			1187.24	299.498	5744.36	5744.36	5744.36	5744.36	5744.36		947.242	539.498	12718	12718	12718	12718		1127.75	358.988	7791.5	7791.5	7791.5	7791.5	7791.5		1080.3	406.438	8585.06	8585.06	8585.06	8585.06		1347.46	139.278	1094.88	1094.89	1094.88	1094.89
108.141	1378.6	78393.3	78393.3			1187.34	299.398	5522.49	5522.49	5522.49	5522.49	5522.49		947.342	539.398	12428.1	12428.1	12428.1	12428.1		1127.85	358.888	7575.3	7575.3	7575.3	7575.3	7575.3		1080.4	406.338	8704.91	8704.91	8704.91	8704.91		1347.56	139.178	1090.83	1090.83	1090.83	1090.83
109.141	1377.6	78206	78206			1187.44	299.298	5496.97	5496.97	5496.97	5496.97	5496.97		947.442	539.298	12344.2	12344.2	12344.2	12344.2		1127.95	358.788	7694.53	7694.53	7694.53	7694.53	7694.53		1080.5	406.238	8686.64	8686.64	8686.64	8686.64		1347.66	139.078	1044.04	1044.05	1044.04	1044.05
110.141	1376.6	77711.4	77711.4			1187.54	299.198	5560.13	5560.13	5560.13	5560.13	5560.13		947.542	539.198	12435.3	12435.3	12435.3	12435.3		1128.05	358.688	7625.83	7625.83	7625.83	7625.83	7625.83		1080.6	406.138	8684.65	8684.65	8684.65	8684.65		1347.76	138.978	1047.72	1047.72	1047.72	1047.72
111.141	1375.6	75685.1	75685.1			1187.64	299.098	5422.37	5422.37	5422.37	5422.37	5422.37		947.642	539.098	12215	12215.1	12215	12215.1		1128.15	358.588	7420.17	7420.17	7420.17	7420.17	7420.17		1080.7	406.038	8635.2	8635.2	8635.2	8635.2		1347.86	138.878	1091.5	1091.51	1091.5	1091.51
112.141	1374.6	75719.1	75719.1			1187.74	298.998	5456.06	5456.06	5456.06	5456.06	5456.06		947.742	538.998	12306.4	12306.4	12306.4	12306.4		1128.25	358.488	7567.95	7567.95	7567.95	7567.95	7567.95		1080.8	405.938	8470.76	8470.76	8470.76	8470.76		1347.96	138.778	1067.1	1067.12	1067.1	1067.12
113.141	1373.6	74899	74899			1187.84	298.898	5248.76	5248.76	5248.76	5248.76	5248.76		947.842	538.898	12429.5	12429.6	12429.5	12429.6		1128.35	358.388	7729.3	7729.3	7729.3	7729.3	7729.3		1080.9	405.838	8503.04	8503.04	8503.04	8503.04		1348.06	138.678	1055.34	1055.36	1055.34	1055.36
114.141	1372.6	73698.4	73698.4			1187.94	298.798	5341.85	5341.85	5341.85	5341.85	5341.85		947.942	538.798	12143.1	12143.1	12143.1	12143.1		1128.45	358.288	7693.7	7693.7	7693.7	7693.7	7693.7		1081	405.738	8702.69	8702.69	8702.69	8702.69		1348.16	138.578	1058.17	1058.2	1058.17	1058.2
115.141	1371.6	71995.3	71995.3			1188.04	298.698	5331.29	5331.29	5331.29	5331.29	5331.29		948.042	538.698	12142	12142	12142	12142		1128.55	358.188	7619.37	7619.37	7619.37	7619.37	7619.37		1081.1	405.638	8750.16	8750.16	8750.16	8750.16		1348.26	138.478	1036.96	1037.01	1036.96	1037.01
116.141	1370.6	71022	71022			1188.14	298.598	5346.09	5346.09	5346.09	5346.09	5346.09		948.142	538.598	12118.6	12118.6	12118.6	12118.6		1128.65	358.088	7746.02	7746.02	7746.02	7746.02	7746.02		1081.2	405.538	8617.66	8617.66	8617.66	8617.66		1348.36	138.378	1106.42	1106.49	1106.42	1106.49
117.141	1369.6	70798.7	70798.7			1188.24	298.498	5299.67	5299.67	5299.68	5299.67	5299.68		948.242	538.498	12070.3	12070.3	12070.3	12070.3		1128.75	357.988	7618.88	7618.88	7618.88	7618.88	7618.88		1081.3	405.438	8670.81	8670.81	8670.81	8670.81		1348.46	138.278	1108.43	1108.52	1108.43	1108.52
118.141	1368.6	70106.4	70106.4			1188.34	298.398	5156.75	5156.75	5156.75	5156.75	5156.75		948.342	538.398	12125.4	12125.4	12125.4	12125.4		1128.85	357.888	7636.75	7636.75	7636.75	7636.75	7636.75		1081.4	405.338	8607.76	8607.76	8607.76	8607.76		1348.56	138.178	1111.46	1111.6	1111.46	1111.6
119.141	1367.6	70227.5	70227.5			1188.44	298.298	5175.74	5175.74	5175.74	5175.74	5175.74		948.442	538.298	12137.6	12137.7	12137.6	12137.7		1128.95	357.788	7500.68	7500.68	7500.68	7500.68	7500.68		1081.5	405.238	8517.31	8517.31	8517.31	8517.31		1348.66	138.078	1080.16	1080.34	1080.16	1080.34
120.141	1366.6	69408.8	69408.8			1188.54	298.198	4960.6	4960.6	4960.6	4960.6	4960.6		948.542	538.198	12103.5	12103.5	12103.5	12103.5		1129.05	357.688	7675.37	7675.37	7675.37	7675.37	7675.37		1081.6	405.138	8531.4	8531.4	8531.4	8531.4		1348.76	137.978	1089.4	1089.66	1089.4	1089.66
121.141	1365.6	67174.8	67174.8			1188.64	298.098	5082.74	5082.74	5082.74	5082.74	5082.74		948.642	538.098	12084.9	12085	12084.9	12085		1129.15	357.588	7509.15	7509.15	7509.15	7509.15	7509.15		1081.7	405.038	8414.72	8414.73	8414.72	8414.73		1348.86	137.878	1073.54	1073.9	1073.54	1073.9
122.141	1364.6	65863.5	65863.5			1188.74	297.998	5103.16	5103.16	5103.16	5103.16	5103.16		948.742	537.998	11962.3	11962.4	11962.3	11962.4		1129.25	357.488	7668.75	7668.75	7668.75	7668.75	7668.75		1081.8	404.938	8498.51	8498.52	8498.51	8498.52		1348.96	137.778	1068.69	1069.19	1068.69	1069.19
123.141	1363.6	67656.4	67656.4			1188.84	297.898	5027.9	5027.9	5027.9	5027.9	5027.9		948.842	537.898	12078	12078.1	12078	12078.1		1129.35	357.388	7769.85	7769.85	7769.85	7769.85	7769.85		1081.9	404.838	8650.81	8650.82	8650.81	8650.82		1349.06	137.678	1075.83	1076.51	1075.83	1076.51
124.141	1362.6	67066.2	67066.2			1188.94	297.798	4926.84	4926.84	4926.84	4926.84	4926.84		948.942	537.798	11863.2	11863.4	11863.2	11863.4		1129.45	357.288	7663.9	7663.9	7663.9	7663.9	7663.9		1082	404.738	8534.34	8534.35	8534.34	8534.35		1349.16	137.578	1026.54	1027.48	1026.54	1027.48
125.141	1361.6	65230.1	65230.1			1189.04	297.698	4856.86	4856.86	4856.86	4856.86	4856.86		949.042	537.698	11603	11603.3	11603	11603.3		1129.55	357.188	7665.52	7665.52	7665.52	7665.52	7665.52		1082.1	404.638	8482.19	8482.2	8482.19	8482.2		1349.26	137.478	1055.71	1056.98	1055.71	1056.98
126.141	1360.6	66447.7	66447.7			1189.14	297.598	4834.81	4834.81	4834.81	4834.81	4834.81		949.142	537.598	12066.4	12066.8	12066.4	12066.8		1129.65	357.088	7677.27	7677.27	7677.27	7677.27	7677.27		1082.2	404.538	8584.91	8584.93	8584.91	8584.93		1349.36	137.378	1064.38	1066.09	1064.38	1066.09
127.141	1359.6	64837.3	64837.3			1189.24	297.498	4805.89	4805.89	4805.89	4805.89	4805.89		949.242	537.498	11959	11959.5	11959	11959.5		1129.75	356.988	7389.73	7389.73	7389.73	7389.73	7389.73		1082.3	404.438	8419.49	8419.52	8419.49	8419.52		1349.46	137.278	1106.45	1068.61	1066.31	1068.61
128.141	1358.6	64877.6	64877.6			1189.34	297.398	4734.76	4734.76	4734.76	4734.76	4734.76		949.342	537.398	11936.3	11937	11936.3	11937		1129.85	356.888	7559.68	7559.68	7559.68	7559.68	7559.68		1082.4	404.338	8318.45	8466.33	8466.29	8466.33		1349.56	137.178	1091	1069.36	1066.31	1069.36
129.141	1357.6	62556.4	62556.4			1189.44	297.298	4706.75	4706.75	4706.75	4706.75	4706.75		949.442	537.298	11884	11885	11884	11885		1129.95	356.788	7561.98	7561.98	7561.98	7561.98	7561.98		1082.5	404.238	8652.8	8466.19	8466.11	8466.19		1349.66	137.078	1060.33	1070.36	1066.31	1070.36
130.141	1356.6	63097.6	63097.6			1189.54	297.198	4762.24	4762.24	4762.24	4762.24	4762.24		949.542	537.198	11987.5	11988.8	11987.5	11988.8		1130.05	356.688	7692.78	7692.78	7692.78	7692.78	7692.78		1082.6	404.138	8593.77	8466.1	8465.99	8466.1		1349.76	136.978	1071.04	1071.64	1066.31	1071.64
131.141	1355.6	62897.9	62897.9			1189.64	297.098	4711.36	4711.36	4711.36	4711.36	4711.36		949.642	537.098	11826.7	11828.4	11826.7	11828.4		1130.15	356.588	7427.93	7427.93	7427.93	7427.93	7427.93		1082.7	404.038	8266.75	8465.97	8465.81	8465.97		1349.86	136.878	1045.6	1073.3	1066.3	1073.3
132.141	1354.6	61175.4	61175.4			1189.74	296.998	4675.4	4675.4	4675.4	4675.4	4675.4		949.742	536.998	11878.6	11880.8	11878.6	11880.8		1130.25	356.488	7478.97	7478.97	7478.97	7478.97	7478.97		1082.8	403.938	8345.11	8465.93	8465.7	8465.93		1349.96	136.778	1045.65	1075.42	1066.3	1075.42
133.141	1353.6	62928.7	62928.7			1189.84	296.898	4682.7	4682.7	4682.7	4682.7	4682.7		949.842	536.898	11703.5	11706.4	11703.5	11706.4		1130.35	356.388	7430.78	7430.78	7430.78	7430.78	7430.78		1082.9	403.838	8429.41	8466.01	8465.66	8466.01		1350.06	136.678	1059.75	1078.08	1066.3	1078.08
134.141	1352.6	62892.7	62892.7			1189.94	296.798	4513.44	4513.44	4513.44	4513.44	4513.44		949.942	536.798	11828.5	11832.3	11828.5	11832.3		1130.45	356.288	7306.58	7306.58	7306.58	7306.58	7306.58		1083	403.738	8447.21	8466.14	8465.64	8466.14		1350.16	136.578	1098.47	1081.5	1066.29	1081.5
135.141	1351.6	61147.6	61147.6			1190.04	296.698	4609.93	4609.93	4609.93	4609.93	4609.93		950.042	536.698	12065.6	12070.6	12065.6	12070.6		1130.55	356.188	7496.42	7496.42	7496.42	7496.42	7496.42		1083.1	403.638	8430.57	8466.33	8465.61	8466.33		1350.26	136.478	1057.02	1085.74	1066.29	1085.74
136.141	1350.6	60276.9	60276.9			1190.14	296.598	4549.07	4549.07	4549.08	4549.07	4549.08		950.142	536.598	11756	11762.5	11756	11762.5		1130.65	356.088	7455.73	7455.73	7455.73	7455.73	7455.73		1083.2	403.538	8352.34	8466.54	8465.51	8466.54		1350.36	136.378	1032.01	1091.03	1066.28	1091.03
137.141	1349.6	60480.1	60480.1			1190.24	296.498	4432.3	4432.3	4432.3	4432.3	4432.3		950.242	536.498	11657.7	11666	11657.7	11666		1130.75	355.988	7478.05	7478.05	7478.05	7478.05	7478.05		1083.3	403.438	8307.63	8466.82	8465.36	8466.82		1350.46	136.278	1086.61	1097.62	1066.28	1097.62
138.141	1348.6	59790.4	59790.4			1190.34	296.398	4364.73	4364.73	4364.73	4364.73	4364.73		950.342	536.398	11577.7	11588.5	11577.7	11588.5		1130.85	355.888	7399.68	7399.68	7399.68	7399.68	7399.68		1083.4	403.338	8332.8	8467.3	8465.24	8467.3		1350.56	136.178	1112.68	1105.61	1066.27	1105.61
139.141	1347.6	61038.9	61038.9			1190.44	296.298	4299.59	4299.59	4299.59	4299.59	4299.59		950.442	536.298	11439.7	11453.5	11439.7	11453.5		1130.95	355.788	7549.25	7549.25	7549.25	7549.25	7549.25		1083.5	403.238	8380.2	8468.06	8465.16	8468.06		1350.66	136.078	1181.67	1115.51	1066.25	1115.51
140.141	1346.6	60883.2	60883.2			1190.54	296.198	4155.36	4155.36	4155.36	4155.36	4155.36		950.542	536.198	11795.1	11812.7	11795.1	11812.7		1131.05	355.688	7638.5	7638.5	7638.5	7638.5	7638.5		1083.6	403.138	8435.5	8469.16	8465.13	8469.16		1350.76	135.978	1199.62	1127.43	1066.22	1127.43
141.141	1345.6	58962.5	58962.5			1190.64	296.098	4259.46	4259.46	4259.46	4259.46	4259.46		950.642	536.098	11787.2	11809.7	11787.2	11809.7		1131.15	355.588	7437.8	7437.8	7437.8	7437.8	7437.8		1083.7	403.038	8520.29	8470.68	8465.08	8470.68		1350.86	135.878	1114.52	1141.77	1066.21	1141.77
142.141	1344.6	58205.7	58205.7			1190.74	295.998	4297.65	4297.65	4297.65	4297.65	4297.65		950.742	535.998	11609.2	11637.8	11609.2	11637.8		1131.25	355.488	7373.33	7373.33	7373.34	7373.33	7373.34		1083.8	402.938	8632.15	8472.65	8464.92	8472.65		1350.96	135.778	1104.81	1159.08	1066.2	1159.08
143.141	1343.6	60085.7	60085.7			1190.84	295.898	4247.17	4247.18	4247.18	4247.17	4247.18		950.842	535.898	11535.8	11572	11535.8	11572		1131.35	355.388	7319.37	7319.37	7319.37	7319.37	7319.37		1083.9	402.838	8443.1	8475.45	8464.9	8475.45		1351.06	135.678	1138.11	1179.42	1066.19	1179.42
144.141	1342.6	59039.6	59039.6			1190.94	295.798	4067.15	4067.15	4067.15	4067.15	4067.15		950.942	535.798	11484.5	11620.4	11574.9	11620.4		1131.45	355.288	7278.3	7278.3	7278.31	7278.3	7278.31		1084	402.738	8680.17	8479.05	8464.7	8479.05		1351.16	135.578	1200.68	1203.58	1066.17	1203.58
145.141	1341.6	58796.8	58796.8			1191.04	295.698	4103.44	4103.44	4103.44	4103.44	4103.44		951.042	535.698	11382.4	11631.8	11574.7	11631.8		1131.55	355.188	7326.22	7326.22	7326.23	7326.22	7326.23		1084.1	402.638	8630.45	8483.95	8464.55	8483.95		1351.26	135.478	1222.04	1231.77	1066.14	1231.77
146.141	1340.6	57204.3	57204.3			1191.14	295.598	3933.61	3933.61	3933.61	3933.61	3933.61		951.142	535.598	11456.2	11646.2	11574.6	11646.2		1131.65	355.088	7334.52	7334.52	7334.54	7334.52	7334.54		1084.2	402.538	8669.7	8490.37	8464.36	8490.37		1351.36	135.378	1248.95	1264.31	1066.1	1264.31
147.141	1339.6	59099.1	59099.1			1191.24	295.498	4044.31	4044.31	4044.31	4044.31	4044.31		951.242	535.498	11560	11663.8	11574.6	11663.8		1131.75	354.988	7372.15	7372.15	7372.19	7372.15	7372.19		1084.3	402.438	8570.11	8498.9	8464.26	8498.9		1351.46	135.278	1280.94	1302.13	1066.06	1302.13
148.141	1338.6	59294.1	59294.1			1191.34	295.398	3990.19	3990.19	3990.19	3990.19	3990.19		951.342	535.398	11564	11685.2	11574.6	11685.2		1131.85	354.888	7460.15	7460.15	7460.21	7460.15	7460.21		1084.4	402.338	8660.6	8510.06	8464.08	8510.06		1351.56	135.178	1343.15	1344.95	1066.01	1344.95
149.141	1337.6	56999.9	56999.9			1191.44	295.298	4084.39	4084.39	4084.39	4084.39	4084.39		951.442	535.298	11482.7	11711.4	11574.5	11711.4		1131.95	354.788	7275.73	7275.73	7275.82	7275.73	7275.82		1084.5	402.238	8673.17	8524.39	8463.88	8524.39		1351.66	135.078	1375.79	1393.55	1065.95	1393.55
150.141	1336.6	57332	57332			1191.54	295.198	4050.3	4050.3	4050.3	4050.3	4050.3		951.542	535.198	11527.1	11743.6	11574.4	11743.6		1132.05	354.688	7423.72	7423.72	7423.84	7423.72	7423.84		1084.6	402.138	8826.7	8542.49	8463.54	8542.49		1351.76	134.978	1404.23	1448.04	1065.88	1448.04
151.141	1335.6	57295.5	57295.5			1191.64	295.098	3996.01	3996.01	3996.01	3996.01	3996.01		951.642	535.098	11516.3	11782.3	11574.4	11782.3		1132.15	354.588	7415.15	7415.15	7415.34	7415.15	7415.34		1084.7	402.038	8876.94	8565.97	8463.16	8565.97		1351.86	134.878	1427.5	1508.14	1065.81	1508.14
152.141	1334.6	57529.4	57529.4			1191.74	294.998	3855.44	3855.44	3855.44	3855.44	3855.44		951.742	534.998	11753.4	11828.4	11574.2	11828.4		1132.25	354.488	7474.38	7474.38	7474.66	7474.38	7474.66		1084.8	401.938	8837.79	8595.57	8462.81	8595.57		1351.96	134.778	1561.67	1574.67	1065.72	1574.67
153.141	1333.6	57559.2	57559.2			1191.84	294.898	3720.24	3720.24	3720.24	3720.24	3720.24		951.842	534.898	11825.4	11884.4	11574	11884.4		1132.35	354.388	7533.17	7533.17	7533.58	7533.17	7533.58		1084.9	401.838	8915.44	8632.4	8462.39	8632.4		1352.06	134.678	1678.06	1646.5	1065.6	1646.5
154.141	1332.6	56926.3	56926.3			1191.94	294.798	3691.24	3691.24	3691.24	3691.24	3691.24		951.942	534.798	11776.7	11951.5	11573.8	11951.5		1132.45	354.288	7450.02	7450.02	7450.61	7450.02	7450.61		1085	401.738	8980.96	8678.74	8461.9	8678.74		1352.16	134.578	1768.74	1723.59	1065.47	1723.59
155.141	1331.6	57224	57224			1192.04	294.698	3764.4	3764.4	3764.4	3764.4	3764.4		952.042	534.698	11772.2	12031	11573.7	12031		1132.55	354.188	7331.9	7331.9	7332.76	7331.9	7332.76		1085.1	401.638	8811.92	8736.25	8461.58	8736.25		1352.26	134.478	1844.99	1805.27	1065.32	1805.27
156.141	1330.6	56380.5	56380.5			1192.14	294.598	3753.81	3753.81	3753.81	3753.81	3753.81		952.142	534.598	12139.4	12124.2	11573.1	12124.2		1132.65	354.088	7366.55	7366.55	7367.78	7366.55	7367.78		1085.2	401.538	8957.51	8806.24	8461.12	8806.24		1352.36	134.378	1871.8	1890.31	1065.16	1890.31
157.141	1329.6	55617.4	55617.4			1192.24	294.498	3579.78	3579.78	3579.78	3579.78	3579.78		952.242	534.498	12307.7	12236.2	11572.5	12236.2		1132.75	353.988	7386.58	7386.58	7388.33	7386.58	7388.33		1085.3	401.438	8954.77	8891.73	8460.66	8891.73		1352.46	134.278	1855.67	1977.82	1065.01	1977.82
158.141	1328.6	56267.3	56267.3			1192.34	294.398	3573.21	3573.21	3573.21	3573.21	3573.21		952.342	534.398	12421.3	12367.6	11571.7	12367.6		1132.85	353.888	7350.05	7350.05	7352.51	7350.05	7352.51		1085.4	401.338	9166.52	8995.39	8460	8995.39		1352.56	134.178	2020.56	2066	1064.83	2066
159.141	1327.6	57631.4	57631.4			1192.44	294.298	3551.39	3551.39	3551.39	3551.39	3551.39		952.442	534.298	12452.2	12520.5	11571	12520.5		1132.95	353.788	7405.12	7349.17	7352.61	7349.17	7352.61		1085.5	401.238	9169.45	9118.96	8459.34	9118.96		1352.66	134.078	2196.17	2153.26	1064.61	2153.26
160.141	1326.6	56158.5	56158.5			1192.54	294.198	3548.64	3548.64	3548.64	3548.64	3548.64		952.542	534.198	12627.5	12698.2	11570	12698.2		1133.05	353.688	7340.38	7349.16	7353.95	7349.16	7353.95		1085.6	401.138	9312.21	9265.32	8458.54	9265.32		1352.76	133.978	2291.37	2237.4	1064.38	2237.4
161.141	1325.6	56825.2	56825.2			1192.64	294.098	3448.91	3448.91	3448.92	3448.91	3448.92		952.642	534.098	13179.3	12907.6	11568.6	12907.6		1133.15	353.588	7200.53	7348.89	7355.51	7348.89	7355.51		1085.7	401.038	9311.82	9439.46	8457.75	9439.46		1352.86	133.878	2415.93	2316.77	1064.12	2316.77
162.141	1324.6	56470.9	56470.9			1192.74	293.998	3325.44	3325.44	3325.44	3325.44	3325.44		952.742	533.998	13463.1	13148.5	11566.9	13148.5		1133.25	353.488	7351.75	7348.88	7357.96	7348.88	7357.96		1085.8	400.938	9480.66	9641.75	8456.8	9641.75		1352.96	133.778	2425.91	2388.68	1063.86	2388.68
163.141	1323.6	57705	57705			1192.84	293.898	3282.25	3282.25	3282.26	3282.25	3282.26		952.842	533.898	13786.8	13424.2	11565	13424.2		1133.35	353.388	7410.58	7348.77	7361.11	7348.77	7361.11		1085.9	400.838	9739.4	9874.56	8455.6	9874.56		1353.06	133.678	2392.73	2451.37	1063.6	2451.37
164.141	1322.6	57976	57976			1192.94	293.798	3421.11	3421.11	3421.12	3421.11	3421.12		952.942	533.798	13934.2	13741	11562.9	13741		1133.45	353.288	7356	7348.76	7365.41	7348.76	7365.41		1086	400.738	10009.3	10143.5	8454.15	10143.5		1353.16	133.578	2521.57	2503.35	1063.32	2503.35
165.141	1321.6	57046.7	57046.7			1193.04	293.698	3335.21	3335.21	3335.23	3335.21	3335.23		953.042	533.698	14355.7	14106	11560.4	14106		1133.55	353.188	7403.65	7348.66	7371.04	7348.66	7371.04		1086.1	400.638	10325.9	10447.7	8452.41	10447.7		1353.26	133.478	2623.14	2541.46	1063.03	2541.46
166.141	1320.6	54419.8	54419.8			1193.14	293.598	3352.4	3352.4	3352.43	3352.4	3352.43		953.142	533.598	14926.2	14518.4	11557.4	14518.4		1133.65	353.088	7500.7	7348.38	7378.21	7348.38	7378.21		1086.2	400.538	10793.7	10787.7	8450.23	10787.7		1353.36	133.378	2634.36	2566.18	1062.73	2566.18
167.141	1319.6	55286.9	55286.9			1193.24	293.498	3234.85	3234.85	3234.89	3234.85	3234.89		953.242	533.498	15448.3	14982.3	11554	14982.3		1133.75	352.988	7381.18	7348.32	7387.74	7348.32	7387.74		1086.3	400.438	11121.5	11166.2	8447.74	11166.2		1353.46	133.278	2554.61	2575.54	1062.44	2575.54
168.141	1318.6	57744.9	57744.9			1193.34	293.398	3258.89	3258.89	3258.94	3258.89	3258.94		953.342	533.398	15791	15507.6	11550.2	15507.6		1133.85	352.888	7337.28	7348.3	7399.98	7348.3	7399.98		1086.4	400.338	11411.2	11581.6	8444.98	11581.6		1353.56	133.178	2487.89	2569.39	1062.17	2569.39
169.141	1317.6	55398.9	55398.9			1193.44	293.298	3258.09	3258.09	3258.16	3258.09	3258.16		953.442	533.298	16739.2	16097.8	11545.6	16097.8		1133.95	352.788	7422.17	7348.17	7415.47	7348.17	7415.47		1086.5	400.238	11976	12029.7	8441.69	12029.7		1353.66	133.078	2454.11	2548.94	1061.9	2548.94
170.141	1316.6	55817.9	55817.9			1193.54	293.198	3307.96	3307.96	3308.07	3307.96	3308.07		953.542	533.198	17302	16752.6	11540.5	16752.6		1134.05	352.688	7352.53	7348.16	7435.32	7348.16	7435.32		1086.6	400.138	12373.9	12508.1	8438.03	12508.1		1353.76	132.978	2538.47	2512.74	1061.62	2512.74
171.141	1315.6	55604.5	55604.5			1193.64	293.098	3152.07	3152.08	3152.22	3152.07	3152.22		953.642	533.098	18227.3	17474.9	11534.6	17474.9		1134.15	352.588	7475.25	7347.93	7459.88	7347.93	7459.88		1086.7	400.038	12783	13011.7	8433.98	13011.7		1353.86	132.878	2527.79	2464.05	1061.34	2464.05
172.141	1314.6	56080.3	56080.3			1193.74	292.998	3079.42	3079.43	3079.63	3079.42	3079.63		953.742	532.998	19049.3	18277.6	11527.9	18277.6		1134.25	352.488	7403.92	7347.83	7490.45	7347.83	7490.45		1086.8	399.938	13430.3	13530.9	8429.33	13530.9		1353.96	132.778	2441.6	2403.62	1061.07	2403.62
173.141	1313.6	56835.3	56835.3			1193.84	292.898	3110.72	3110.73	3111.01	3110.72	3111.01		953.842	532.898	19978	19157.1	11520.4	19157.1		1134.35	352.388	7324.02	7347.79	7528.04	7347.79	7528.04		1086.9	399.838	14142.5	14057	8424	14057		1354.06	132.678	2266.03	2333.15	1060.84	2333.15
174.141	1312.6	56161.3	56161.3			1193.94	292.798	3087.94	3087.94	3088.34	3087.94	3088.34		953.942	532.798	20966.5	20111.8	11512.1	20111.8		1134.45	352.288	7539.65	7347.44	7573.72	7347.44	7573.72		1087	399.738	14488.5	14578.5	8418.35	14578.5		1354.16	132.578	2164.96	2255.39	1060.63	2255.39
175.141	1311.6	56341	56341			1194.04	292.698	3111.13	3111.13	3111.68	3111.13	3111.68		954.042	532.698	21988.7	21142.1	11502.8	21142.1		1134.55	352.188	7461.55	7347.24	7629.37	7347.24	7629.37		1087.1	399.638	15157.4	15082.4	8412.08	15082.4		1354.26	132.478	2120.93	2171.66	1060.43	2171.66
176.141	1310.6	54784	54784			1194.14	292.598	3003.01	3003.01	3003.76	3003.01	3003.76		954.142	532.598	22763.2	22260.3	11492.8	22260.3		1134.65	352.088	7590.17	7346.8	7695.68	7346.8	7695.68		1087.2	399.538	15567.2	15556.6	8405.41	15556.6		1354.36	132.378	2109.09	2084.65	1060.23	2084.65
177.141	1309.6	55166.4	55166.4			1194.24	292.498	2923.36	2923.36	2924.39	2923.36	2924.39		954.242	532.498	24084.8	23451.3	11481.6	23451.3		1134.75	351.988	7683.55	7346.19	7774.04	7346.19	7774.04		1087.3	399.438	16149	15983.3	8398.2	15983.3		1354.46	132.278	1984.93	1996.15	1060.05	1996.15
178.141	1308.6	54445.5	54445.5			1194.34	292.398	2910.65	2910.65	2912.04	2910.65	2912.04		954.342	532.398	25173.7	24711.4	11469.5	24711.4		1134.85	351.888	7879.7	7345.23	7865.59	7345.22	7865.59		1087.4	399.338	16528.9	16350.5	8390.62	16350.5		1354.56	132.178	1926.03	1908.06	1059.89	1908.06
179.141	1307.6	55280.1	55280.1			1194.44	292.298	2930.41	2930.41	2932.29	2930.41	2932.29		954.442	532.298	26563	26036.8	11456.1	26036.8		1134.95	351.788	7910.13	7344.21	7972.38	7344.2	7972.39		1087.5	399.238	16847	16648	8382.74	16648		1354.66	132.078	1892.67	1821.8	1059.73	1821.8
180.141	1306.6	56099.1	56099.1			1194.54	292.198	2944	2944	2946.51	2944	2946.51		954.542	532.198	27863.3	27425.5	11441.6	27425.5		1135.05	351.688	8045	7342.94	8095.29	7342.93	8095.3		1087.6	399.138	16730.4	16861.8	8374.97	16861.8		1354.76	131.978	1686	1738.93	1059.61	1738.93
181.141	1305.6	56501.3	56501.3			1194.64	292.098	2864.7	2864.7	2868.07	2864.7	2868.07		954.642	532.098	28909.3	28859.5	11426.1	28859.5		1135.15	351.588	8316.83	7341.19	8234.33	7341.17	8234.35		1087.7	399.038	17066.9	16981.9	8366.87	16981.9		1354.86	131.878	1641.71	1660.36	1059.49	1660.36
182.141	1304.6	57285.4	57285.4			1194.74	291.998	2765.51	2765.51	2769.97	2765.51	2769.97		954.742	531.998	29981.5	30327.6	11409.7	30327.6		1135.25	351.488	8290	7339.48	8390.34	7339.45	8390.37		1087.8	398.938	17163.3	17009.1	8358.68	17009.1		1354.96	131.778	1592.77	1586.59	1059.39	1586.59
183.141	1303.6	56626.2	56626.2			1194.84	291.898	2729.95	2729.95	2735.87	2729.95	2735.87		954.842	531.898	31430	31816.9	11391.9	31816.9		1135.35	351.388	8414.83	7337.55	8562.84	7337.51	8562.88		1087.9	398.838	17100.4	16940.4	8350.53	16940.4		1355.06	131.678	1500.67	1518.86	1059.31	1518.86
184.141	1302.6	55763.9	55763.9			1194.94	291.798	2687.47	2687.48	2695.24	2687.47	2695.25		954.942	531.798	32554.3	33309.7	11373.2	33309.7		1135.45	351.288	8863.58	7334.81	8750.98	7334.75	8751.04		1088	398.738	16858.6	16772	8342.61	16772		1355.16	131.578	1489.14	1456.66	1059.23	1456.66
185.141	1301.6	55066.1	55066.1			1195.04	291.698	2722.76	2722.77	2732.97	2722.76	2732.97		955.042	531.698	34105.2	34786.8	11353.1	34786.8		1135.55	351.188	8839.12	7332.12	8953.52	7332.03	8953.62		1088.1	398.638	16755.5	16517.9	8334.77	16517.9		1355.26	131.478	1449.93	1400.54	1059.15	1400.54
186.141	1300.6	54707.7	54707.7			1195.14	291.598	2808.66	2808.67	2821.93	2808.66	2821.94		955.142	531.598	35169.2	36230.4	11332	36230.4		1135.65	351.088	9019.57	7329.12	9167.13	7328.97	9167.28		1088.2	398.538	16233.5	16186.8	8327.41	16186.8		1355.36	131.378	1376.75	1350.42	1059.09	1350.42
187.141	1299.6	55294.6	55294.6			1195.24	291.498	2686.74	2686.75	2703.98	2686.74	2703.99		955.242	531.498	36742	37613.1	11309.4	37613.1		1135.75	350.988	9137.13	7325.93	9388.43	7325.7	9388.65		1088.3	398.438	15584.5	15783.6	8320.65	15783.6		1355.46	131.278	1329.73	1305.69	1059.04	1305.69
188.141	1298.6	56802.6	56802.6			1195.34	291.398	2711.14	2711.15	2733.35	2711.14	2733.36		955.342	531.398	37824	38913.4	11285.9	38913.4		1135.85	350.888	9395.75	7322.3	9612.78	7321.96	9613.13		1088.4	398.338	15081	15327.7	8314.35	15327.7		1355.56	131.178	1266.55	1266.82	1059	1266.82
189.141	1297.6	56932.5	56932.5			1195.44	291.298	2669.05	2669.07	2697.61	2669.05	2697.64		955.442	531.298	39270.7	40114.7	11261.1	40114.7		1135.95	350.788	9728.5	7318.13	9834.48	7317.61	9835		1088.5	398.238	14516	14832.6	8308.58	14832.6		1355.66	131.078	1210.56	1232.75	1058.97	1232.75
190.141	1296.6	55245.8	55245.8			1195.54	291.198	2697.93	2697.96	2734.37	2697.93	2734.41		955.542	531.198	40544.2	41197.5	11235.2	41197.5		1136.05	350.688	9954.05	7313.61	10047.2	7312.84	10048		1088.6	398.138	14148.3	14310	8303.14	14310		1355.76	130.978	1275.64	1203.31	1058.93	1203.31
191.141	1295.6	56983.9	56983.9			1195.64	291.098	2688.87	2681.29	2727.63	2681.24	2727.68		955.642	531.098	41714.7	42121.5	11208.2	42121.5		1136.15	350.588	10212.6	7308.74	10244.5	7307.59	10245.6		1088.7	398.038	13585.5	13775.3	8298.22	13775.3		1355.86	130.878	1189.74	1178.23	1058.9	1178.23
192.141	1294.6	57835	57835			1195.74	290.998	2611.86	2681.27	2739.84	2681.2	2739.91		955.742	530.998	42406.3	42883.1	11180.6	42883.1		1136.25	350.488	10245.7	7303.97	10420.1	7302.28	10421.8		1088.8	397.938	13184.9	13240.4	8293.66	13240.4		1355.96	130.778	1138.57	1156.72	1058.89	1156.72
193.141	1293.6	56222.8	56222.8			1195.84	290.898	2670.84	2681.3	2755.06	2681.19	2755.17		955.842	530.898	43113.2	43472.4	11152.3	43472.4		1136.35	350.388	10464.3	7299.02	10567.3	7296.56	10569.8		1088.9	397.838	12740.1	12716	8289.52	12716		1356.06	130.678	1190.49	1138.74	1058.86	1138.74
194.141	1292.6	57356.9	57356.9			1195.94	290.798	2722.22	2681.32	2773.66	2681.17	2773.81		955.942	530.798	43464	43876.9	11123.6	43876.9		1136.45	350.288	10581.6	7294.17	10678.7	7290.62	10682.2		1089	397.738	12080.4	12212.5	8285.99	12212.5		1356.16	130.578	1141.32	1123.61	1058.85	1123.61
195.141	1291.6	57041.1	57041.1			1196.04	290.698	2672.51	2681.38	2796.48	2681.17	2796.7		956.042	530.698	44089.8	44056.7	11094.4	44056.7		1136.55	350.188	10666.7	7289.6	10750.4	7284.51	10755.5		1089.1	397.638	11560.6	11735.4	8282.94	11735.4		1356.26	130.478	1099.2	1110.98	1058.84	1110.98
196.141	1290.6	56910.6	56910.6			1196.14	290.598	2724.74	2681.45	2824.13	2681.14	2824.44		956.142	530.598	44128.3	44039.4	11065.2	44039.4		1136.65	350.088	10753.9	7285.46	10779.8	7278.23	10787.1		1089.2	397.538	11096.3	11289.4	8280.32	11289.4		1356.36	130.378	1111.31	1100.66	1058.83	1100.66
197.141	1289.6	57213.4	57213.4			1196.24	290.498	2720.8	2681.56	2857.57	2681.12	2858.01		956.242	530.498	44567.3	43824.6	11035.5	43824.6		1136.75	349.988	10883.6	7281.93	10765.5	7271.71	10775.7		1089.3	397.438	10926.7	10881.3	8277.85	10881.3		1356.46	130.278	1122.43	1092.09	1058.82	1092.09
198.141	1288.6	57172.6	57172.6			1196.34	290.398	2897.86	2681.61	2897.67	2681	2898.28		956.342	530.398	44262	43408	11006	43408		1136.85	349.888	10787.8	7279.68	10708.1	7265.35	10722.4		1089.4	397.338	10607	10509.5	8275.68	10509.5		1356.56	130.178	1155.24	1085.16	1058.8	1085.16
199.141	1287.6	57253.7	57253.7			1196.44	290.298	2864.69	2681.76	2945.51	2680.9	2946.37		956.442	530.298	43421.3	42783.2	10977.3	42783.2		1136.95	349.788	10784	7278.9	10607.4	7258.99	10627.3		1089.5	397.238	10292.7	10174.5	8273.81	10174.5		1356.66	130.078	1094.76	1079.55	1058.79	1079.55
200.141	1286.6	56492.9	56492.9			1196.54	290.198	2827.09	2682.02	3002.53	2680.82	3003.72		956.542	530.198	42865.7	41985.9	10949.1	41985.9		1137.05	349.688	10350.7	7280.85	10470.1	7253.39	10497.5		1089.6	397.138	10107.9	9878.71	8272.1	9878.71		1356.76	129.978	1104.72	1074.99	1058.78	1074.99
201.141	1285.6	57718.5	57718.5			1196.64	290.098	2957.62	2682.33	3069.47	2680.67	3071.13		956.642	530.098	42268	41030	10921.3	41030		1137.15	349.588	10238.6	7285.53	10301.1	7247.99	10338.6		1089.7	397.038	9684.6	9618.65	8270.78	9618.65		1356.86	129.878	1174.95	1071.39	1058.76	1071.39
202.141	1284.6	56750.2	56750.2			1196.74	289.998	3072.91	2682.74	3148.38	2680.46	3150.67		956.742	529.998	41079.3	39922.2	10894.6	39922.2		1137.25	349.488	10076.4	7293.78	10106.6	7242.88	10157.5		1089.8	396.938	9650.7	9391.19	8269.5	9391.19		1356.96	129.778	1098.3	1068.51	1058.75	1068.51
203.141	1283.6	58198.4	58198.4			1196.84	289.898	3283.24	2683.27	3239.71	2680.13	3242.85		956.842	529.898	39434.5	38683.8	10869.3	38683.8		1137.35	349.388	9800.52	7306.7	9893.18	7238.25	9961.63		1089.9	396.838	9474.99	9195.67	8268.37	9195.67		1357.06	129.678	1081.36	1066.25	1058.75	1066.25
204.141	1282.6	58267.8	58267.8			1196.94	289.798	3299.72	2684.08	3346.28	2679.79	3350.57		956.942	529.798	37881.2	37347	10845.4	37347		1137.45	349.288	9388.62	7325.67	9667.43	7234.36	9758.73		1090	396.738	9201.81	9029.28	8267.5	9029.28		1357.16	129.578	1154.41	1064.47	1058.73	1064.47
205.141	1281.6	58178.4	58178.4			1197.04	289.698	3453.67	2685.2	3467.91	2679.37	3473.74		957.042	529.698	36392.8	35931.8	10822.7	35931.8		1137.55	349.188	9368.4	7351.56	9436.09	7230.5	9557.16		1090.1	396.638	9120.42	8887.54	8266.71	8887.54		1357.26	129.478	1154.26	1063.06	1058.71	1063.06
206.141	1280.6	59288.6	59288.6			1197.14	289.598	3549.96	2686.78	3608.08	2678.89	3615.97		957.142	529.598	34940.8	34453.5	10801.4	34453.5		1137.65	349.088	9308.48	7385.97	9205.01	7226.74	9364.23		1090.2	396.538	8988.72	8768.33	8266.04	8768.33		1357.36	129.378	1066.26	1062.01	1058.71	1062.01
207.141	1279.6	57620.2	57620.2			1197.24	289.498	3689.29	2688.96	3765.7	2678.34	3776.33		957.242	529.498	33138.2	32939.3	10781.6	32939.3		1137.75	348.988	9179.02	7430.88	8979.25	7223.21	9186.91		1090.3	396.438	9034.01	8669.8	8265.32	8669.8		1357.46	129.278	1074.54	1061.18	1058.71	1061.18
208.141	1278.6	58596.2	58596.2			1197.34	289.398	4024.62	2691.84	3944.79	2677.6	3959.02		957.342	529.398	31009.8	31410.8	10763.6	31410.8		1137.85	348.888	8945.37	7488.69	8763.11	7220.1	9031.7		1090.4	396.338	8864.71	8587.88	8264.76	8587.88		1357.56	129.178	1096.3	1060.55	1058.7	1060.55
209.141	1277.6	57371.4	57371.4			1197.44	289.298	4217.59	2695.72	4143.05	2676.76	4162		957.442	529.298	29439.3	29884.5	10747.1	29884.5		1137.95	348.788	8762.72	7561.79	8560.65	7217.31	8905.14		1090.5	396.238	8710.15	8520.38	8264.35	8520.38		1357.66	129.078	1077.76	1060.07	1058.7	1060.07
210.141	1276.6	58469.9	58469.9			1197.54	289.198	4416	2700.98	4364.97	2675.81	4390.14		957.542	529.198	27831.3	28380.8	10732	28380.8		1138.05	348.688	8543.42	7653.04	8373.5	7214.91	8811.63		1090.6	396.138	8536.57	8466.26	8264.09	8466.26		1357.76	128.978	1096.95	1059.7	1058.69	1059.7
211.141	1275.6	58313.8	58313.8			1197.64	289.098	4688.11	2707.88	4606.62	2674.71	4639.78		957.642	529.098	26313.8	26912.6	10718.1	26912.6		1138.15	348.588	8560.27	7765.01	8202.53	7212.47	8755.07		1090.7	396.038	8680.09	8422.12	8263.71	8422.12		1357.86	128.878	1121.07	1059.42	1058.68	1059.42
212.141	1274.6	58756.9	58756.9			1197.74	288.998	4984.3	2717.07	4872.29	2673.45	4915.91		957.742	528.998	24974.3	25490.7	10705.5	25490.7		1138.25	348.488	8603.73	7900.86	8048.34	7209.96	8739.24		1090.8	395.938	8690.21	8386.4	8263.31	8386.4		1357.96	128.778	1115.52	1059.21	1058.67	1059.21
213.141	1273.6	58537	58537			1197.84	288.898	5349.16	2728.88	5156.61	2671.99	5213.5		957.842	528.898	23678.8	24125.8	10694	24125.8		1138.35	348.388	8718.72	8064.46	7910.91	7207.23	8768.14		1090.9	395.838	8663.16	8358.17	8262.94	8358.17		1358.06	128.678	1075.36	1059.06	1058.66	1059.06
214.141	1272.6	59119.8	59119.8			1197.94	288.798	5660.59	2744.48	5462.43	2670.36	5536.55		957.942	528.798	22212.5	22835.1	10683.8	22835.1		1138.45	348.288	8928.83	8258.78	7790.42	7204.11	8845.09		1091	395.738	8395.54	8336.04	8262.81	8336.04		1358.16	128.578	1062.68	1058.95	1058.66	1058.95
215.141	1271.6	59137.2	59137.2			1198.04	288.698	5906.96	2764.28	5783.78	2668.59	5879.47		958.042	528.698	21079.3	21615	10674.6	21615		1138.55	348.188	8944.68	8486.86	7685.37	7200.97	8971.26		1091.1	395.638	8404.24	8318.5	8262.68	8318.5		1358.26	128.478	1072.76	1058.86	1058.66	1058.86
216.141	1270.6	58650.3	58650.3			1198.14	288.598	6244.64	2790.12	6120.55	2666.64	6244.03		958.142	528.598	19572	20469.4	10666.7	20469.4		1138.65	348.088	9076.02	8751.04	7594.43	7197.57	9147.9		1091.2	395.538	8474.16	8304.78	8262.48	8304.78		1358.36	128.378	1095.36	1058.8	1058.65	1058.8
217.141	1269.6	59003.3	59003.3			1198.24	288.498	6714.45	2822.24	6466.62	2664.43	6624.44		958.242	528.498	18649	19404.7	10659.7	19404.7		1138.75	347.988	9393.67	9052.84	7516.02	7193.6	9375.26		1091.3	395.438	8492.25	8294.2	8262.27	8294.2		1358.46	128.278	1045.11	1058.75	1058.65	1058.75
218.141	1268.6	59473.1	59473.1			1198.34	288.398	7081.75	2863.7	6818.51	2662.01	7020.2		958.342	528.398	17458.5	18426.4	10653.6	18426.4		1138.85	347.888	9778.97	9392.93	7448.79	7188.93	9652.8		1091.4	395.338	8463.42	8285.97	8262.08	8285.97		1358.56	128.178	1021.41	1058.72	1058.64	1058.72
219.141	1267.6	61927.3	61927.3			1198.44	288.298	7422.44	2914.6	7170.33	2659.41	7425.51		958.442	528.298	16945	17524.6	10648.1	17524.6		1138.95	347.788	9920.2	9771.25	7392.16	7183.99	9979.43		1091.5	395.238	8427.84	8279.65	8261.93	8279.65		1358.66	128.078	1051.19	1051.24	1051.19	1051.24
220.141	1266.6	62159.2	62159.2			1198.54	288.198	7796.54	2979.56	7515.23	2656.61	7838.19		958.542	528.198	16353.8	16698.1	10643	16698.1		1139.05	347.688	10481.9	10184.8	7343.45	7178.02	10350.3		1091.6	395.138	8515.31	8274.83	8261.69	8274.83		1358.76	127.978	1040.45	1040.49	1040.45	1040.49
221.141	1265.6	59410.2	59410.2			1198.64	288.098	8163.29	3058.22	7847.65	2653.6	8252.27		958.642	528.098	15589.6	15951.4	10638.6	15951.4		1139.15	347.588	10817.1	10630.3	7301.84	7171.44	10760.7		1091.7	395.038	8632.84	8270.99	8261.35	8270.99		1358.86	127.878	1069.44	1069.47	1069.44	1069.47
222.141	1264.6	58837	58837			1198.74	287.998	8717.64	3157.25	8158.37	2650.29	8665.33		958.742	527.998	15171.1	15279.4	10634.6	15279.4		1139.25	347.488	11371.5	11100.4	7265.8	7163.84	11202.4		1091.8	394.938	8528.65	8268.12	8261.1	8268.12		1358.96	127.778	1069.39	1069.4	1069.39	1069.4
223.141	1263.6	60040.7	60040.7			1198.84	287.898	8979.01	3276.01	8442.56	2646.83	9071.74		958.842	527.898	14730.2	14673.2	10631	14673.2		1139.35	347.388	11564.4	11586.3	7235.01	7155.88	11665.4		1091.9	394.838	8313.31	8266.15	8261.05	8266.15		1359.06	127.678	1080.52	1080.53	1080.52	1080.53
224.141	1262.6	58921.1	58921.1			1198.94	287.798	9415.15	3423.2	8690.48	2643.13	9470.55		958.942	527.798	14056.1	14129.2	10627.9	14129.2		1139.45	347.288	12088	12075.9	7208.05	7146.96	12137		1092	394.738	8498.81	8264.5	8260.83	8264.5		1359.16	127.578	1081.43	1081.44	1081.43	1081.44
225.141	1261.6	60285	60285			1199.04	287.698	9911.3	3598.05	8898	2639.16	9856.88		959.042	527.698	13544.5	13650.4	10625.4	13650.4		1139.55	347.188	12635.1	12555.6	7183.82	7137.03	12602.4		1092.1	394.638	8290.14	8263.42	8260.8	8263.42		1359.26	127.478	1106.97	1106.97	1106.97	1106.97
226.141	1260.6	60677.3	60677.3			1199.14	287.598	10085.8	3811.46	9057.3	2635.1	10233.7		959.142	527.598	13305.7	13226.6	10623	13226.6		1139.65	347.088	13311.5	13010.1	7161.41	7125.86	13045.6		1092.2	394.538	8373.25	8262.56	8260.7	8262.56		1359.36	127.378	1099.99	1099.99	1099.99	1099.99
227.141	1259.6	59964.3	59964.3			1199.24	287.498	10628.5	4062.72	9165.28	2630.73	10597.3		959.242	527.498	13240.5	12851.2	10620.7	12851.2		1139.75	346.988	13627.3	13424	7140.88	7114.1	13450.7		1092.3	394.438	8309.07	8261.97	8260.65	8261.97		1359.46	127.278	1032.35	1032.36	1032.35	1032.36
228.141	1258.6	59334.7	59334.7			1199.34	287.398	10926.8	4364.45	9217.78	2626.2	10956		959.342	527.398	12787.3	12520.4	10618.7	12520.4		1139.85	346.888	13821.5	13781.3	7122.01	7101.97	13801.4		1092.4	394.338	8162.5	8261.49	8260.56	8261.49		1359.56	127.178	1057.15	1057.15	1057.15	1057.15
229.141	1257.6	60864.9	60864.9			1199.44	287.298	11335.1	4716.48	9213.31	2621.44	11308.4		959.442	527.298	12544.8	12236.4	10617	12236.4		1139.95	346.788	14052.2	14066.6	7104.32	7089.4	14081.5		1092.5	394.238	8286.05	8261.18	8260.54	8261.18		1359.66	127.078	1012.19	1012.19	1012.19	1012.19
230.141	1256.6	61082.1	61082.1			1199.54	287.198	11713.4	5132.5	9152.48	2616.48	11668.5		959.542	527.198	12144	11988.5	10615.7	11988.5		1140.05	346.688	14541.8	14263.8	7086.94	7075.92	14274.9		1092.6	394.138	8485.04	8260.77	8260.33	8260.77		1359.76	126.978	1067.74	1067.74	1067.74	1067.74
231.141	1255.6	59933.1	59933.1			1199.64	287.098	11768.3	5613.21	9035.68	2611.48	12037.4		959.642	527.098	11903.1	11772.8	10614.5	11772.8		1140.15	346.588	14547.1	14366.7	7070.48	7062.4	14374.8		1092.7	394.038	8338.16	8260.56	8260.25	8260.56		1359.86	126.878	1046.74	1046.74	1046.74	1046.74
232.141	1254.6	60067.8	60067.8			1199.74	286.998	12208.4	6172.21	8868.09	2606.24	12434.1		959.742	526.998	11656.7	11586.8	10613.6	11586.8		1140.25	346.488	14454	14370.2	7054.9	7049.03	14376.1		1092.8	393.938	8132.09	8260.34	8260.13	8260.34		1359.96	126.778	1019.41	1019.41	1019.41	1019.41
233.141	1253.6	60898.5	60898.5			1199.84	286.898	12966.1	6810.63	8651.4	2600.58	12861.5		959.842	526.898	11562.2	11429.5	10612.8	11429.5		1140.35	346.388	14332.7	14273.6	7040.09	7035.86	14277.8		1092.9	393.838	8342.51	8260.2	8260.06	8260.2		1360.06	126.678	1063.15	1063.15	1063.15	1063.15
234.141	1252.6	61352.1	61352.1			1199.94	286.798	13449.6	7540.99	8394.63	2594.65	13341		959.942	526.798	11617.7	11294	10611.9	11294		1140.45	346.288	14082.5	14080.9	7026.15	7023.11	14084		1093	393.738	8371.24	8260.05	8259.95	8260.05		1360.16	126.578	1023.36	1023.36	1023.36	1023.36
235.141	1251.6	61959.8	61959.8			1200.04	286.698	13917	8365.29	8101.12	2588.47	13877.9		960.042	526.698	11168	11178.3	10611.4	11178.3		1140.55	346.188	13893.1	13800.3	7012.85	7010.68	13802.5		1093.1	393.638	8135.71	8259.9	8259.84	8259.9		1360.26	126.478	1038.2	1038.2	1038.2	1038.2
236.141	1250.6	61931.4	61931.4			1200.14	286.598	14655.1	9292.3	7780.98	2581.88	14491.4		960.142	526.598	11351.6	11080.5	10610.7	11080.5		1140.65	346.088	13359.7	13444	7000.73	6999.2	13445.6		1093.2	393.538	8358.39	8259.79	8259.75	8259.79
237.141	1249.6	63194.5	63194.5			1200.24	286.498	15164.6	10324.3	7438.85	2575	15188.2		960.242	526.498	11402.2	10998.5	10610	10998.5		1140.75	345.988	12784.9	13026.5	6989.81	6988.73	13027.5		1093.3	393.438	8293.88	8259.74	8259.72	8259.74
238.141	1248.6	63774.4	63774.4			1200.34	286.398	16102.8	11464.3	7083.93	2567.61	15980.6		960.342	526.398	11388.1	10929.1	10609.3	10929.1		1140.85	345.888	12344.2	12562.3	6979.79	6979.05	12563		1093.4	393.338	8324.9	8324.92	8324.9	8324.92
239.141	1247.6	63219	63219			1200.44	286.298	16890.8	12713.6	6721.72	2559.79	16875.5		960.442	526.298	11229.8	10870.6	10608.8	10870.6		1140.95	345.788	11969.9	12069.6	6970.54	6970.02	12070.1		1093.5	393.238	8199.23	8199.24	8199.23	8199.24
240.141	1246.6	62707.2	62707.2			1200.54	286.198	18115.9	14067.1	6358.84	2551.29	17874.7		960.542	526.198	10939.6	10822.5	10608.5	10822.5		1141.05	345.688	11642.7	11564	6961.92	6961.57	11564.3		1093.6	393.138	8144.31	8144.32	8144.31	8144.32
241.141	1245.6	63602	63602			1200.64	286.098	19032.4	15523.6	6001.47	2542.29	18982.7		960.642	526.098	11001.9	10782.6	10608.2	10782.6		1141.15	345.588	11041.7	11059.9	6954.43	6954.19	11060.2		1093.7	393.038	8167.27	8167.28	8167.27	8167.28
242.141	1244.6	63405.4	63405.4			1200.74	285.998	20312.2	17068.7	5652.77	2532.59	20188.9		960.742	525.998	11021.5	10749.3	10607.8	10749.3		1141.25	345.488	10586	10569.3	6947.78	6947.62	10569.5		1093.8	392.938	8271.94	8271.94	8271.94	8271.94
243.141	1243.6	64031.4	64031.4			1200.84	285.898	21626.9	18695.3	5319.06	2522.16	21492.2		960.842	525.898	10750.4	10721.8	10607.7	10721.8		1141.35	345.388	10358.5	10101.4	6941.56	6941.45	10101.5		1093.9	392.838	8173.98	8173.98	8173.98	8173.98
244.141	1242.6	63904.3	63904.3			1200.94	285.798	22939.9	20380.6	5000.12	2511.01	22869.7		960.942	525.798	10627.7	10699.7	10607.6	10699.7		1141.45	345.288	9597.68	9664.72	6936.72	6936.64	9664.79		1094	392.738	8130.97	8130.98	8130.97	8130.98
245.141	1241.6	64089.7	64089.7			1201.04	285.698	24413.8	22108	4702.11	2499.04	24311.1		961.042	525.698	10635.5	10681.6	10607.6	10681.6		1141.55	345.188	9295.55	9263.42	6932.43	6932.38	9263.47		1094.1	392.638	8394.16	8394.16	8394.16	8394.16
246.141	1240.6	62962.3	62962.3			1201.14	285.598	25693.2	23849	4422.28	2486.37	25784.9		961.142	525.598	10511.4	10666.6	10607.5	10666.6		1141.65	345.088	9090.78	8901.3	6928.5	6928.47	8901.34		1094.2	392.538	8181.68	8181.68	8181.68	8181.68
247.141	1239.6	65410.4	65410.4			1201.24	285.498	26862	25574.6	4165.77	2473.06	27267.3		961.242	525.498	10633.1	10654.5	10607.5	10654.5		1141.75	344.988	8684.52	8579.37	6925.32	6925.3	8579.39		1094.3	392.438	8195.14	8195.14	8195.14	8195.14
248.141	1238.6	64402.4	64402.4			1201.34	285.398	28624.4	27255.8	3928.39	2458.78	28725.4		961.342	525.398	10584.4	10644.9	10607.5	10644.9		1141.85	344.888	8351.53	8296.63	6922.73	6922.72	8296.64		1094.4	392.338	8199.23	8199.23	8199.23	8199.23
249.141	1237.6	63443	63443			1201.44	285.298	29929.7	28848.7	3713.84	2443.77	30118.7		961.442	525.298	10664.6	10637	10607.4	10637		1141.95	344.788	8248.73	8051.1	6920.33	6920.32	8051.11		1094.5	392.238	8325.96	8325.96	8325.96	8325.96
250.141	1236.6	63686.1	63686.1			1201.54	285.198	31063	30333.1	3518.17	2428.14	31423.1		961.542	525.198	10741.8	10765.2	10741.8	10765.2		1142.05	344.688	8007.58	7840.68	6918.36	6918.35	7840.68		1094.6	392.138	8206.42	8206.43	8206.42	8206.43
251.141	1235.6	63194.5	63194.5			1201.64	285.098	32179.5	31649.7	3343.34	2411.89	32581.2		961.642	525.098	10612.3	10630.6	10612.3	10630.6		1142.15	344.588	7852.5	7662.3	6916.66	6916.66	7662.3		1094.7	392.038	8320.23	8320.23	8320.23	8320.23
252.141	1234.6	65265.9	65265.9			1201.74	284.998	32924.9	32796.5	3185.84	2395.22	33587.1		961.742	524.998	10506.5	10520.8	10506.5	10520.8		1142.25	344.488	7849.6	7512.5	6914.98	6914.97	7512.5		1094.8	391.938	8198.42	8198.43	8198.42	8198.43
253.141	1233.6	64909	64909			1201.84	284.898	34127	33701.3	3046.11	2377.89	34369.5		961.842	524.898	10577.3	10588.5	10577.3	10588.5		1142.35	344.388	7588.85	7388.44	6913.76	6913.75	7388.44		1094.9	391.838	8120.16	8120.16	8120.16	8120.16
254.141	1232.6	65267	65267			1201.94	284.798	34718.6	34387.1	2921.38	2360.23	34948.3		961.942	524.798	10529.4	10538.1	10529.4	10538.1		1142.45	344.288	7510.32	7286.83	6912.68	6912.68	7286.83		1095	391.738	8183.4	8183.4	8183.4	8183.4
255.141	1231.6	66795.4	66795.4			1202.04	284.698	35465.3	34779.5	2811.35	2342.15	35248.7		962.042	524.698	10649.5	10656.3	10649.5	10656.3		1142.55	344.188	7379.8	7204.54	6911.83	6911.83	7204.54		1095.1	391.638	8285.95	8285.95	8285.95	8285.95
256.141	1230.6	68658.6	68658.6			1202.14	284.598	35717.9	34922.9	2713.87	2323.92	35312.9		962.142	524.598	10642.8	10648	10642.8	10648		1142.65	344.088	7383.38	7138.08	6910.98	6910.98	7138.08		1095.2	391.538	8426.64	8426.64	8426.64	8426.64
257.141	1229.6	68205	68205			1202.24	284.498	35641.9	34758.7	2628.35	2305.72	35081.3		962.242	524.498	10565.9	10569.9	10565.9	10569.9		1142.75	343.988	7210.38	7085.18	6910.44	6910.44	7085.18		1095.3	391.438	8345.74	8345.74	8345.74	8345.74
258.141	1228.6	68354.3	68354.3			1202.34	284.398	35222.6	34341.7	2553.17	2287.74	34607.1		962.342	524.398	10480.1	10483.1	10480.1	10483.1		1142.85	343.888	7237.2	7043.19	6909.84	6909.84	7043.19		1095.4	391.338	8184.67	8184.68	8184.67	8184.68
259.141	1227.6	69307.4	69307.4			1202.44	284.298	34463.2	33638.5	2487.49	2270.16	33855.8		962.442	524.298	10388.9	10391.2	10388.9	10391.2		1142.95	343.788	7297.03	7010.06	6909.14	6909.14	7010.06		1095.5	391.238	8233.05	8233.05	8233.05	8233.05
260.141	1226.6	68533	68533			1202.54	284.198	33533.9	32708.1	2430.12	2253.09	32885.1		962.542	524.198	10523	10524.8	10523	10524.8		1143.05	343.688	7114.75	6984.51	6908.77	6908.77	6984.51		1095.6	391.138	8272.8	8272.8	8272.8	8272.8
261.141	1225.6	69446	69446			1202.64	284.098	32257.1	31543.7	2380.14	2236.7	31687.1		962.642	524.098	10574.9	10576.2	10574.9	10576.2		1143.15	343.588	7112.13	6964.77	6908.4	6908.4	6964.77		1095.7	391.038	8404.55	8404.55	8404.55	8404.55
262.141	1224.6	68876.6	68876.6			1202.74	283.998	30919	30201.7	2336.74	2221.03	30317.4		962.742	523.998	10652.4	10653.4	10652.4	10653.4		1143.25	343.488	6843.37	6949.92	6908.29	6908.29	6949.92		1095.8	390.938	8240.09	8240.09	8240.09	8240.09
263.141	1223.6	69859.8	69859.8			1202.84	283.898	28915	28697.5	2299.24	2206.45	28790.3		962.842	523.898	10579.2	10579.9	10579.2	10579.9		1143.35	343.388	6908.63	6938.85	6908.29	6908.29	6938.85		1095.9	390.838	8187.54	8187.54	8187.54	8187.54
264.141	1222.6	69083.1	69083.1			1202.94	283.798	27018.6	27079.8	2267.04	2192.9	27154		962.942	523.798	10563.8	10564.4	10563.8	10564.4		1143.45	343.288	6869.9	6930.47	6908.22	6908.22	6930.47		1096	390.738	8211.42	8211.43	8211.42	8211.43
265.141	1221.6	67607.7	67607.7			1203.04	283.698	25146.1	25376.9	2239.2	2180.36	25435.7		963.042	523.698	10337.7	10338.2	10337.7	10338.2		1143.55	343.188	6910.22	6924.29	6908.21	6908.21	6924.29		1096.1	390.638	8392.9	8392.9	8392.9	8392.9
266.141	1220.6	64780.7	64780.7			1203.14	283.598	23290.7	23627.6	2215.4	2168.83	23674.2		963.142	523.598	10425.3	10425.7	10425.3	10425.7		1143.65	343.088	7072.82	6919.43	6907.92	6907.92	6919.43		1096.2	390.538	8359.46	8359.46	8359.46	8359.46
267.141	1219.6	64028.5	64028.5			1203.24	283.498	21353.9	21863.6	2194.93	2158.35	21900.2		963.242	523.498	10639	10639.3	10639	10639.3		1143.75	342.988	7050.7	6915.83	6907.66	6907.66	6915.83		1096.3	390.438	8342.5	8342.5	8342.5	8342.5
268.141	1218.6	61914.3	61914.3			1203.34	283.398	19491.9	20113.7	2177.56	2148.89	20142.4		963.342	523.398	10700.6	10700.8	10700.6	10700.8		1143.85	342.888	7084.7	6913.1	6907.34	6907.34	6913.1		1096.4	390.338	8338.42	8338.43	8338.42	8338.43
269.141	1217.6	59147.4	59147.4			1203.44	283.298	17668.8	18405.1	2162.7	2140.41	18427.4		963.442	523.298	10626.9	10627	10626.9	10627		1143.95	342.788	6786.57	6911.14	6907.12	6907.12	6911.14		1096.5	390.238	8247.37	8247.38	8247.37	8247.38
270.141	1216.6	58848.5	58848.5			1203.54	283.198	16079.5	16757.8	2150.11	2132.8	16775.2		963.542	523.198	10738.6	10738.7	10738.6	10738.7		1144.05	342.688	6775.32	6909.67	6906.88	6906.88	6909.67		1096.6	390.138	8370.04	8370.04	8370.04	8370.04
271.141	1215.6	56347	56347			1203.64	283.098	14376.4	15190	2139.43	2126.11	15203.3		963.642	523.098	10733.9	10734	10733.9	10734		1144.15	342.588	6864.92	6908.73	6906.81	6906.81	6908.73		1096.7	390.038	8229.84	8229.84	8229.84	8229.84
272.141	1214.6	54299.6	54299.6			1203.74	282.998	12973.6	13715	2130.43	2120.18	13725.2		963.742	522.998	10696.6	10696.7	10696.6	10696.7		1144.25	342.488	6942.33	6908.06	6906.74	6906.74	6908.06		1096.8	389.938	8323.16	8323.16	8323.16	8323.16
273.141	1213.6	53013	53013			1203.84	282.898	11741.9	12340	2122.73	2114.93	12347.8		963.842	522.898	10736.7	10736.8	10736.7	10736.8		1144.35	342.388	7127.23	7128.12	7127.23	7127.23	7128.12		1096.9	389.838	8223.4	8223.4	8223.4	8223.4
274.141	1212.6	52658.2	52658.2			1203.94	282.798	10522.3	11074.3	2116.28	2110.34	11080.2		963.942	522.798	10757.1	10757.2	10757.1	10757.2		1144.45	342.288	6899.43	6900.03	6899.43	6899.43	6900.03		1097	389.738	8278.74	8278.74	8278.74	8278.74
275.141	1211.6	51795.3	51795.3			1204.04	282.698	9775.91	9914.64	2110.63	2106.15	9919.12		964.042	522.698	10498	10498	10498	10498		1144.55	342.188	6907.9	6908.3	6907.9	6907.9	6908.3		1097.1	389.638	8268.9	8268.9	8268.9	8268.9
276.141	1210.6	51273.9	51273.9			1204.14	282.598	8911.61	8868.02	2105.82	2102.43	8871.4		964.142	522.598	10438.6	10438.6	10438.6	10438.6		1144.65	342.088	6772.28	6772.55	6772.28	6772.28	6772.55		1097.2	389.538	8258.42	8258.43	8258.42	8258.43
277.141	1209.6	50200.6	50200.6			1204.24	282.498	8182.84	7923.39	2101.64	2099.11	7925.91		964.242	522.498	10466.1	10466.1	10466.1	10466.1		1144.75	341.988	6756	6756.17	6756	6756	6756.17		1097.3	389.438	8163.35	8163.35	8163.35	8163.35
278.141	1208.6	50127.9	50127.9			1204.34	282.398	7617.57	7086.22	2097.99	2096.1	7088.1		964.342	522.398	10495.2	10495.2	10495.2	10495.2		1144.85	341.888	6832.77	6832.88	6832.77	6832.77	6832.88		1097.4	389.338	8236.51	8236.51	8236.51	8236.51
279.141	1207.6	49202.9	49202.9			1204.44	282.298	6948.74	6340.4	2094.84	2093.45	6341.79		964.442	522.298	10619.5	10619.5	10619.5	10619.5		1144.95	341.788	6728.38	6728.46	6728.38	6728.38	6728.46		1097.5	389.238	8133.16	8133.16	8133.16	8133.16
280.141	1206.6	48626.7	48626.7			1204.54	282.198	6421.46	5690.77	2092.12	2091.08	5691.8		964.542	522.198	10747.7	10747.7	10747.7	10747.7		1145.05	341.688	6863.75	6863.8	6863.75	6863.75	6863.8		1097.6	389.138	8277.41	8277.41	8277.41	8277.41
281.141	1205.6	48693.5	48693.5			1204.64	282.098	5936.8	5118.59	2089.74	2088.98	5119.35		964.642	522.098	10404.2	10404.2	10404.2	10404.2		1145.15	341.588	6833.53	6833.56	6833.53	6833.53	6833.56		1097.7	389.038	8260.3	8260.3	8260.3	8260.3
282.141	1204.6	48694.1	48694.1			1204.74	281.998	5498.85	4628.38	2087.67	2087.12	4628.93		964.742	521.998	10677.5	10677.5	10677.5	10677.5		1145.25	341.488	6783	6783.02	6783	6783	6783.02		1097.8	388.938	8284.23	8284.23	8284.23	8284.23
283.141	1203.6	48636.8	48636.8			1204.84	281.898	5131.1	4201	2085.86	2085.46	4201.4		964.842	521.898	10553.4	10553.4	10553.4	10553.4		1145.35	341.388	6731.18	6731.2	6731.18	6731.18	6731.2
284.141	1202.6	48718.4	48718.4			1204.94	281.798	4877.91	3840.59	2084.22	2083.93	3840.88		964.942	521.798	10712.7	10712.7	10712.7	10712.7		1145.45	341.288	6846.77	6846.77	6846.77	6846.77	6846.77
285.141	1201.6	48165.2	48165.2			1205.04	281.698	4512.86	3529.3	2082.81	2082.61	3529.51		965.042	521.698	10482.4	10482.4	10482.4	10482.4		1145.55	341.188	6958.45	6958.45	6958.45	6958.45	6958.45
286.141	1200.6	48670.4	48670.4			1205.14	281.598	4402.19	3270.79	2081.49	2081.34	3270.94		965.142	521.598	10402.6	10402.6	10402.6	10402.6		1145.65	341.088	6880.42	6880.42	6880.42	6880.42	6880.42
287.141	1199.6	49212.4	49212.4			1205.24	281.498	4067.44	3049.62	2080.36	2080.25	3049.73		965.242	521.498	10492.9	10492.9	10492.9	10492.9		1145.75	340.988	6870.02	6870.02	6870.02	6870.02	6870.02
288.141	1198.6	48649.8	48649.8			1205.34	281.398	3741.29	2868.5	2079.42	2079.35	2868.58		965.342	521.398	10454.3	10454.3	10454.3	10454.3		1145.85	340.888	6799.75	6799.75	6799.75	6799.75	6799.75
289.141	1197.6	50124.9	50124.9			1205.44	281.298	3536.63	2715.27	2078.6	2078.55	2715.32		965.442	521.298	10403.5	10403.5	10403.5	10403.5		1145.95	340.788	6780.77	6780.77	6780.77	6780.77	6780.77
290.141	1196.6	50745.1	50745.1			1205.54	281.198	3435.06	2590.94	2077.85	2077.81	2590.98		965.542	521.198	10612.3	10612.3	10612.3	10612.3		1146.05	340.688	6790.22	6790.22	6790.22	6790.22	6790.22
291.141	1195.6	50618.2	50618.2			1205.64	281.098	3290.04	2487.08	2077.17	2077.15	2487.11		965.642	521.098	10586.8	10586.8	10586.8	10586.8		1146.15	340.588	6910.92	6910.92	6910.92	6910.92	6910.92
292.141	1194.6	50080.4	50080.4			1205.74	280.998	3114.32	2403.62	2076.6	2076.58	2403.64		965.742	520.998	10434.6	10434.6	10434.6	10434.6		1146.25	340.488	6770.6	6770.6	6770.6	6770.6	6770.6
293.141	1193.6	50710.3	50710.3			1205.84	280.898	2966.4	2334.83	2076.11	2076.1	2334.84		965.842	520.898	10362.1	10362.1	10362.1	10362.1		1146.35	340.388	6826.88	6826.88	6826.88	6826.88	6826.88
294.141	1192.6	50069.9	50069.9			1205.94	280.798	2958.1	2279.95	2075.62	2075.61	2279.96		965.942	520.798	10289	10289	10289	10289		1146.45	340.288	6830.4	6830.4	6830.4	6830.4	6830.4
295.141	1191.6	50683.9	50683.9			1206.04	280.698	2784.71	2235.33	2075.23	2075.23	2235.33		966.042	520.698	10518.8	10518.8	10518.8	10518.8		1146.55	340.188	6765.02	6765.02	6765.02	6765.02	6765.02
296.141	1190.6	49293.2	49293.2			1206.14	280.598	2714	2200.04	2074.88	2074.88	2200.04		966.142	520.598	10655.7	10655.7	10655.7	10655.7		1146.65	340.088	6929.52	6929.52	6929.52	6929.52	6929.52
297.141	1189.6	48575.2	48575.2			1206.24	280.498	2570.46	2171.74	2074.61	2074.61	2171.74		966.242	520.498	10398.2	10398.2	10398.2	10398.2		1146.75	339.988	6844	6844	6844	6844	6844
298.141	1188.6	49022.9	49022.9			1206.34	280.398	2548.27	2149.51	2074.35	2074.35	2149.51		966.342	520.398	10729	10729	10729	10729		1146.85	339.888	6938.07	6938.07	6938.07	6938.07	6938.07
299.141	1187.6	50106	50106			1206.44	280.298	2463.6	2131.91	2074.14	2074.14	2131.91		966.442	520.298	10728.5	10728.6	10728.5	10728.6		1146.95	339.788	6781.15	6781.15	6781.15	6781.15	6781.15
300.141	1186.6	48322.4	48322.4			1206.54	280.198	2405.11	2118.21	2073.96	2073.95	2118.21		966.542	520.198	10639.2	10639.2	10639.2	10639.2		1147.05	339.688	6727.68	6727.68	6727.68	6727.68	6727.68
301.141	1185.6	49171.3	49171.3			1206.64	280.098	2359.63	2107.5	2073.8	2073.8	2107.5		966.642	520.098	10556.1	10556.1	10556.1	10556.1		1147.15	339.588	6820.62	6820.62	6820.62	6820.62	6820.62
302.141	1184.6	48913.3	48913.3			1206.74	279.998	2335.31	2099.2	2073.66	2073.66	2099.2		966.742	519.998	10489.5	10489.5	10489.5	10489.5		1147.25	339.488	6974.52	6974.52	6974.52	6974.52	6974.52
303.141	1183.6	48832.7	48832.7			1206.84	279.898	2280.56	2092.81	2073.54	2073.54	2092.81		966.842	519.898	10465.5	10465.6	10465.5	10465.6		1147.35	339.388	6859.47	6859.47	6859.47	6859.47	6859.47
304.141	1182.6	48988.4	48988.4			1206.94	279.798	2098.1	2087.98	2073.53	2073.53	2087.98		966.942	519.798	10468.2	10468.2	10468.2	10468.2		1147.45	339.288	6741.27	6741.27	6741.27	6741.27	6741.27
305.141	1181.6	48685.5	48685.5			1207.04	279.698	2052.11	2084.32	2073.52	2073.52	2084.32		967.042	519.698	10369.2	10369.2	10369.2	10369.2		1147.55	339.188	6806.12	6806.12	6806.12	6806.12	6806.12
306.141	1180.6	48589.7	48589.7			1207.14	279.598	2116.15	2081.51	2073.49	2073.49	2081.51		967.142	519.598	10471.3	10471.3	10471.3	10471.3		1147.65	339.088	6773.58	6773.58	6773.58	6773.58	6773.58
307.141	1179.6	48782.9	48782.9			1207.24	279.498	2085.96	2079.43	2073.49	2073.49	2079.43		967.242	519.498	10402	10402	10402	10402		1147.75	338.988	6673.18	6673.18	6673.18	6673.18	6673.18
308.141	1178.6	48276.6	48276.6			1207.34	279.398	2030.18	2034.54	2030.18	2030.18	2034.54		967.342	519.398	10452.9	10452.9	10452.9	10452.9		1147.85	338.888	6864.75	6864.75	6864.75	6864.75	6864.75
309.141	1177.6	48547.8	48547.8			1207.44	279.298	2020.04	2023.24	2020.04	2020.04	2023.24		967.442	519.298	10393.8	10393.8	10393.8	10393.8		1147.95	338.788	6861.45	6861.45	6861.45	6861.45	6861.45
310.141	1176.6	48264.8	48264.8			1207.54	279.198	1987.51	1989.84	1987.51	1987.51	1989.84		967.542	519.198	10381.2	10381.2	10381.2	10381.2		1148.05	338.688	6840.88	6840.88	6840.88	6840.88	6840.88
311.141	1175.6	48239.5	48239.5			1207.64	279.098	1990.77	1992.47	1990.78	1990.77	1992.47		967.642	519.098	10380.6	10380.6	10380.6	10380.6		1148.15	338.588	6878.75	6878.75	6878.75	6878.75	6878.75
312.141	1174.6	48651.3	48651.3			1207.74	278.998	1933.51	1934.73	1933.51	1933.51	1934.73		967.742	518.998	10541.1	10541.1	10541.1	10541.1		1148.25	338.488	6829.13	6829.13	6829.13	6829.13	6829.13
313.141	1173.6	48623	48623			1207.84	278.898	1955	1955.88	1955	1955	1955.88		967.842	518.898	10651.9	10651.9	10651.9	10651.9		1148.35	338.388	6801.88	6801.88	6801.88	6801.88	6801.88
314.141	1172.6	49051.5	49051.5			1207.94	278.798	1906.69	1907.31	1906.69	1906.69	1907.31		967.942	518.798	10672.8	10672.8	10672.8	10672.8		1148.45	338.288	6825.35	6825.35	6825.35	6825.35	6825.35
315.141	1171.6	49413.3	49413.3			1208.04	278.698	1851.9	1852.34	1851.9	1851.9	1852.34		968.042	518.698	10592.5	10592.5	10592.5	10592.5		1148.55	338.188	6782.22	6782.22	6782.22	6782.22	6782.22
316.141	1170.6	49741.8	49741.8			1208.14	278.598	1745.77	1746.09	1745.78	1745.77	1746.09		968.142	518.598	10496	10496.1	10496	10496.1		1148.65	338.088	6714.12	6714.12	6714.12	6714.12	6714.12
317.141	1169.6	48893.7	48893.7			1208.24	278.498	1801.35	1801.57	1801.35	1801.35	1801.57		968.242	518.498	10405.6	10405.6	10405.6	10405.6		1148.75	337.988	6825.27	6825.27	6825.27	6825.27	6825.27
318.141	1168.6	49672.6	49672.6			1208.34	278.398	1754.7	1754.85	1754.7	1754.7	1754.85		968.342	518.398	10493.5	10493.6	10493.5	10493.6		1148.85	337.888	6783.73	6783.73	6783.73	6783.73	6783.73
319.141	1167.6	49229.9	49229.9			1208.44	278.298	1727.18	1727.28	1727.18	1727.18	1727.28		968.442	518.298	10666.4	10666.5	10666.4	10666.5		1148.95	337.788	6674.32	6674.32	6674.32	6674.32	6674.32
320.141	1166.6	50116.6	50116.6			1208.54	278.198	1789.11	1789.19	1789.11	1789.11	1789.19		968.542	518.198	10596.1	10596.2	10596.1	10596.2		1149.05	337.688	6725.02	6725.02	6725.02	6725.02	6725.02
321.141	1165.6	48093.6	48093.6			1208.64	278.098	1846.65	1846.7	1846.65	1846.65	1846.7		968.642	518.098	10484.4	10484.4	10484.4	10484.4		1149.15	337.588	6817.3	6817.3	6817.3	6817.3	6817.3
322.141	1164.6	50250.3	50250.3			1208.74	277.998	1680.36	1680.4	1680.36	1680.36	1680.4		968.742	517.998	10377	10377	10377	10377		1149.25	337.488	6832.08	6832.08	6832.08	6832.08	6832.08
323.141	1163.6	49835.7	49835.7			1208.84	277.898	1677.57	1677.6	1677.58	1677.57	1677.6		968.842	517.898	10487.3	10487.4	10487.3	10487.4		1149.35	337.388	6896.35	6896.35	6896.35	6896.35	6896.35
324.141	1162.6	48940.6	48940.6			1208.94	277.798	1692.26	1692.28	1692.26	1692.26	1692.28									1149.45	337.288	6610.78	6610.78	6610.78	6610.78	6610.78
325.141	1161.6	49602.9	49602.9			1209.04	277.698	1694.16	1694.17	1694.16	1694.16	1694.17									1149.55	337.188	6520.4	6520.4	6520.4	6520.4	6520.4
326.141	1160.6	49646.7	49646.7			1209.14	277.598	1762.9	1762.91	1762.9	1762.9	1762.91									1149.65	337.088	6680.35	6680.35	6680.35	6680.35	6680.35
327.141	1159.6	48283.1	48283.1			1209.24	277.498	1727.74	1727.74	1727.74	1727.74	1727.74									1149.75	336.988	6689.87	6689.87	6689.87	6689.87	6689.87
328.141	1158.6	48597.5	48597.5			1209.34	277.398	1705.59	1705.59	1705.59	1705.59	1705.59									1149.85	336.888	6902.28	6902.28	6902.28	6902.28	6902.28
329.141	1157.6	49116.3	49116.3			1209.44	277.298	1702.02	1702.03	1702.03	1702.02	1702.03									1149.95	336.788	6884.85	6884.85	6884.85	6884.85	6884.85
330.141	1156.6	48158.7	48158.7			1209.54	277.198	1789.29	1789.29	1789.29	1789.29	1789.29									1150.05	336.688	6981.27	6981.27	6981.27	6981.27	6981.27
331.141	1155.6	49334.1	49334.1			1209.64	277.098	1703.65	1703.65	1703.65	1703.65	1703.65									1150.15	336.588	7058.38	7058.38	7058.38	7058.38	7058.38
332.141	1154.6	49049.6	49049.6			1209.74	276.998	1653.82	1653.83	1653.83	1653.82	1653.83									1150.25	336.488	7066.05	7066.05	7066.05	7066.05	7066.05
333.141	1153.6	49727.6	49727.6			1209.84	276.898	1723.79	1723.79	1723.79	1723.79	1723.79									1150.35	336.388	6790.37	6790.37	6790.37	6790.37	6790.37
334.141	1152.6	48586.6	48586.6			1209.94	276.798	1698.13	1698.13	1698.13	1698.13	1698.13									1150.45	336.288	6846.7	6846.7	6846.7	6846.7	6846.7
335.141	1151.6	48541.3	48541.3			1210.04	276.698	1723.65	1723.65	1723.65	1723.65	1723.65									1150.55	336.188	6924.7	6924.7	6924.7	6924.7	6924.7
336.141	1150.6	48777.4	48777.4			1210.14	276.598	1734.49	1734.49	1734.49	1734.49	1734.49									1150.65	336.088	6810	6810	6810	6810	6810
337.141	1149.6	49532.9	49532.9			1210.24	276.498	1778.26	1778.26	1778.26	1778.26	1778.26									1150.75	335.988	6740.05	6740.05	6740.05	6740.05	6740.05
338.141	1148.6	49026.4	49026.4			1210.34	276.398	1723.63	1723.63	1723.63	1723.63	1723.63									1150.85	335.888	6874.95	6874.95	6874.95	6874.95	6874.95
339.141	1147.6	49250.3	49250.3			1210.44	276.298	1689.88	1689.88	1689.88	1689.88	1689.88									1150.95	335.788	6854.92	6854.92	6854.92	6854.92	6854.92
340.141	1146.6	49320.3	49320.3			1210.54	276.198	1776.22	1776.23	1776.23	1776.22	1776.23									1151.05	335.688	6758.22	6758.22	6758.22	6758.22	6758.22
341.141	1145.6	49369.5	49369.5			1210.64	276.098	1759.93	1759.93	1759.93	1759.93	1759.93									1151.15	335.588	6874.1	6874.1	6874.1	6874.1	6874.1
342.141	1144.6	49026.2	49026.2			1210.74	275.998	1729.25	1729.25	1729.25	1729.25	1729.25									1151.25	335.488	6914.98	6914.98	6914.98	6914.98	6914.98
343.141	1143.6	49502.4	49502.4			1210.84	275.898	1710.2	1710.2	1710.2	1710.2	1710.2									1151.35	335.388	6897.33	6897.33	6897.33	6897.33	6897.33
344.141	1142.6	49273	49273			1210.94	275.798	1686.3	1686.3	1686.3	1686.3	1686.3									1151.45	335.288	6930.88	6930.88	6930.88	6930.88	6930.88
345.141	1141.6	50291.8	50291.8			1211.04	275.698	1703.09	1703.09	1703.09	1703.09	1703.09									1151.55	335.188	6813.73	6813.73	6813.73	6813.73	6813.73
346.141	1140.6	49750.9	49750.9			1211.14	275.598	1693.55	1693.55	1693.55	1693.55	1693.55
347.141	1139.6	49369	49369			1211.24	275.498	1758.03	1758.03	1758.03	1758.03	1758.03
348.141	1138.6	49774.3	49774.3			1211.34	275.398	1724.43	1724.43	1724.43	1724.43	1724.43
349.141	1137.6	50003.8	50003.8			1211.44	275.298	1697.26	1697.26	1697.26	1697.26	1697.26
350.141	1136.6	49441.3	49441.3			1211.54	275.198	1678.26	1678.26	1678.26	1678.26	1678.26
351.141	1135.6	50889.1	50889.1			1211.64	275.098	1767.7	1767.7	1767.7	1767.7	1767.7
352.141	1134.6	49410.4	49410.4			1211.74	274.998	1719.07	1719.08	1719.07	1719.07	1719.08
353.141	1133.6	50382	50382			1211.84	274.898	1647.46	1647.46	1647.46	1647.46	1647.46
354.141	1132.6	50073.6	50073.6			1211.94	274.798	1693.03	1693.03	1693.03	1693.03	1693.03
355.141	1131.6	49703.8	49703.8			1212.04	274.698	1669.59	1669.59	1669.59	1669.59	1669.59
356.141	1130.6	48991.3	48991.3			1212.14	274.598	1706.69	1706.69	1706.69	1706.69	1706.69
357.141	1129.6	49571	49571			1212.24	274.498	1717.36	1717.36	1717.36	1717.36	1717.36
358.141	1128.6	50299.4	50299.4			1212.34	274.398	1722.29	1722.29	1722.29	1722.29	1722.29
359.141	1127.6	51080.8	51080.8			1212.44	274.298	1674.1	1674.1	1674.1	1674.1	1674.1
360.141	1126.6	49460.6	49460.6			1212.54	274.198	1668.64	1668.64	1668.64	1668.64	1668.64
361.141	1125.6	51586.2	51586.2			1212.64	274.098	1635.84	1635.84	1635.84	1635.84	1635.84
362.141	1124.6	52006.6	52006.6			1212.74	273.998	1625.91	1625.91	1625.91	1625.91	1625.91
363.141	1123.6	51052	51052			1212.84	273.898	1751.4	1751.4	1751.4	1751.4	1751.4
364.141	1122.6	51027.5	51027.5			1212.94	273.798	1765.24	1765.24	1765.24	1765.24	1765.24
365.141	1121.6	50278.4	50278.4			1213.04	273.698	1720.65	1720.65	1720.65	1720.65	1720.65
366.141	1120.6	50744.6	50744.6			1213.14	273.598	1682.36	1682.36	1682.36	1682.36	1682.36
367.141	1119.6	50945.3	50945.3			1213.24	273.498	1677.41	1677.41	1677.41	1677.41	1677.41
368.141	1118.6	50005.3	50005.3			1213.34	273.398	1700.54	1700.54	1700.54	1700.54	1700.54
369.141	1117.6	49507.3	49507.3			1213.44	273.298	1677.31	1677.31	1677.31	1677.31	1677.31
370.141	1116.6	49891.9	49891.9			1213.54	273.198	1685.93	1685.93	1685.93	1685.93	1685.93
371.141	1115.6	50889.8	50889.8			1213.64	273.098	1698.89	1698.89	1698.89	1698.89	1698.89
372.141	1114.6	49631.6	49631.6			1213.74	272.998	1675.01	1675.01	1675.01	1675.01	1675.01
373.141	1113.6	50107.9	50107.9			1213.84	272.898	1703.82	1703.83	1703.82	1703.82	1703.83
374.141	1112.6	49557.7	49557.7			1213.94	272.798	1722.65	1722.65	1722.65	1722.65	1722.65
375.141	1111.6	50549	50549			1214.04	272.698	1670.99	1670.99	1670.99	1670.99	1670.99
376.141	1110.6	51298.4	51298.4			1214.14	272.598	1607.81	1607.81	1607.81	1607.81	1607.81
377.141	1109.6	51452.2	51452.2			1214.24	272.498	1689.68	1689.68	1689.68	1689.68	1689.68
378.141	1108.6	49925.7	49925.7			1214.34	272.398	1766.84	1766.84	1766.84	1766.84	1766.84
379.141	1107.6	49942	49942			1214.44	272.298	1636.09	1636.09	1636.09	1636.09	1636.09
380.141	1106.6	50535.5	50535.5			1214.54	272.198	1651	1651	1651	1651	1651
381.141	1105.6	50988.4	50988.4			1214.64	272.098	1645.3	1645.3	1645.3	1645.3	1645.3
382.141	1104.6	50750.9	50750.9			1214.74	271.998	1692.55	1692.55	1692.55	1692.55	1692.55
383.141	1103.6	49916.1	49916.1			1214.84	271.898	1729.66	1729.66	1729.66	1729.66	1729.66
384.141	1102.6	49756.2	49756.2
385.141	1101.6	49574.7	49574.7
386.141	1100.6	50830.8	50830.8
387.141	1099.6	51189.2	51189.2
388.141	1098.6	49954.9	49954.9
389.141	1097.6	51052.5	51052.5
390.141	1096.6	49873.7	49873.7
391.141	1095.6	48821.9	48821.9
392.141	1094.6	48862.4	48862.4
393.141	1093.6	50156.3	50156.3
394.141	1092.6	49646.2	49646.2
395.141	1091.6	49970.4	49970.4
396.141	1090.6	49078.3	49078.3
397.141	1089.6	49471.6	49471.6
398.141	1088.6	50092.9	50092.9
399.141	1087.6	49368.7	49368.7
400.141	1086.6	48644.7	48644.7
401.141	1085.6	48188.9	48188.9
402.141	1084.6	49120.1	49120.1
403.141	1083.6	50024.1	50024.1
404.141	1082.6	49863.9	49863.9
405.141	1081.6	49981.9	49981.9
406.141	1080.6	50727.5	50727.5
407.141	1079.6	49161.5	49161.5
408.141	1078.6	50058.5	50058.5
409.141	1077.6	50020.7	50020.7
410.141	1076.6	50710.4	50710.4
411.141	1075.6	50689.6	50689.6
412.141	1074.6	49818.4	49818.4
413.141	1073.6	50044	50044
414.141	1072.6	50803.2	50803.2
415.141	1071.6	52862.1	52862.1
416.141	1070.6	51936.5	51936.5
417.141	1069.6	49609.2	49609.2
418.141	1068.6	49614.8	49614.8
419.141	1067.6	51377.8	51377.8
420.141	1066.6	51206.2	51206.2
421.141	1065.6	51200.3	51200.3
422.141	1064.6	50548.6	50548.6
423.141	1063.6	51428.1	51428.1
424.141	1062.6	52729.6	52729.6
425.141	1061.6	51129.1	51129.1
426.141	1060.6	50643.2	50643.2
427.141	1059.6	50774	50774
428.141	1058.6	50609.4	50609.4
429.141	1057.6	52044	52044
430.141	1056.6	52541.5	52541.5
431.141	1055.6	51358.5	51358.5
432.141	1054.6	50941.1	50941.1
433.141	1053.6	52421.5	52421.5
434.141	1052.6	51208.5	51208.5
435.141	1051.6	52050.6	52050.6
436.141	1050.6	50772.5	50772.5
437.141	1049.6	51280.7	51280.7
438.141	1048.6	51957.7	51957.7
439.141	1047.6	52372.5	52372.5
440.141	1046.6	53414.7	53414.7
441.141	1045.6	51996.1	51996.1
442.141	1044.6	52578.1	52578.1
443.141	1043.6	52800.6	52800.6
444.141	1042.6	52987.3	52987.3
445.141	1041.6	52262.2	52262.2
446.141	1040.6	51578.3	51578.3
447.141	1039.6	52125	52125
448.141	1038.6	52403.7	52403.7
449.141	1037.6	52349.7	52349.7
450.141	1036.6	51948.8	51948.8
451.141	1035.6	52345.1	52345.1
452.141	1034.6	52294.9	52294.9
453.141	1033.6	52669	52669
454.141	1032.6	52627.5	52627.5
455.141	1031.6	53133	53133
456.141	1030.6	53435.2	53435.2
457.141	1029.6	53110.8	53110.8
458.141	1028.6	54047.5	54047.5
459.141	1027.6	52783.9	52783.9
460.141	1026.6	53064.6	53064.6
461.141	1025.6	53809.1	53809.1
462.141	1024.6	54038.5	54038.5
463.141	1023.6	53874.9	53874.9
464.141	1022.6	53854.5	53854.5
465.141	1021.6	52381.1	52381.1
466.141	1020.6	53280	53280
467.141	1019.6	54263.9	54263.9
468.141	1018.6	54785	54785
469.141	1017.6	52896.9	52896.9
470.141	1016.6	53624.6	53624.6
471.141	1015.6	52992.7	52992.7
472.141	1014.6	53228.7	53228.7
473.141	1013.6	53657.4	53657.4
474.141	1012.6	55017.8	55017.8
475.141	1011.6	52885	52885
476.141	1010.6	51280.2	51280.2
477.141	1009.6	51658.6	51658.6
478.141	1008.6	53050.6	53050.6
479.141	1007.6	51764	51764
480.141	1006.6	52630.7	52630.7
481.141	1005.6	53310	53310
482.141	1004.6	53732	53732
483.141	1003.6	54944.3	54944.3
484.141	1002.6	55790.3	55790.3
485.141	1001.6	55016.1	55016.1
486.141	1000.6	55933.9	55933.9
487.141	999.599	55924.1	55924.1
488.141	998.599	54587.6	54587.6
489.141	997.599	55517.9	55517.9
490.141	996.599	54784	54784
491.141	995.599	52905.7	52905.7
492.141	994.599	53677.5	53677.5
493.141	993.599	53451.5	53451.5
494.141	992.599	52575.7	52575.7
495.141	991.599	52169.3	52169.3
496.141	990.599	51262.5	51262.5
497.141	989.599	51289.4	51289.4
498.141	988.599	50192.5	50192.5
499.141	987.599	49040	49040
500.141	986.599	48674	48674
501.141	985.599	48221	48221
502.141	984.599	48708.9	48708.9
503.141	983.599	49211.9	49211.9
504.141	982.599	49511.8	49511.8
505.141	981.599	51528.4	51528.4
506.141	980.599	53921.6	53921.6
507.141	979.599	53614.5	53614.5
508.141	978.599	56961.9	56961.9
509.141	977.599	57020.3	57020.3
510.141	976.599	57627.5	57627.5
511.141	975.599	56146.2	56146.2
512.141	974.599	54128.2	54128.2
513.141	973.599	52704.4	52704.4
514.141	972.599	50940.7	50940.7
515.141	971.599	50231.7	50231.7
516.141	970.599	48361.7	48361.7
517.141	969.599	47901.1	47901.1
518.141	968.599	44553.6	44553.6
519.141	967.599	43151.9	43151.9
520.141	966.599	40554.7	40554.7
521.141	965.599	39956.8	39956.8
522.141	964.599	39408.7	39408.7
523.141	963.599	39840.6	39840.6
524.141	962.599	37567.6	37567.6
525.141	961.599	38568.9	38568.9
526.141	960.599	38174.3	38174.3
527.141	959.599	38226.7	38226.7
528.141	958.599	38459.7	38459.7
529.141	957.599	38278.7	38278.7
530.141	956.599	37796.5	37796.5
531.141	955.599	38486.3	38486.3
532.141	954.599	38522.5	38522.5
533.141	953.599	38232	38232
534.141	952.599	38263.6	38263.6
535.141	951.599	38904.5	38904.5
536.141	950.599	38501.5	38501.5
537.141	949.599	38074.2	38074.2
538.141	948.599	38456.8	38456.8
539.141	947.599	37586.3	37586.3
540.141	946.599	38115.3	38115.3
541.141	945.599	37550.8	37550.8
542.141	944.599	38795.7	38795.7
543.141	943.599	38661.8	38661.8
544.141	942.599	39087.4	39087.4
545.141	941.599	39141.6	39141.6
546.141	940.599	38657.5	38657.5
547.141	939.599	39176.5	39176.5
548.141	938.599	39590.3	39590.3
549.141	937.599	39462.9	39462.9
550.141	936.599	38461.2	38461.2
551.141	935.599	37463.1	37463.1
552.141	934.599	37683.6	37683.6
553.141	933.599	38800.4	38800.4
554.141	932.599	39042.6	39042.6
555.141	931.599	37697.1	37697.1
556.141	930.599	38647.7	38647.7
557.141	929.599	39101.8	39101.8
558.141	928.599	38544	38544
559.141	927.599	39382.5	39382.5
560.141	926.599	39597.3	39597.3
561.141	925.599	39574.4	39574.4
562.141	924.599	39815.5	39815.5
563.141	923.599	39763.8	39763.8
564.141	922.599	38501.5	38501.5
565.141	921.599	38380.7	38380.7
566.141	920.599	39234	39234
567.141	919.599	39461.2	39461.2
568.141	918.599	39498.2	39498.2
569.141	917.599	40945	40945
570.141	916.599	39914.3	39914.3
571.141	915.599	38506.6	38506.6
572.141	914.599	39049.8	39049.8
573.141	913.599	39637.5	39637.5
574.141	912.599	39839.4	39839.4
575.141	911.599	40173.5	40173.5
576.141	910.599	40263	40263
577.141	909.599	39731.5	39731.5
578.141	908.599	40332.6	40332.6
579.141	907.599	39664.6	39664.6
580.141	906.599	38562.7	38562.7
581.141	905.599	40122.4	40122.4
582.141	904.599	40391.5	40391.5
583.141	903.599	40139.8	40139.8
584.141	902.599	40221.5	40221.5
585.141	901.599	40314.7	40314.7
586.141	900.599	40808.1	40808.1
587.141	899.599	40345.9	40345.9
588.141	898.599	40175.8	40175.8
589.141	897.599	40826.5	40826.5
590.141	896.599	41107.1	41107.1
591.141	895.599	40962.8	40962.8
592.141	894.599	41777.9	41777.9
593.141	893.599	40335.7	40335.7
594.141	892.599	40918.8	40918.8
595.141	891.599	41411.5	41411.5
596.141	890.599	40122.4	40122.4
597.141	889.599	40912.5	40912.5
598.141	888.599	40378	40378
599.141	887.599	40624.5	40624.5
600.141	886.599	41400.9	41400.9
601.141	885.599	40679	40679
602.141	884.599	40246.8	40246.8
603.141	883.599	40054	40054
604.141	882.599	41209.6	41209.6
605.141	881.599	40907.3	40907.3
606.141	880.599	40739.5	40739.5
607.141	879.599	41127.9	41127.9
608.141	878.599	40579.9	40579.9
609.141	877.599	40855.5	40855.5
610.141	876.599	40884.1	40884.1
611.141	875.599	40728.7	40728.7
612.141	874.599	41493.9	41493.9
613.141	873.599	41383.5	41383.5
614.141	872.599	41367	41367
615.141	871.599	40997.7	40997.7
616.141	870.599	40984.8	40984.8
617.141	869.599	40522	40522
618.141	868.599	41453.8	41453.8
619.141	867.599	41224.9	41224.9
620.141	866.599	40737.9	40737.9
621.141	865.599	40522.2	40522.2
622.141	864.599	40730	40730
623.141	863.599	41306.2	41306.2
624.141	862.599	41200.3	41200.3
625.141	861.599	41246.6	41246.6
626.141	860.599	42071.8	42071.8
627.141	859.599	41723.1	41723.1
628.141	858.599	42122.9	42122.9
629.141	857.599	41769.3	41769.3
630.141	856.599	41872.5	41872.5
631.141	855.599	41402	41402
632.141	854.599	41455.8	41455.8
633.141	853.599	42219.9	42219.9
634.141	852.599	42084.5	42084.5
635.141	851.599	41389.7	41389.7
636.141	850.599	42073.4	42073.4
637.141	849.599	41510.6	41510.6
638.141	848.599	41427.2	41427.2
639.141	847.599	42422.8	42422.8
640.141	846.599	42623.5	42623.5
641.141	845.599	42618.5	42618.5
642.141	844.599	42823	42823
643.141	843.599	42242.4	42242.4
644.141	842.599	42706.2	42706.2
645.141	841.599	42319.8	42319.8
646.141	840.599	42554.4	42554.4
647.141	839.599	42441.3	42441.3
648.141	838.599	42620	42620
649.141	837.599	42265.4	42265.4
650.141	836.599	41850.2	41850.2
651.141	835.599	42341.7	42341.7
652.141	834.599	42792.5	42792.5
653.141	833.599	44060.7	44060.7
654.141	832.599	43145.3	43145.3
655.141	831.599	42828.5	42828.5
656.141	830.599	42428.1	42428.1
657.141	829.599	42446.3	42446.3
658.141	828.599	43201.7	43201.7
659.141	827.599	43390.9	43390.9
660.141	826.599	42769.2	42769.2
661.141	825.599	42862.8	42862.8
662.141	824.599	42520.5	42520.5
663.141	823.599	43001.8	43001.8
664.141	822.599	42719	42719
665.141	821.599	42630.1	42630.1
666.141	820.599	42871.7	42871.7
667.141	819.599	43134.1	43134.1
668.141	818.599	42310.1	42310.1
669.141	817.599	42294.4	42294.4
670.141	816.599	42918.9	42918.9
671.141	815.599	43077.6	43077.6
672.141	814.599	42920.2	42920.2
673.141	813.599	43148.5	43148.5
674.141	812.599	43183.2	43183.2
675.141	811.599	43065.2	43065.2
676.141	810.599	43607.9	43607.9
677.141	809.599	42512	42512
678.141	808.599	41253.8	41253.8
679.141	807.599	42774.2	42774.2
680.141	806.599	43338.7	43338.7
681.141	805.599	43922.8	43922.8
682.141	804.599	43662.5	43662.5
683.141	803.599	43328.7	43328.7
684.141	802.599	43290.9	43290.9
685.141	801.599	43143.2	43143.2
686.141	800.599	43089.3	43089.3
687.141	799.599	44716.5	44716.5
688.141	798.599	44628.3	44628.3
689.141	797.599	44230	44230
690.141	796.599	42837.1	42837.1
691.141	795.599	43093.2	43093.2
692.141	794.599	43983.6	43983.6
693.141	793.599	42928.1	42928.1
694.141	792.599	43554.7	43554.7
695.141	791.599	43338.9	43338.9
696.141	790.599	44421.5	44421.5
697.141	789.599	44809.9	44809.9
698.141	788.599	44749.6	44749.6
699.141	787.599	43932	43932
700.141	786.599	44450.7	44450.7
701.141	785.599	44495.4	44495.4
702.141	784.599	44003.7	44003.7
703.141	783.599	44299	44299
704.141	782.599	43016.8	43016.8
705.141	781.599	43953.6	43953.6
706.141	780.599	43168.1	43168.1
707.141	779.599	43914.9	43914.9
708.141	778.599	44091.7	44091.7
709.141	777.599	44341.9	44341.9
710.141	776.599	42824.5	42824.5
711.141	775.599	44588.5	44588.5
712.141	774.599	44444.4	44444.4
713.141	773.599	44088.8	44088.8
714.141	772.599	44439.6	44439.6
715.141	771.599	44721.5	44721.5
716.141	770.599	44642.8	44642.8
717.141	769.599	45619.3	45619.3
718.141	768.599	45079.7	45079.7
719.141	767.599	44796.3	44796.3
720.141	766.599	43703.1	43703.1
721.141	765.599	45429.1	45429.1
722.141	764.599	45482.5	45482.5
723.141	763.599	45451	45451
724.141	762.599	44241.5	44241.5
725.141	761.599	43277.8	43277.8
726.141	760.599	43927.7	43927.7
727.141	759.599	44013.9	44013.9
728.141	758.599	44598.2	44598.2
729.141	757.599	44709.8	44709.8
730.141	756.599	45157.2	45157.2
731.141	755.599	45360	45360
732.141	754.599	44639.6	44639.6
733.141	753.599	45229.8	45229.8
734.141	752.599	45442.2	45442.2
735.141	751.599	44560.5	44560.5
736.141	750.599	44988.4	44988.4
737.141	749.599	45244	45244
738.141	748.599	45939.1	45939.1
739.141	747.599	45224	45224
740.141	746.599	44031.2	44031.2
741.141	745.599	44295.5	44295.5
742.141	744.599	44737.9	44737.9
743.141	743.599	44687	44687
744.141	742.599	44849.5	44849.5
745.141	741.599	45040.4	45040.4
746.141	740.599	44996.2	44996.2
747.141	739.599	45599.6	45599.6
748.141	738.599	44452.6	44452.6
749.141	737.599	45581.1	45581.1
750.141	736.599	45845.9	45845.9
751.141	735.599	46124.1	46124.1
752.141	734.599	46616.1	46616.1
753.141	733.599	46835.7	46835.7
754.141	732.599	47078.2	47078.2
755.141	731.599	45431.1	45431.1
756.141	730.599	46135.5	46135.5
757.141	729.599	45604.1	45604.1
758.141	728.599	44557.7	44557.7
759.141	727.599	45640.8	45640.8
760.141	726.599	45582.7	45582.7
761.141	725.599	45156.5	45156.5
762.141	724.599	45214.9	45214.9
763.141	723.599	45880.1	45880.1
764.141	722.599	46143.9	46143.9
765.141	721.599	45815.6	45815.6
766.141	720.599	45918.1	45918.1
767.141	719.599	47546.9	47546.9
768.141	718.599	47484.3	47484.3
769.141	717.599	46715.9	46715.9
770.141	716.599	47059.2	47059.2
771.141	715.599	45955.9	45955.9
772.141	714.599	46262.2	46262.2
773.141	713.599	46315.6	46315.6
774.141	712.599	46177.2	46177.2
775.141	711.599	47000	47000
776.141	710.599	46879.1	46879.1
777.141	709.599	46828.2	46828.2
778.141	708.599	46675.8	46675.8
779.141	707.599	46329.5	46329.5
780.141	706.599	47915.8	47915.8
781.141	705.599	47124.4	47124.4
782.141	704.599	47369.7	47369.7
783.141	703.599	45758.7	45758.7
784.141	702.599	46617.2	46617.2
785.141	701.599	47135.4	47135.4
786.141	700.599	47255.3	47255.3
787.141	699.599	47800.3	47800.3
788.141	698.599	47639.2	47639.2
789.141	697.599	47610.6	47610.6
790.141	696.599	46653.2	46653.2
791.141	695.599	45490.8	45490.8
792.141	694.599	47455.9	47455.9
793.141	693.599	46595.7	46595.7
794.141	692.599	47000.2	47000.2
795.141	691.599	46315.8	46315.8
796.141	690.599	46283.2	46283.2
797.141	689.599	47829.8	47829.8
798.141	688.599	46956.2	46956.2
799.141	687.599	47639.8	47639.8
800.141	686.599	48167.9	48167.9
801.141	685.599	47596.3	47596.3
802.141	684.599	48001.9	48001.9
803.141	683.599	48081	48081
804.141	682.599	47914.6	47914.6
805.141	681.599	47717.9	47717.9
806.141	680.599	47496.1	47496.1
807.141	679.599	47592.5	47592.5
808.141	678.599	47635.1	47635.1
809.141	677.599	48426.1	48426.1
810.141	676.599	49863	49863
811.141	675.599	48671.4	48671.4
812.141	674.599	48424.1	48424.1
813.141	673.599	48467.9	48467.9
814.141	672.599	47378.6	47378.6
815.141	671.599	47726.3	47726.3
816.141	670.599	48235.2	48235.2
817.141	669.599	49229.1	49229.1
818.141	668.599	47886.9	47886.9
819.141	667.599	49335.8	49335.8
820.141	666.599	47993.3	47993.3
821.141	665.599	48777.6	48777.6
822.141	664.599	48404.1	48404.1
823.141	663.599	48822.3	48822.3
824.141	662.599	48485.5	48485.5
825.141	661.599	47865.2	47865.2
826.141	660.599	48245.9	48245.9
827.141	659.599	48319.9	48319.9
828.141	658.599	48265.8	48265.8
829.141	657.599	47687.4	47687.4
830.141	656.599	48634.9	48634.9
831.141	655.599	48333.5	48333.5
832.141	654.599	49472.3	49472.3
833.141	653.599	49899.9	49899.9
834.141	652.599	48936.1	48936.1
835.141	651.599	49208.5	49208.5
836.141	650.599	49616.5	49616.5
837.141	649.599	49569.3	49569.3
838.141	648.599	48830.8	48830.8
839.141	647.599	48796.5	48796.5
840.141	646.599	49357.9	49357.9
841.141	645.599	48085	48085
842.141	644.599	50064.5	50064.5
843.141	643.599	50090.9	50090.9
844.141	642.599	49519.2	49519.2
845.141	641.599	49222.1	49222.1
846.141	640.599	49369.1	49369.1
847.141	639.599	49293.8	49293.8
848.141	638.599	50072.6	50072.6
849.141	637.599	50846.3	50846.3
850.141	636.599	50241.2	50241.2
851.141	635.599	49386.1	49386.1
852.141	634.599	50616.9	50616.9
853.141	633.599	49027.6	49027.6
854.141	632.599	50295.2	50295.2
855.141	631.599	49947.5	49947.5
856.141	630.599	49397.5	49397.5
857.141	629.599	48969.9	48969.9
858.141	628.599	49124.4	49124.4
859.141	627.599	50182.3	50182.3
860.141	626.599	50135.3	50135.3
861.141	625.599	49975	49975
862.141	624.599	49518.5	49518.5
863.141	623.599	49935.2	49935.2
864.141	622.599	50365.6	50365.6
865.141	621.599	50714.3	50714.3
866.141	620.599	50549.8	50549.8
867.141	619.599	51068.2	51068.2
868.141	618.599	51420.5	51420.5
869.141	617.599	51517.4	51517.4
870.141	616.599	51767.8	51767.8
871.141	615.599	51357.9	51357.9
872.141	614.599	49854.3	49854.3
873.141	613.599	49347.5	49347.5
874.141	612.599	50818.9	50818.9
875.141	611.599	50946.7	50946.7
876.141	610.599	50164.1	50164.1
877.141	609.599	50993	50993
878.141	608.599	52230.4	52230.4
879.141	607.599	50209.7	50209.7
880.141	606.599	50202.8	50202.8
881.141	605.599	50952.6	50952.6
882.141	604.599	49385.1	49385.1
883.141	603.599	50564.9	50564.9
884.141	602.599	50278.8	50278.8
885.141	601.599	51177.8	51177.8
886.141	600.599	51142.1	51142.1
887.141	599.599	50636.6	50636.6
888.141	598.599	51086.6	51086.6
889.141	597.599	50645.8	50645.8
890.141	596.599	51207.4	51207.4
891.141	595.599	50522.6	50522.6
892.141	594.599	50947.2	50947.2
893.141	593.599	50146.4	50146.4
894.141	592.599	50426.9	50426.9
895.141	591.599	50730.6	50730.6
896.141	590.599	50818.7	50818.7
897.141	589.599	50673.8	50673.8
898.141	588.599	51119	51119
899.141	587.599	51302.6	51302.6
900.141	586.599	50496.4	50496.4
901.141	585.599	51518.6	51518.6
902.141	584.599	51633	51633
903.141	583.599	51397.4	51397.4
904.141	582.599	51045.5	51045.5
905.141	581.599	50374.3	50374.3
906.141	580.599	51645.4	51645.4
907.141	579.599	52449.7	52449.7
908.141	578.599	49780.9	49780.9
909.141	577.599	51106.8	51106.8
910.141	576.599	52259.9	52259.9
911.141	575.599	52022.1	52022.1
912.141	574.599	51404.2	51404.2
913.141	573.599	50754.8	50754.8
914.141	572.599	51190.7	51190.7
915.141	571.599	51109	51109
916.141	570.599	51075.5	51075.5
917.141	569.599	51905.5	51905.5
918.141	568.599	50340.4	50340.4
919.141	567.599	49866.7	49866.7
920.141	566.599	50159.4	50159.4
921.141	565.599	51124.6	51124.6
922.141	564.599	50401.8	50401.8
923.141	563.599	49376.5	49376.5
924.141	562.599	50243.7	50243.7
925.141	561.599	49906.4	49906.4
926.141	560.599	50838.1	50838.1
927.141	559.599	51549.7	51549.7
928.141	558.599	52561.9	52561.9
929.141	557.599	51093.8	51093.8
930.141	556.599	52851.2	52851.2
931.141	555.599	54132.1	54132.1
932.141	554.599	53416.7	53416.7
933.141	553.599	54147.5	54147.5
934.141	552.599	52465.1	52465.1
935.141	551.599	53385.8	53385.8
936.141	550.599	51052.2	51052.2
937.141	549.599	51855.2	51855.2
938.141	548.599	50706	50706
939.141	547.599	48665.1	48665.1
940.141	546.599	49121.6	49121.6
941.141	545.599	48048.8	48048.8
942.141	544.599	45732.9	45732.9
943.141	543.599	44167.9	44167.9
944.141	542.599	42662.7	42662.7
945.141	541.599	41231.4	41231.4
946.141	540.599	40179.9	40179.9
947.141	539.599	38833.7	38833.7
948.141	538.599	38696.7	38696.7
949.141	537.599	37020.3	37020.3
950.141	536.599	36696.1	36696.1
951.141	535.599	36442.1	36442.1
952.141	534.599	38436.1	38436.1
953.141	533.599	48890.3	48890.3
954.141	532.599	75008.9	75008.9
955.141	531.599	111732	111732
956.141	530.599	130792	130792
957.141	529.599	100022	100022
958.141	528.599	61073.1	61073.1
959.141	527.599	42988	42988
960.141	526.599	37725.9	37725.9
961.141	525.599	34789.1	34789.1
962.141	524.599	33941.4	33941.4
963.141	523.599	33159.4	33159.4
964.141	522.599	33508.1	33508.1
965.141	521.599	32962.1	32962.1
966.141	520.599	32087.4	32087.4
967.141	519.599	32681.8	32681.8
968.141	518.599	32722.9	32722.9
969.141	517.599	33784.1	33784.1
970.141	516.599	33516.2	33516.2
971.141	515.599	32757.5	32757.5
972.141	514.599	33407.1	33407.1
973.141	513.599	32234.6	32234.6
974.141	512.599	32825.9	32825.9
975.141	511.599	33703.7	33703.7
976.141	510.599	32396.5	32396.5
977.141	509.599	32546.4	32546.4
978.141	508.599	31951.3	31951.3
979.141	507.599	32491.8	32491.8
980.141	506.599	32859	32859
981.141	505.599	31923.5	31923.5
982.141	504.599	32503.7	32503.7
983.141	503.599	32197	32197
984.141	502.599	32638.7	32638.7
985.141	501.599	33486.8	33486.8
986.141	500.599	32940.6	32940.6
987.141	499.599	33531.9	33531.9
988.141	498.599	33620.3	33620.3
989.141	497.599	32658	32658
990.141	496.599	34506.4	34506.4
991.141	495.599	34410.4	34410.4
992.141	494.599	33274.5	33274.5
993.141	493.599	33522.9	33522.9
994.141	492.599	33260.3	33260.3
995.141	491.599	32532.3	32532.3
996.141	490.599	32862.3	32862.3
997.141	489.599	32888.1	32888.1
998.141	488.599	32878.2	32878.2
999.141	487.599	32245.5	32245.5
1000.14	486.599	32916.7	32916.7
1001.14	485.599	32016.1	32016.1
1002.14	484.599	32555.3	32555.3
1003.14	483.599	32360.8	32360.8
1004.14	482.599	32032	32032
1005.14	481.599	32571.2	32571.2
1006.14	480.599	32379.7	32379.7
1007.14	479.599	33674.9	33674.9
1008.14	478.599	34184	34184
1009.14	477.599	33425.8	33425.8
1010.14	476.599	33033.4	33033.4
1011.14	475.599	32860.3	32860.3
1012.14	474.599	33155.7	33155.7
1013.14	473.599	32820.7	32820.7
1014.14	472.599	32719.9	32719.9
1015.14	471.599	33551.6	33551.6
1016.14	470.599	34102.5	34102.5
1017.14	469.599	33535.4	33535.4
1018.14	468.599	34342.6	34342.6
1019.14	467.599	33275	33275
1020.14	466.599	34698.5	34698.5
1021.14	465.599	33196.9	33196.9
1022.14	464.599	33243.4	33243.4
1023.14	463.599	34037.3	34037.3
1024.14	462.599	33849.1	33849.1
1025.14	461.599	32971.1	32971.1
1026.14	460.599	33072.8	33072.8
1027.14	459.599	32778.7	32778.7
1028.14	458.599	33140.2	33140.2
1029.14	457.599	32782.3	32782.3
1030.14	456.599	33016.4	33016.4
1031.14	455.599	33110.4	33110.4
1032.14	454.599	33748.7	33748.7
1033.14	453.599	32264.4	32264.4
1034.14	452.599	32538.8	32538.8
1035.14	451.599	32222.2	32222.2
1036.14	450.599	32557.4	32557.4
1037.14	449.599	32194.7	32194.7
1038.14	448.599	32799.7	32799.7
1039.14	447.599	33193.8	33193.8
1040.14	446.599	32906.9	32906.9
1041.14	445.599	32261.6	32261.6
1042.14	444.599	31747.9	31747.9
1043.14	443.599	32091.2	32091.2
1044.14	442.599	32932.7	32932.7
1045.14	441.599	33750	33750
1046.14	440.599	34340.8	34340.8
1047.14	439.599	36246	36246
1048.14	438.599	38948.2	38948.2
1049.14	437.599	38645.5	38645.5
1050.14	436.599	37021	37021
1051.14	435.599	35798.3	35798.3
1052.14	434.599	33748.7	33748.7
1053.14	433.599	33036.4	33036.4
1054.14	432.599	31392	31392
1055.14	431.599	31566.7	31566.7
1056.14	430.599	31785.9	31785.9
1057.14	429.599	31233.2	31233.2
1058.14	428.599	32482.1	32482.1
1059.14	427.599	31766.9	31766.9
1060.14	426.599	31695.1	31695.1
1061.14	425.599	32675.7	32675.7
1062.14	424.599	32212.1	32212.1
1063.14	423.599	31790.3	31790.3
1064.14	422.599	32114.1	32114.1
1065.14	421.599	32141.4	32141.4
1066.14	420.599	31405.9	31405.9
1067.14	419.599	31630.1	31630.1
1068.14	418.599	31114.4	31114.4
1069.14	417.599	30813.6	30813.6
1070.14	416.599	30496.5	30496.5
1071.14	415.599	31182.2	31182.2
1072.14	414.599	30403.4	30403.4
1073.14	413.599	30730.6	30730.6
1074.14	412.599	30471.4	30471.4
1075.14	411.599	29531.3	29531.3
1076.14	410.599	29403.6	29403.6
1077.14	409.599	28092.9	28092.9
1078.14	408.599	29327.1	29327.1
1079.14	407.599	29706.6	29706.6
1080.14	406.599	29079	29079
1081.14	405.599	29142.4	29142.4
1082.14	404.599	27868.1	27868.1
1083.14	403.599	28496	28496
1084.14	402.599	28813	28813
1085.14	401.599	29470.8	29470.8
1086.14	400.599	35137.4	35137.4
1087.14	399.599	47765.1	47765.1
1088.14	398.599	51020.2	51020.2
1089.14	397.599	39774.3	39774.3
1090.14	396.599	32292.7	32292.7
1091.14	395.599	29569.5	29569.5
1092.14	394.599	28389.8	28389.8
1093.14	393.599	28535.4	28535.4
1094.14	392.599	27799.9	27799.9
1095.14	391.599	28225.4	28225.4
1096.14	390.599	28149.7	28149.7
1097.14	389.599	28521.8	28521.8
1098.14	388.599	28179.1	28179.1
1099.14	387.599	27418.6	27418.6
1100.14	386.599	27377.6	27377.6
1101.14	385.599	28570.1	28570.1
1102.14	384.599	28127	28127
1103.14	383.599	27811	27811
1104.14	382.599	28513.4	28513.4
1105.14	381.599	27740.4	27740.4
1106.14	380.599	27582.2	27582.2
1107.14	379.599	27797.7	27797.7
1108.14	378.599	27873	27873
1109.14	377.599	27517.6	27517.6
1110.14	376.599	28280.3	28280.3
1111.14	375.599	28616.5	28616.5
1112.14	374.599	27860.8	27860.8
1113.14	373.599	28256.7	28256.7
1114.14	372.599	29020.4	29020.4
1115.14	371.599	27540.4	27540.4
1116.14	370.599	28261.3	28261.3
1117.14	369.599	28717.3	28717.3
1118.14	368.599	27827.5	27827.5
1119.14	367.599	28306.2	28306.2
1120.14	366.599	28578.1	28578.1
1121.14	365.599	28281.1	28281.1
1122.14	364.599	28018.4	28018.4
1123.14	363.599	26496.6	26496.6
1124.14	362.599	26882.5	26882.5
1125.14	361.599	27272.1	27272.1
1126.14	360.599	27144.4	27144.4
1127.14	359.599	26423.3	26423.3
1128.14	358.599	26488.8	26488.8
1129.14	357.599	26470.2	26470.2
1130.14	356.599	26573.3	26573.3
1131.14	355.599	25457.7	25457.7
1132.14	354.599	25351.9	25351.9
1133.14	353.599	26115.4	26115.4
1134.14	352.599	26849.7	26849.7
1135.14	351.599	29375.2	29375.2
1136.14	350.599	35693.5	35693.5
1137.14	349.599	36280.5	36280.5
1138.14	348.599	31677.6	31677.6
1139.14	347.599	38336.3	38336.3
1140.14	346.599	48525.1	48525.1
1141.14	345.599	40202.8	40202.8
1142.14	344.599	29989.4	29989.4
1143.14	343.599	25576.8	25576.8
1144.14	342.599	23812.4	23812.4
1145.14	341.599	23970.5	23970.5
1146.14	340.599	25060.5	25060.5
1147.14	339.599	23388.6	23388.6
1148.14	338.599	23370.5	23370.5
1149.14	337.599	23684.9	23684.9
1150.14	336.599	24032.8	24032.8
1151.14	335.599	23748	23748
1152.14	334.599	23921.3	23921.3
1153.14	333.599	23099.8	23099.8
1154.14	332.599	22869.1	22869.1
1155.14	331.599	23655.5	23655.5
1156.14	330.599	24221	24221
1157.14	329.599	23610.5	23610.5
1158.14	328.599	24811.1	24811.1
1159.14	327.599	24781.4	24781.4
1160.14	326.599	23515.7	23515.7
1161.14	325.599	23868.4	23868.4
1162.14	324.599	23681.9	23681.9
1163.14	323.599	24078.6	24078.6
1164.14	322.599	24171.8	24171.8
1165.14	321.599	23998	23998
1166.14	320.599	23984	23984
1167.14	319.599	24079.2	24079.2
1168.14	318.599	23826.1	23826.1
1169.14	317.599	24003	24003
1170.14	316.599	23596.6	23596.6
1171.14	315.599	23983.5	23983.5
1172.14	314.599	24749.2	24749.2
1173.14	313.599	25185.2	25185.2
1174.14	312.599	25378.7	25378.7
1175.14	311.599	25803	25803
1176.14	310.599	26459.2	26459.2
1177.14	309.599	26138.3	26138.3
1178.14	308.599	25974.8	25974.8
1179.14	307.599	25787.3	25787.3
1180.14	306.599	27177.5	27177.5
1181.14	305.599	27034.6	27034.6
1182.14	304.599	26374	26374
1183.14	303.599	25413.3	25413.3
1184.14	302.599	23812.5	23812.5
1185.14	301.599	22670.4	22670.4
1186.14	300.599	21004.6	21004.6
1187.14	299.599	19905.4	19905.4
1188.14	298.599	18806.2	18806.2
1189.14	297.599	16879.3	16879.3
1190.14	296.599	15837.1	15837.1
1191.14	295.599	15257.8	15257.8
1192.14	294.599	13658.5	13658.5
1193.14	293.599	12239.7	12239.7
1194.14	292.599	11002	11002
1195.14	291.599	10730.5	10730.5
1196.14	290.599	10516.2	10516.2
1197.14	289.599	14160.7	14160.7
1198.14	288.599	23430.8	23430.8
1199.14	287.599	36935.3	36935.3
1200.14	286.599	54155.5	54155.5
1201.14	285.599	88995.2	88995.2
1202.14	284.599	119032	119032
1203.14	283.599	84279	84279
1204.14	282.599	37451.8	37451.8
1205.14	281.599	18697.6	18697.6
1206.14	280.599	11414.3	11414.3
1207.14	279.599	8922.97	8922.97
1208.14	278.599	7672.37	7672.37
1209.14	277.599	7009.97	7009.97
1210.14	276.599	6945.19	6945.19
1211.14	275.599	6833.03	6833.03
1212.14	274.599	6546.51	6546.51
1213.14	273.599	6390.54	6390.54
1214.14	272.599	6107.8	6107.8
1215.14	271.599	6273.98	6273.98
1216.14	270.599	6258.01	6258.01
1217.14	269.599	6131.56	6131.56
1218.14	268.599	6589.68	6589.68
1219.14	267.599	6711.08	6711.08
1220.14	266.599	5916.1	5916.1
1221.14	265.599	5691.85	5691.85
1222.14	264.599	5935.02	5935.02
1223.14	263.599	6320	6320
1224.14	262.599	5882.35	5882.35
1225.14	261.599	6021.01	6021.01
1226.14	260.599	6445.94	6445.94
1227.14	259.599	6226.14	6226.14
1228.14	258.599	6303.18	6303.18
1229.14	257.599	6350.35	6350.35
1230.14	256.599	6224.02	6224.02
1231.14	255.599	6193.53	6193.53
1232.14	254.599	6016.14	6016.14
1233.14	253.599	6006.61	6006.61
1234.14	252.599	6009.11	6009.11
1235.14	251.599	5920.88	5920.88
1236.14	250.599	5819.42	5819.42
1237.14	249.599	6408.88	6408.88
1238.14	248.599	6622.98	6622.98
1239.14	247.599	6244.36	6244.36
1240.14	246.599	6157.7	6157.7
1241.14	245.599	6534.8	6534.8
1242.14	244.599	6416.31	6416.31
1243.14	243.599	6027.2	6027.2
1244.14	242.599	5627.95	5627.95
1245.14	241.599	6037.93	6037.93
1246.14	240.599	6219.24	6219.24
1247.14	239.599	5643.33	5643.33
1248.14	238.599	6110.97	6110.97
1249.14	237.599	6130.28	6130.28
1250.14	236.599	5995.81	5995.81
1251.14	235.599	6321.49	6321.49
1252.14	234.599	5999.1	5999.1
1253.14	233.599	6086.26	6086.26
1254.14	232.599	6353.08	6353.08
1255.14	231.599	5943.37	5943.37
1256.14	230.599	5936.15	5936.15
1257.14	229.599	6353.62	6353.62
1258.14	228.599	6475.42	6475.42
1259.14	227.599	6312.97	6312.97
1260.14	226.599	6592.06	6592.06
1261.14	225.599	6323.33	6323.33
1262.14	224.599	5837.07	5837.07
1263.14	223.599	6036.46	6036.46
1264.14	222.599	6318.91	6318.91
1265.14	221.599	6301.58	6301.58
1266.14	220.599	6291.05	6291.05
1267.14	219.599	5980.58	5980.58
1268.14	218.599	6078.61	6078.61
1269.14	217.599	6006.79	6006.79
1270.14	216.599	5844.89	5844.89
1271.14	215.599	5932.78	5932.78
1272.14	214.599	6421.52	6421.52
1273.14	213.599	5928.46	5928.46
1274.14	212.599	6322.67	6322.67
1275.14	211.599	6515.4	6515.4
1276.14	210.599	6308.12	6308.12
1277.14	209.599	5817.35	5817.35
1278.14	208.599	6131.25	6131.25
1279.14	207.599	5830.34	5830.34
1280.14	206.599	5931.15	5931.15
1281.14	205.599	5834.95	5834.95
1282.14	204.599	5869.61	5869.61
1283.14	203.599	5849.35	5849.35
1284.14	202.599	5491.99	5491.99
1285.14	201.599	5378.76	5378.76
1286.14	200.599	5794.49	5794.49
1287.14	199.599	5488.14	5488.14
1288.14	198.599	5451.67	5451.67
1289.14	197.599	5638.8	5638.8
1290.14	196.599	5855.27	5855.27
1291.14	195.599	5227.19	5227.19
1292.14	194.599	5308.45	5308.45
1293.14	193.599	5721.23	5721.23
1294.14	192.599	6074.66	6074.66
1295.14	191.599	8021.17	8021.17
1296.14	190.599	9332.34	9332.34
1297.14	189.599	8430.88	8430.88
1298.14	188.599	6908.78	6908.78
1299.14	187.599	5942.73	5942.73
1300.14	186.599	6061.97	6061.97
1301.14	185.599	6092.18	6092.18
1302.14	184.599	5464.51	5464.51
1303.14	183.599	5588.85	5588.85
1304.14	182.599	5219.28	5219.28
1305.14	181.599	5078.24	5078.24
1306.14	180.599	5089.73	5089.73
1307.14	179.599	5043.43	5043.43
1308.14	178.599	4848.22	4848.22
1309.14	177.599	5233.75	5233.75
1310.14	176.599	5126.86	5126.86
1311.14	175.599	5034.23	5034.23
1312.14	174.599	4642.5	4642.5
1313.14	173.599	5002.41	5002.41
1314.14	172.599	4756.65	4756.65
1315.14	171.599	5050.79	5050.79
1316.14	170.599	5074.85	5074.85
1317.14	169.599	4960.57	4960.57
1318.14	168.599	5701.34	5701.34
1319.14	167.599	5794.95	5794.95
1320.14	166.599	5649.46	5649.46
1321.14	165.599	5346.7	5346.7
1322.14	164.599	5232.91	5232.91
1323.14	163.599	4807.25	4807.25
1324.14	162.599	4790.27	4790.27
1325.14	161.599	5463.34	5463.34
1326.14	160.599	5054.51	5054.51
1327.14	159.599	5065.14	5065.14
1328.14	158.599	5514.95	5514.95
1329.14	157.599	5002.09	5002.09
1330.14	156.599	4967.57	4967.57
1331.14	155.599	5060.29	5060.29
1332.14	154.599	5166.07	5166.07
1333.14	153.599	4985.89	4985.89
1334.14	152.599	4636.87	4636.87
1335.14	151.599	5205.8	5205.8
1336.14	150.599	4835.73	4835.73
1337.14	149.599	5150.11	5150.11
1338.14	148.599	4699.04	4699.04
1339.14	147.599	4593.97	4593.97
1340.14	146.599	4486.26	4486.26
1341.14	145.599	4278.81	4278.81
1342.14	144.599	4345.62	4345.62
1343.14	143.599	4514.11	4514.11
1344.14	142.599	4299.64	4299.64
1345.14	141.599	4413.03	4413.03
1346.14	140.599	4071.27	4071.27
1347.14	139.599	4352.81	4352.81
1348.14	138.599	4485.38	4485.38
1349.14	137.599	4104.84	4104.84
1350.14	136.599	3944.31	3944.31
1351.14	135.599	4630.87	4630.87
1352.14	134.599	7198.45	7198.45
1353.14	133.599	10621.8	10621.8
1354.14	132.599	9698.13	9698.13
1355.14	131.599	5971.51	5971.51
1356.14	130.599	4554.29	4554.29
1357.14	129.599	3961.05	3961.05
1358.14	128.599	4178.85	4178.85
1359.14	127.599	4341.93	4341.93
1360.14	126.599	4096.81	4096.81
1361.14	125.599	3881.25	3881.25
1362.14	124.599	3895.34	3895.34
1363.14	123.599	4002.44	4002.44
1364.14	122.599	4001.83	4001.83
1365.14	121.599	4179.56	4179.56
1366.14	120.599	3958.89	3958.89
1367.14	119.599	4148.71	4148.71
1368.14	118.599	4108.83	4108.83
1369.14	117.599	4097.67	4097.67
1370.14	116.599	4352.66	4352.66
1371.14	115.599	3914	3914
1372.14	114.599	3756.52	3756.52
1373.14	113.599	4445.76	4445.76
1374.14	112.599	3802.19	3802.19
1375.14	111.599	3835.26	3835.26
1376.14	110.599	3911.51	3911.51
1377.14	109.599	3660.09	3660.09
1378.14	108.599	4112.12	4112.12
1379.14	107.599	4023.88	4023.88
1380.14	106.599	4017.06	4017.06
1381.14	105.599	3999.05	3999.05
1382.14	104.599	3954.15	3954.15
1383.14	103.599	4121.59	4121.59
1384.14	102.599	4087	4087
1385.14	101.599	3790.39	3790.39
1386.14	100.599	4127.62	4127.62
1387.14	99.599	4118.99	4118.99
1388.14	98.599	4219.55	4219.55
1389.14	97.599	3891.44	3891.44
1390.14	96.599	4076.04	4076.04
1391.14	95.599	4332.88	4332.88
1392.14	94.599	3858.73	3858.73
1393.14	93.599	3876.31	3876.31
1394.14	92.599	4031.5	4031.5
1395.14	91.599	4008.62	4008.62
1396.14	90.599	4213.91	4213.91
1397.14	89.599	4260.41	4260.41
1398.14	88.599	4066.94	4066.94
1399.14	87.599	4012.73	4012.73
1400.14	86.599	3933.33	3933.33
1401.14	85.599	3868.65	3868.65
1402.14	84.599	4140.51	4140.51
1403.14	83.599	4123.81	4123.81
1404.14	82.599	4102.65	4102.65
1405.14	81.599	4223.38	4223.38
1406.14	80.599	4111.34	4111.34
1407.14	79.599	3838.27	3838.27
1408.14	78.599	4024.23	4024.23
1409.14	77.599	4169.03	4169.03
1410.14	76.599	3970.53	3970.53
1411.14	75.599	3861.96	3861.96
1412.14	74.599	3555.62	3555.62
1413.14	73.599	4113.79	4113.79
1414.14	72.599	3890.56	3890.56
1415.14	71.599	3995	3995
1416.14	70.599	3759.52	3759.52
1417.14	69.599	3774.7	3774.7
1418.14	68.599	4259.44	4259.44
1419.14	67.599	4399.27	4399.27
1420.14	66.599	4180.95	4180.95
1421.14	65.599	4071.34	4071.34
1422.14	64.599	4018.23	4018.23
1423.14	63.599	4288.93	4288.93
1424.14	62.599	4445.74	4445.74
1425.14	61.599	4531.95	4531.95
1426.14	60.599	4255.53	4255.53
1427.14	59.599	3830.79	3830.79
1428.14	58.599	3614.56	3614.56
1429.14	57.599	3736.97	3736.97
1430.14	56.599	3790.58	3790.58
1431.14	55.599	3388.9	3388.9
1432.14	54.599	3680.58	3680.58
1433.14	53.599	3686.48	3686.48
1434.14	52.599	3563.7	3563.7
1435.14	51.599	3541.32	3541.32
1436.14	50.599	3922.73	3922.73
1437.14	49.599	3805.52	3805.52
1438.14	48.599	3835.08	3835.08
1439.14	47.599	3943.87	3943.87
1440.14	46.599	4221.6	4221.6
1441.14	45.599	4539.65	4539.65
1442.14	44.599	5158.27	5158.27
[truncated: 56 more rows]
