# Supplementary material for: Characterization of carbonate fraction of the Atlantic bluefin tuna fin spine bone matrix for stable isotope analysis
Source: PeerJ. 2019 Jul 18;7:e7176. doi: 10.7717/peerj.7176 (PMC6642792; doi:10.7717/peerj.7176)
Supplement: File S2 [file peerj-07-7176-s002.zip]

Archive with 2 entries (2 files):
- RAMAN_File 3.xlsx
- FTIR_File 2.xlsx
