# Supplementary material for: Characterization of carbonate fraction of the Atlantic bluefin tuna fin spine bone matrix for stable isotope analysis
Source: PeerJ. 2019 Jul 18;7:e7176. doi: 10.7717/peerj.7176 (PMC6642792; doi:10.7717/peerj.7176)
Supplement: File S2 [file peerj-07-7176-s002.zip › RAMAN_File 3.xlsx]

## Sheet: BFT1_01
Raman Shift (cm-1)	arbitrary units
150543	63967.6
151659	63152.7
152776	62775.1
153892	62598.9
155008	62454
156124	61800.5
157239	61137.7
158355	61256.9
159.47	61010.8
160585	59786.9
161699	59390.1
162814	59475.5
163928	59002.2
165042	58887.8
166156	57615.1
167.27	57821.4
168383	57464.2
169496	57158.5
170609	56412.4
171722	55769.4
172835	55757.6
173947	54977.1
175059	54760.5
176171	54435.9
177283	53609.8
178394	53833.7
179506	53299.5
180617	52747.1
181728	52280.1
182838	52510.6
183949	51653.9
185059	51740.2
186169	51110.5
187279	51273.4
188389	51217.8
189498	50103.1
190607	50335.7
191716	50122.1
192825	49468.8
193934	49146.7
195042	48916.9
196.15	49018.7
197258	48592.5
198366	48254.2
199473	48105.4
200581	48362.9
201688	47789.5
202795	47441.7
203901	47276.7
205008	47217.9
206114	46747.8
207.22	47059.6
208326	46582.5
209432	46534.8
210537	45991.8
211642	46104.6
212747	46004.7
213852	45644.6
214957	45583.1
216061	45494.4
217165	45428.4
218269	45174.3
219373	45035.6
220476	45069.1
221.58	44563.3
222683	44447.1
223786	44328.6
224888	44343.8
225991	44715
227093	44614.7
228195	44080.9
229297	44100.7
230399	44056.8
231.5	43978.9
232601	43762.5
233702	43596
234803	43306.7
235904	43328.6
237004	43207.3
238104	43440.4
239204	42780.5
240304	42943.2
241404	42717.1
242503	42668.4
243602	42458.1
244701	42823.3
245.8	42697.2
246898	42561.9
247997	41921.2
249095	42161.4
250193	42253.6
251.29	42202.4
252388	42019
253485	41835.6
254582	41895.9
255679	41751.2
256776	41506
257872	41395.3
258968	41747.5
260064	40975.3
261.16	41186.1
262256	41212.2
263351	41245.1
264446	40967.5
265541	41308.6
266636	40987.6
267731	40990.8
268825	40562.2
269919	40857.8
271013	40509
272107	40884.7
273.2	40778.1
274294	40941.3
275387	40619.7
276.48	40611.3
277572	40637.3
278665	40613
279757	40416.9
280849	40667.2
281941	40652
283033	40478.8
284124	40303.2
285216	40640.7
286307	40515.5
287398	40399.4
288488	40446
289579	40857.1
290669	40151.7
291759	40315.2
292849	40355
293938	39587.1
295028	40223.3
296117	39930.2
297206	40268.4
298295	40046.3
299383	40572.9
300472	40210.8
301.56	39924.3
302648	40306.4
303736	39615.3
304823	39919.3
305911	39483.1
306998	39858.5
308085	39764.8
309172	39388.1
310258	39308.1
311344	39667.6
312431	39184.8
313517	39369.5
314602	39047.6
315688	38889.2
316773	38944.9
317858	38551.3
318943	38650.8
320028	38510.6
321112	38421
322197	38455.9
323281	38603.8
324365	38115.2
325448	38302.3
326532	38468.7
327615	38072.1
328698	38023.9
329781	38236.5
330864	37751.9
331946	38052.3
333028	38010.9
334.11	38038.9
335192	37794.2
336274	37835.9
337355	37676.6
338437	37545
339518	37431.8
340598	37390.3
341679	37246.9
342759	36781.9
343.84	36545.8
344.92	37029.5
346	36455.4
347079	36205.2
348159	36633.5
349238	36283.7
350317	35822.5
351396	36037.8
352474	35942.6
353553	35434.7
354631	36051.1
355709	35677.6
356787	35575.3
357864	35090.1
358941	34943.5
360019	34931.5
361096	35249.2
362172	35167.6
363249	34937.3
364325	34916
365402	34920.2
366477	34761.8
367553	34324.5
368629	34819
369704	34623.3
370779	34539.1
371854	34761.9
372929	34556.7
374004	34968.1
375078	34518.5
376152	34969.5
377226	34929.5
378.3	34689.3
379373	34912.4
380447	34958.5
381.52	34843.9
382593	35120.8
383665	35220.6
384738	35194.5
385.81	35798
386882	35632.1
387954	35860.4
389026	36116.7
390098	35773.5
391169	35598.2
392.24	35943.3
393311	36101.8
394382	35926.4
395452	36215.7
396523	36131.4
397593	36161.5
398663	36642.7
399732	36266.2
400802	36467
401871	36843.3
402.94	36934.4
404009	36686.3
405078	36496.7
406147	36793.7
407215	36941
408283	36718.5
409351	37034.4
410419	37277.8
411486	36931.2
412554	37095
413621	37296.4
414688	37270.6
415754	37425.2
416821	37357.2
417887	37307.9
418953	37352.4
420019	37694.8
421085	37472
422151	37469.6
423216	37582.2
424281	38201.8
425346	38326.3
426411	38300.6
427475	38385.3
428.54	38411.3
429604	38841.3
430668	37967.4
431731	37998
432795	37765.4
433858	37906.4
434921	38181.6
435984	37838.3
437047	37327.8
438.11	37744.2
439172	37407.7
440234	37393.5
441296	37235.7
442358	37056.6
443419	37383.8
444481	37395.5
445542	37320
446603	37246.9
447664	37301
448724	37093.4
449785	37352.6
450845	37020
451905	37307.6
452964	37000.8
454024	37168.2
455083	36500.2
456143	36377.2
457202	36369.8
458.26	35909
459319	35481.2
460377	35667.3
461436	35726
462494	35222.2
463551	35375.3
464609	34564
465666	34360.1
466724	34411.4
467781	34280.6
468837	34516.5
469894	34021.3
470.95	33847.8
472007	33873.1
473063	33744.4
474119	33241.6
475174	33340.2
476.23	33204.3
477285	33205.7
478.34	33136.1
479395	33206.3
480449	32570
481504	32969.7
482558	33106.2
483612	32381.9
484666	32641.8
485.72	32467.5
486773	32340.7
487826	32173.4
488879	32366.9
489932	32102.3
490985	31915.9
492038	31990.7
493.09	31977.7
494142	31845.8
495194	31775.7
496246	31795.8
497297	31575.9
498348	31579.4
499.4	31585.3
500.45	31826.6
501501	31606.5
502552	31888.5
503602	31718.3
504652	31778.9
505702	31730.1
506752	31254.9
507801	31320.2
508851	31276
509.9	31298.5
510949	31464
511998	31448.4
513046	31668.8
514095	31386.2
515143	31518.4
516191	31667.4
517239	31484.8
518286	31287.8
519334	31181.4
520381	31500
521428	31415.1
522475	31626.3
523522	32028.7
524568	32139.7
525614	31995.2
526.66	32041.7
527706	32274.8
528752	32529.4
529797	32293.9
530843	32383.6
531888	32774.8
532933	32812
533977	32540.4
535022	32436.4
536066	32789.5
537.11	32680.7
538154	32349.1
539198	32668.8
540241	32325.1
541285	32491.7
542328	32095.1
543371	32515.7
544414	32262.8
545456	32523
546499	32543.4
547541	32386.3
548583	32912.9
549625	32609.5
550666	32886.7
551708	33257.7
552749	32762.1
553.79	33017.9
554831	32968.8
555871	32837.9
556912	32716.7
557952	33352.4
558992	33211.9
560032	33456.1
561072	33366.1
562111	33114.9
563.15	33272.6
564189	33581.9
565228	33422.1
566267	33502.9
567306	33617.4
568344	33585.1
569382	33904.4
570.42	33587.9
571458	33736.3
572495	33940.1
573533	34266.9
574.57	34080.4
575607	34590.6
576644	34664.5
577.68	34902.4
578717	34942.6
579753	35286.9
580789	35221
581825	34860.7
582.86	34799.5
583896	34388.2
584931	34145.9
585966	33840.6
587001	33643.9
588036	33623.6
589.07	33257.6
590105	32872.2
591139	33108
592173	33135.8
593206	32837.2
594.24	32947.3
595273	32895.3
596306	32608.6
597339	32733.2
598372	32320.5
599405	32508.1
600437	32184.7
601469	31805.6
602501	31804.2
603533	31793.1
604565	32058.3
605596	32127.2
606628	32394.9
607659	31906.3
608.69	31863.7
609.72	32012.7
610751	31994.3
611781	31975.9
612811	32044.9
613841	31868.8
614871	31627
615.9	31645
616.93	31454.1
617959	31372.5
618988	31169.3
620017	31148.3
621045	31129.8
622074	31198.7
623102	30997.8
624.13	30624.1
625158	30218.7
626185	30258.3
627213	30049.8
628.24	30125.9
629267	29518.1
630294	29706.1
631321	29283
632347	29256.8
633374	29379.1
634.4	29238.3
635426	29270.5
636451	29329.5
637477	29147.2
638502	28903.9
639528	29243.3
640553	29124.3
641577	29288.2
642602	29044.7
643626	29079.4
644651	28874.8
645675	29160.9
646699	29129.6
647722	28812.6
648746	28693.3
649769	28923.4
650792	28760.1
651815	28782.5
652838	28646
653861	28529
654883	28416.9
655905	28610.4
656927	28368.6
657949	28601.4
658.97	28797.5
659992	28325.5
661013	28516.8
662034	28620
663055	28458.7
664076	28608.5
665096	28371.2
666117	28366.6
667137	28482.1
668157	28506.9
669176	28384.7
670196	28799.4
671215	28618.3
672234	28653
673253	28410.4
674272	28560.4
675291	28548.5
676309	28745.2
677327	28389.6
678346	28412
679363	28142.1
680381	28336.4
681399	28125.4
682416	28835.9
683433	28221.8
684.45	28546.5
685467	28689.5
686483	28475.9
687.5	28628.7
688516	28279.6
689532	28617
690548	28573
691563	28652.1
692579	28733.7
693594	28308.1
694609	28658
695624	28394.8
696639	28232.5
697653	28484.1
698668	28733.3
699682	28775.5
700696	28494.8
701709	28667.7
702723	28098.3
703736	28175
704.75	28653.9
705763	28239.6
706775	28304
707788	28358.6
708801	28334.1
709813	28339.3
710825	28537.2
711837	28325
712849	28226.4
713.86	28080.8
714872	28268.9
715883	28227.1
716894	28214.9
717904	28529.2
718915	28457.8
719926	28188.4
720936	27988.1
721946	27998.2
722956	28159.3
723965	27944.1
724975	28451.9
725984	28174.7
726993	28051.1
728002	28239.6
729011	27615.2
730.02	28071.4
731028	27811.3
732036	27999.9
733044	28277.8
734052	27772
735.06	27595.9
736067	28000.5
737075	27799.6
738082	27851.9
739089	27643.4
740095	27727.9
741102	27790.1
742108	27810.1
743115	27735.7
744121	27996.7
745126	27716
746132	27755.9
747138	27741
748143	27567.1
749148	27838.2
750153	27661.7
751158	27763.8
752162	28067.5
753166	27674.4
754171	27726.7
755175	28177.5
756178	27744.3
757182	28045.8
758185	28165.5
759189	27966.3
760192	28056.2
761195	27637.5
762197	27560.3
763.2	27892
764202	27525.5
765204	27992
766206	27612.9
767208	27610.4
768.21	27815.1
769211	27775.2
770213	27625.5
771214	27625.6
772214	27603.1
773215	27175.9
774216	27673.1
775216	27798.1
776216	27398.3
777216	27605.8
778216	27588.3
779216	27328.2
780215	27740.9
781214	27570.9
782213	27245.6
783212	27400.7
784211	27383.2
785209	27636
786208	27423.2
787206	27340.5
788204	27440.7
789202	27530.9
790199	27072.3
791197	27380.5
792194	27124.8
793191	27134.7
794188	27272.6
795185	27024.2
796181	26891.1
797177	27159.5
798174	27149.4
799.17	26697.5
800165	27089
801161	26867.9
802156	27169.1
803152	27171.6
804147	27146.4
805142	27239.3
806136	27005.4
807131	27347.2
808125	27485.4
809119	27430.1
810113	27658.9
811107	27535.6
812101	27832.5
813094	27963.4
814087	27971
815081	28086.8
816073	28177.5
817066	28046.7
818059	27961.1
819051	27988.9
820043	27888.1
821035	27605.9
822027	27820.1
823019	27749.5
824.01	27863
825001	27535.1
825993	27696.5
826983	27757.1
827974	27600.6
828965	27393.6
829955	27666.2
830945	27764.6
831935	27906
832925	27865.6
833915	28075.3
834904	28171.3
835894	28262.4
836883	28244.8
837872	28224.6
838.86	29241.1
839849	28917.6
840837	28586.5
841826	29535.3
842814	29401.5
843802	29715.5
844789	30001.9
845777	30042.8
846764	30311.6
847751	30727.3
848738	30819
849725	30920.9
850712	31481.4
851698	30972.6
852684	31348.3
853.67	31569.5
854656	31544.8
855642	31350.2
856628	31411.7
857613	31095.1
858598	30940.9
859583	30865.3
860568	30637.3
861553	30290
862537	29800.3
863521	29904.7
864505	29765.3
865489	29300.7
866473	29567.7
867457	29486.7
868.44	29301.3
869423	29461.7
870406	29271.2
871389	29851.4
872372	29350.5
873354	29740.1
874337	30101.7
875319	30114.8
876301	30433.4
877283	30090.1
878264	30289.1
879246	30215.6
880227	30185.4
881208	30208.7
882189	30040.8
883.17	29806.6
884.15	29733
885131	29577.7
886111	29669.8
887091	29578.2
888071	29180.4
889051	29213.8
890.03	29170.6
891009	28941
891988	29094.3
892967	29033.2
893946	28803.4
894925	28468.9
895903	28550.7
896882	28382
897.86	28532.9
898838	28284.9
899815	28553.4
900793	28328.4
901.77	28282.3
902747	28325.8
903724	28313
904701	27693.7
905678	28246.5
906654	28418
907631	28223.4
908607	28274.6
909583	28218.2
910559	28284.8
911534	28284.7
912.51	28666.6
913485	29087.1
914.46	29038.5
915435	29618.1
916.41	29738.9
917384	29464.6
918359	29924.1
919333	30011.6
920307	30230
921281	30533.3
922254	30366.7
923228	30593.1
924201	30560.1
925174	29995.3
926147	30160
927.12	29800.5
928093	30451
929065	30410.2
930038	30477.4
931.01	30809.5
931982	30966.8
932953	31288.8
933925	32025.2
934896	32146.8
935868	32770.4
936839	33360.7
937809	33902.3
938.78	33797.7
939751	34360.2
940721	34907.4
941691	35374.9
942661	36608.1
943631	37166.3
944601	38451.8
945.57	38324.7
946.54	39706.2
947509	40371.2
948478	41400.2
949446	42713.4
950415	44326.5
951383	45488.4
952352	47810
953.32	49517.8
954288	51779
955255	54087.5
956223	57265
957.19	60172.2
958158	63233
959125	65656.4
960092	68137.5
961058	69308.4
962025	69964.9
962991	68953
963957	67557.8
964923	64050.2
965889	62063.5
966855	58318.1
967.82	54910.6
968785	51289.5
969751	48348.3
970716	45522.7
971.68	43224.6
972645	40630.3
973609	38672.7
974574	37002.2
975538	35331.2
976502	34422
977465	33110.4
978429	32553.3
979392	31596.4
980356	31101.2
981319	30478.5
982282	30162.1
983244	29845.5
984207	29684.6
985169	29404.2
986131	28957.4
987093	29123.7
988055	28861.2
989017	28455.6
989978	28528.3
990.94	28489.2
991901	28442.3
992862	28163.9
993823	28072.6
994783	28353.5
995744	27936.9
996704	28270
997664	28522.4
998624	28204.6
999584	28470.1
1000.54	28587.3
1001.5	29415.8
1002.46	29712.9
1003.42	31016.4
1004.38	31147.1
1005.34	30628.5
1006.3	29491.7
1007.26	29061.4
1008.21	29017
1009.17	28547.3
1010.13	28414.1
1011.09	28017.2
1012.05	28246.7
1013	28189.1
1013.96	28350.8
1014.92	27966.7
1015.87	28734.6
1016.83	28214.5
1017.79	28499.2
1018.74	28791.9
1019.7	28496.4
1020.66	28705.4
1021.61	28598.1
1022.57	29081.9
1023.52	29427.3
1024.48	29356.7
1025.43	29084.5
1026.39	29733.7
1027.34	29736.4
1028.3	30260.2
1029.25	30278.7
1030.21	30302.5
1031.16	30554.2
1032.11	30255.7
1033.07	30528.4
1034.02	30793.4
1034.98	30237.8
1035.93	30182.9
1036.88	30343
1037.83	29852.6
1038.79	30167.6
1039.74	29774.1
1040.69	29873.9
1041.64	29881.9
1042.6	29968.6
1043.55	29430.3
1044.5	29501.2
1045.45	29848
1046.4	29845.5
1047.35	29377.8
1048.31	29782.6
1049.26	29664.3
1050.21	29330.4
1051.16	29795.9
1052.11	29788.1
1053.06	29590.8
1054.01	29672.4
1054.96	29977.7
1055.91	30041
1056.86	29898.9
1057.81	30028
1058.76	30396.8
1059.7	30573.5
1060.65	30708
1061.6	30732
1062.55	30827.1
1063.5	31059.3
1064.45	31557.9
1065.4	31555.6
1066.34	31748.5
1067.29	31696.1
1068.24	31955.1
1069.19	32319.7
1070.13	32457.4
1071.08	32471.1
1072.03	32236.6
1072.97	32411.4
1073.92	32591.5
1074.87	32401.8
1075.81	32523.8
1076.76	32778.1
1077.7	32564.5
1078.65	32292.7
1079.6	31930.9
1080.54	31571.7
1081.49	31611.7
1082.43	31085.6
1083.38	30982.6
1084.32	30572.6
1085.26	30469.5
1086.21	30289.6
1087.15	30218.2
1088.1	29784
1089.04	29413.2
1089.98	29270
1090.93	28989.1
1091.87	29124.1
1092.81	29047.1
1093.76	29039
1094.7	28866.5
1095.64	28640.9
1096.59	28412.6
1097.53	28542.3
1098.47	28255.5
1099.41	28488.8
1100.35	28281.5
1101.3	28254.7
1102.24	28312.8
1103.18	27964.6
1104.12	28022.7
1105.06	28110
1106	28266.5
1106.94	27809.1
1107.88	27574.8
1108.82	27412.2
1109.76	27334.6
1110.7	26948.5
1111.64	26671.3
1112.58	26670.7
1113.52	26420
1114.46	26328.9
1115.4	26285.6
1116.34	26138.5
1117.28	25850.2
1118.22	25809.6
1119.15	25419.9
1120.09	26037.2
1121.03	26044.5
1121.97	25566.7
1122.91	25717.9
1123.84	26037
1124.78	25847
1125.72	25755.6
1126.66	25650.8
1127.59	25922.1
1128.53	25894.7
1129.47	25595
1130.4	25636.9
1131.34	25545.4
1132.27	25266.8
1133.21	25367.5
1134.15	25425.4
1135.08	25157.4
1136.02	25062.9
1136.95	25072.7
1137.89	25087.9
1138.82	25100.3
1139.76	25257.2
1140.69	25299.2
1141.63	25089.6
1142.56	25027.2
1143.49	25178.8
1144.43	25223.4
1145.36	25268.1
1146.3	25162.8
1147.23	25135.1
1148.16	25214.5
1149.1	24959.1
1150.03	24682.2
1150.96	25319.1
1151.89	25154.7
1152.83	25110.9
1153.76	25418.3
1154.69	25473.8
1155.62	25572.2
1156.56	25252.1
1157.49	25449.8
1158.42	25357.7
1159.35	25649.4
1160.28	25992.2
1161.21	25964.6
1162.14	25706
1163.07	25694.4
1164	26354.6
1164.93	25929.3
1165.86	25764.5
1166.79	25597
1167.72	25752.1
1168.65	25584.6
1169.58	25503
1170.51	25222.4
1171.44	25533.6
1172.37	25570.4
1173.3	25755.3
1174.23	25872.9
1175.16	25610.9
1176.09	25497
1177.01	25716.9
1177.94	25454.8
1178.87	25677.5
1179.8	25609.3
1180.72	25824.1
1181.65	25731.6
1182.58	25698.4
1183.51	25508.8
1184.43	25661.6
1185.36	25822.6
1186.29	25676.1
1187.21	25993.7
1188.14	25984.8
1189.06	25662.7
1189.99	25705.1
1190.92	25731.2
1191.84	25627.7
1192.77	25913.2
1193.69	25817.8
1194.62	25733.2
1195.54	26110.7
1196.47	25858.5
1197.39	26236.2
1198.32	26075.9
1199.24	26034.5
1200.16	25901.1
1201.09	26106
1202.01	26107.9
1202.94	26207.2
1203.86	26228.1
1204.78	26124.4
1205.71	25785.1
1206.63	26144.5
1207.55	26100.3
1208.47	26167.2
1209.4	26180
1210.32	25864.7
1211.24	26297.7
1212.16	25957.9
1213.08	25618.1
1214.01	25595.5
1214.93	25602.7
1215.85	25420
1216.77	25321.3
1217.69	25684.1
1218.61	25392.7
1219.53	25747.5
1220.45	25760.2
1221.37	25745.7
1222.29	26122.4
1223.21	25790.1
1224.13	26169.7
1225.05	26041.1
1225.97	26184.4
1226.89	26284.2
1227.81	26772.9
1228.73	27000.7
1229.65	27383.6
1230.57	27339.4
1231.49	27355.1
1232.41	27869
1233.32	28399.4
1234.24	28246.4
1235.16	28314
1236.08	28907.4
1236.99	28926.1
1237.91	28920.3
1238.83	29116.2
1239.75	29960.9
1240.66	29857.1
1241.58	30086
1242.5	29963.1
1243.41	30200.3
1244.33	30402
1245.25	30210.9
1246.16	30636.5
1247.08	30748.4
1247.99	30516.2
1248.91	30349.6
1249.82	30565.2
1250.74	30475
1251.65	30177.1
1252.57	30051.2
1253.48	29985.4
1254.4	29777.5
1255.31	29725.3
1256.23	29932.9
1257.14	29774.1
1258.06	29847.7
1258.97	29557.4
1259.88	29565.4
1260.8	29526.8
1261.71	29586.7
1262.62	29893.1
1263.53	29895.6
1264.45	29772.1
1265.36	30084.2
1266.27	29785.3
1267.19	30081
1268.1	30346.7
1269.01	30412.4
1269.92	30118.8
1270.83	30579.3
1271.74	30658.8
1272.66	30680.6
1273.57	30304.6
1274.48	30046.5
1275.39	29802
1276.3	30183.3
1277.21	29993.7
1278.12	29955
1279.03	29844.9
1279.94	29429.8
1280.85	29462.5
1281.76	29569.3
1282.67	29200.7
1283.58	29249.8
1284.49	28892
1285.4	28913.6
1286.31	28880.2
1287.21	28621.1
1288.12	28620.7
1289.03	28760.5
1289.94	28903.2
1290.85	28200.8
1291.76	28613.2
1292.66	28210.6
1293.57	28364.3
1294.48	28385.8
1295.39	27729.5
1296.29	27839.1
1297.2	27551.8
1298.11	27744.1
1299.01	27495.3
1299.92	27177.5
1300.83	27554.6
1301.73	27567.7
1302.64	27693.9
1303.55	27497.3
1304.45	27206.8
1305.36	27352.4
1306.26	27174.9
1307.17	27058.2
1308.07	27134.7
1308.98	27200.3
1309.88	26707.7
1310.79	26994.2
1311.69	27131.6
1312.6	26901.4
1313.5	27185.4
1314.4	27126.5
1315.31	26965.3
1316.21	26917.5
1317.12	27392.6
1318.02	27408.4
1318.92	27119.8
1319.82	27072
1320.73	26835.8
1321.63	26904.2
1322.53	27066.8
1323.44	26902.6
1324.34	27065.2
1325.24	26557.2
1326.14	27058
1327.04	26907.5
1327.95	26682.1
1328.85	26462.1
1329.75	26608.2
1330.65	26560.2
1331.55	26448.3
1332.45	26336.3
1333.35	26579.6
1334.25	26687
1335.15	26650
1336.05	26668.6
1336.95	26767.7
1337.85	26639
1338.75	26840.9
1339.65	26920.6
1340.55	27056
1341.45	26777.2
1342.35	26503.8
1343.25	26730.9
1344.15	26927.5
1345.05	26592.8
1345.94	26589.1
1346.84	26577
1347.74	26762.6
1348.64	26522.3
1349.54	26518.6
1350.43	26448
1351.33	26341.2
1352.23	26175.9
1353.13	26236.2
1354.02	26240.7
1354.92	25927.6
1355.82	26238.7
1356.71	26050.9
1357.61	25996.9
1358.51	26140.9
1359.4	26028.3
1360.3	26052.4
1361.2	26037.4
1362.09	25824.2
1362.99	26227.9
1363.88	25763.4
1364.78	26072.3
1365.67	25895.3
1366.57	26014.4
1367.46	25862.4
1368.36	26361.6
1369.25	26260
1370.14	26412.7
1371.04	26540.3
1371.93	26914.1
1372.83	26692.2
1373.72	26794.8
1374.61	26978.6
1375.51	26639
1376.4	27127.9
1377.29	26950.7
1378.19	26983.4
1379.08	27312.9
1379.97	27076.8
1380.86	27392.5
1381.76	27240.3
1382.65	27090.9
1383.54	27132.1
1384.43	27436.8
1385.32	27444.4
1386.21	27443.5
1387.11	27594.2
1388	27458.7
1388.89	27387.7
1389.78	27302.7
1390.67	27590.9
1391.56	27438.5
1392.45	26918.2
1393.34	27563.2
1394.23	27520.3
1395.12	27741.4
1396.01	27364.1
1396.9	27529
1397.79	27545
1398.68	27712.9
1399.57	27509.6
1400.46	27486.3
1401.35	27603.6
1402.23	28249.8
1403.12	27711.7
1404.01	27694
1404.9	27935.2
1405.79	27661.4
1406.68	27807
1407.56	27752.7
1408.45	27918
1409.34	28182.1
1410.23	27913.7
1411.11	27808.6
1412	27957.2
1412.89	27770.3
1413.77	27879.5
1414.66	28062
1415.55	28179.7
1416.43	28359.5
1417.32	28530.9
1418.2	28908.3
1419.09	28885.1
1419.98	29014.4
1420.86	29363.9
1421.75	29829.3
1422.63	29944.6
1423.52	29763.3
1424.4	29988.9
1425.29	30129.7
1426.17	30267.8
1427.06	30405.9
1427.94	30391.4
1428.82	30470.2
1429.71	30232.3
1430.59	30265.8
1431.47	30081.5
1432.36	30282
1433.24	30273.1
1434.12	30669
1435.01	30413.8
1435.89	30385.1
1436.77	30506.5
1437.66	30661.9
1438.54	30919.4
1439.42	31267.7
1440.3	31264.6
1441.18	31224.6
1442.07	31714.9
1442.95	32072
1443.83	32278.9
1444.71	32520
1445.59	32979.6
1446.47	32721.4
1447.35	33240.8
1448.23	33450.9
1449.11	34288.6
1450	34169.6
1450.88	34033.5
1451.76	34184.3
1452.64	33852.1
1453.52	33929
1454.39	34389.6
1455.27	33636.6
1456.15	33090.8
1457.03	33508.9
1457.91	33150.7
1458.79	32761
1459.67	32590.3
1460.55	32450.8
1461.43	32228.7
1462.3	31770.3
1463.18	31713.2
1464.06	31462.4
1464.94	31060.6
1465.82	31122.9
1466.69	30418.9
1467.57	30600.8
1468.45	30073.2
1469.33	29462.7
1470.2	29559
1471.08	28711.5
1471.96	28573.9
1472.83	27897.1
1473.71	27804.9
1474.58	27384.6
1475.46	27183.8
1476.34	27025.8
1477.21	26950.6
1478.09	26215.7
1478.96	25777.5
1479.84	26221.9
1480.71	25760.7
1481.59	25462.3
1482.46	25298.1
1483.34	24930.9
1484.21	25201
1485.09	24779.4
1485.96	24532
1486.83	24473.3
1487.71	24334.5
1488.58	24424.5
1489.46	23976.6
1490.33	24123.8
1491.2	23775.9
1492.08	23911.7
1492.95	24067.6
1493.82	23871.2
1494.69	23829.5
1495.57	23796.4
1496.44	23470.9
1497.31	23346
1498.18	23155.1
1499.05	23259.4
1499.93	23475.7
1500.8	23221.6
1501.67	23326
1502.54	23269.8
1503.41	23147.5
1504.28	22987.9
1505.15	22902.9
1506.02	23222.7
1506.89	23140.5
1507.77	23216.3
1508.64	23292.1
1509.51	23359.4
1510.38	22713.9
1511.25	23166.2
1512.12	22882.8
1512.98	23113.8
1513.85	22588.7
1514.72	22983.8
1515.59	22930.2
1516.46	22965.8
1517.33	22753.9
1518.2	23002.5
1519.07	22776.2
1519.94	22921.2
1520.8	22746.6
1521.67	22707.3
1522.54	23079.9
1523.41	22810.2
1524.27	22750.7
1525.14	22708.5
1526.01	23167.9
1526.88	22595.3
1527.74	23037.5
1528.61	22992.4
1529.48	22791.6
1530.34	22882
1531.21	23073.5
1532.08	22898.6
1532.94	22616.7
1533.81	23105.7
1534.67	22933.5
1535.54	23159.8
1536.4	22655.4
1537.27	23026.2
1538.13	22885.7
1539	22855
1539.86	22685.5
1540.73	22851.3
1541.59	22968
1542.46	23073.2
1543.32	23146.6
1544.19	23176.6
1545.05	23015.6
1545.91	23236.6
1546.78	23150.9
1547.64	23120.2
1548.51	23153.1
1549.37	22800.8
1550.23	23140.8
1551.09	23023.1
1551.96	23108.2
1552.82	23367.2
1553.68	23292.9
1554.54	23137.5
1555.41	23390.8
1556.27	23223.7
1557.13	23668.6
1557.99	23591.5
1558.85	23232.8
1559.72	23506.7
1560.58	23563
1561.44	23535.1
1562.3	23260.4
1563.16	23525.8
1564.02	23439.8
1564.88	23641.3
1565.74	23229.9
1566.6	23425.7
1567.46	23330.9
1568.32	23663.4
1569.18	23673.3
1570.04	23281.8
1570.9	23399.3
1571.76	23394.6
1572.62	23334.6
1573.48	23420
1574.34	23479.4
1575.2	23695.9
1576.06	23650.5
1576.91	23351.7
1577.77	23437.2
1578.63	23263.6
1579.49	23646.3
1580.35	23157.9
1581.2	23738.9
1582.06	23559.4
1582.92	23694.6
1583.78	23412.9
1584.63	23685.2
1585.49	23625.1
1586.35	23818.8
1587.2	24000.9
1588.06	23473.8
1588.92	23334.8
1589.77	23671.7
1590.63	23681.6
1591.49	23268
1592.34	23347.9
1593.2	23617.8
1594.05	23434.8
1594.91	23810
1595.76	23665
1596.62	23499.5
1597.47	23693.6
1598.33	23779.5
1599.18	23842.1
1600.04	23544.9
1600.89	23976.1
1601.75	23790
1602.6	23943.3
1603.45	23976.7
1604.31	23685.1
1605.16	24184.1
1606.02	24437.2
1606.87	24341.7
1607.72	24123.2
1608.58	24133.2
1609.43	24146.1
1610.28	24185.5
1611.13	23902.2
1611.99	24199.6
1612.84	24177.3
1613.69	24337
1614.54	24000.8
1615.39	24483.2
1616.25	24475.7
1617.1	24620.8
1617.95	24510.5
1618.8	24608.6
1619.65	25050.5
1620.5	24866.7
1621.35	25000.3
1622.2	25089.8
1623.06	24953
1623.91	25571.6
1624.76	25817.1
1625.61	25792.1
1626.46	25684.7
1627.31	25892.1
1628.16	25714.1
1629.01	26201.1
1629.85	26629.4
1630.7	26660.4
1631.55	26815.1
1632.4	27411.6
1633.25	27286.7
1634.1	27423.9
1634.95	27525.8
1635.8	27583.5
1636.65	27950.8
1637.49	27702
1638.34	27851.2
1639.19	27511
1640.04	28017
1640.88	28098.5
1641.73	27973.5
1642.58	27998.9
1643.43	28142.4
1644.27	28347.9
1645.12	28214
1645.97	28257.2
1646.81	28070.1
1647.66	27962.6
1648.51	28508
1649.35	28619.3
1650.2	28783.7
1651.04	28788.6
1651.89	28752.2
1652.74	28975.9
1653.58	29288.4
1654.43	29459
1655.27	29682.9
1656.12	29605.2
1656.96	30024.5
1657.81	30035.5
1658.65	30277.5
1659.49	30519.5
1660.34	30681.7
1661.18	31000.8
1662.03	30671.4
1662.87	31281
1663.71	31230
1664.56	31039.8
1665.4	31427.4
1666.24	31667
1667.09	31568.6
1667.93	31686.7
1668.77	31267.9
1669.62	31575.9
1670.46	31204.4
1671.3	31328.4
1672.14	31173.5
1672.98	31116.4
1673.83	30453.6
1674.67	30690.5
1675.51	30377.9
1676.35	30576.1
1677.19	29930.6
1678.03	30152.7
1678.88	30047.8
1679.72	29589.2
1680.56	29653.7
1681.4	29652.8
1682.24	29107.6
1683.08	29136.3
1683.92	29337.6
1684.76	28628.4
1685.6	28645.2
1686.44	28605.4
1687.28	28264.9
1688.12	27900.4
1688.96	28012.4
1689.8	27439.3
1690.64	26952.3
1691.47	27099.9
1692.31	26779.7
1693.15	25937.6
1693.99	26240.2
1694.83	25892.8
1695.67	25941.9
1696.5	25230.4
1697.34	24748.4
1698.18	24418.4
1699.02	24195.7
1699.86	23993.8
1700.69	23974
1701.53	23751.2
1702.37	23340.1
1703.2	23209.6
1704.04	22980.5
1704.88	22509.3
1705.71	22599.8
1706.55	22224
1707.39	22162
1708.22	22007.3
1709.06	22136.7
1709.89	21566.1
1710.73	21602.7
1711.57	21747
1712.4	21798.6
1713.24	21239.6
1714.07	21219.2
1714.91	21136
1715.74	21277.3
1716.58	21376.8
1717.41	21059.9
1718.24	20922.6
1719.08	21031.1
1719.91	20935.7
1720.75	20582.6
1721.58	20987.8
1722.41	20880.4
1723.25	21033.9
1724.08	20875.5
1724.91	20684
1725.75	20684.5
1726.58	20985.2
1727.41	20685.6
1728.25	20812.2
1729.08	20638.5
1729.91	20527.9
1730.74	20765.7
1731.58	20643
1732.41	20562.4
1733.24	20574.9
1734.07	20644.5
1734.9	20590.9
1735.73	20825.9
1736.57	20624.9
1737.4	20312.6
1738.23	20728.2
1739.06	20304.4
1739.89	20557.7
1740.72	20609.3
1741.55	20474.3
1742.38	20574.1
1743.21	20234.3
1744.04	20575.1
1744.87	20470.1
1745.7	20521.8
1746.53	20452.9
1747.36	20221.3
1748.19	20375.5
1749.02	20577.9
1749.85	20397.4
1750.68	20503.4
1751.5	20663.8
1752.33	20365.6
1753.16	20387.1
1753.99	20291
1754.82	20345.7
1755.65	20460.9
1756.47	20446.2
1757.3	20328.9
1758.13	20465.2
1758.96	20109.2
1759.78	20239.5
1760.61	20363.8
1761.44	20503.3
1762.27	20204.4
1763.09	20241.1
1763.92	20253.6
1764.75	20486.9
1765.57	20045.6
1766.4	20215.4
1767.22	20146.2
1768.05	20074
1768.88	20189.4
1769.7	20292.7
1770.53	19947.9
1771.35	19963.4
1772.18	19857.7
1773	20239.8
1773.83	20015.9
1774.65	19937.5
1775.48	20234.9
1776.3	20086.7
1777.13	20147.7
1777.95	19884.2
1778.77	20102.9
1779.6	20060.8
1780.42	20085.5
1781.25	20025.1
1782.07	20225.8
1782.89	19743.5
1783.72	20208.4
1784.54	19835.2
1785.36	19756.5
1786.19	20027.2
1787.01	19966.8
1787.83	20128.2
1788.65	19593.6
1789.48	19496.5
1790.3	19734
1791.12	19813.3
1791.94	19649.4
1792.76	19926.5
1793.59	19546.5
1794.41	19720.2
1795.23	19547
1796.05	19641.6
1796.87	20016.4
1797.69	19703
1798.51	19660.7
1799.33	19898.6
1800.15	19676.5
1800.97	19560.9
1801.79	19826.3
1802.61	19851
1803.43	19479.4
1804.25	19601.6
1805.07	19717.7
1805.89	19513.6
1806.71	19526.1
1807.53	19675.8
1808.35	19190.8
1809.17	19233.7
1809.99	19411
1810.81	19512
1811.63	19545.8
1812.44	19567.4
1813.26	19411.9
1814.08	19512.9
1814.9	19143.4
1815.72	19537.8
1816.53	19336.3
1817.35	19688.1
1818.17	19367.3
1818.99	19703.9
1819.8	19523.7
1820.62	19162.9
1821.44	19576.2
1822.26	19503
1823.07	19396
1823.89	19433
1824.7	19430.1
1825.52	19408.9
1826.34	19403
1827.15	19418.5
1827.97	19464.7
1828.78	19268.7
1829.6	19042.1
1830.42	19140.3
1831.23	19069.9
1832.05	19088.5
1832.86	19073.3
1833.68	19233
1834.49	19196.3
1835.31	19598.5
1836.12	18849.8
1836.93	19058.6
1837.75	19295.2
1838.56	19111.1
1839.38	19019.1
1840.19	19304.9
1841	18961
1841.82	19034.9
1842.63	19228.6
1843.44	18952.1
1844.26	19189
1845.07	19170.7
1845.88	19226.2
1846.7	19207.9
1847.51	19248
1848.32	18940.4
1849.13	19119.1
1849.94	19276.2
1850.76	19153.2
1851.57	19113.3
1852.38	19261.3
1853.19	18947.2
1854	18873.4
1854.81	19317.2
1855.63	18839.7
1856.44	19255.9
1857.25	19108
1858.06	19225.3
1858.87	19083.6
1859.68	18886.3
1860.49	18945
1861.3	18667.4
1862.11	19207.5
1862.92	19025.6
1863.73	19038
1864.54	19001.1
1865.35	18775.7
1866.16	18933.3
1866.97	18467
1867.78	18939.7
1868.59	18658.6
1869.4	18875
1870.2	18698.8
1871.01	18853.5
1871.82	18736
1872.63	18767
1873.44	18835.1
1874.25	18764
1875.05	18928.1
1875.86	18906.5
1876.67	19086.1
1877.48	18993.3
1878.28	18906.7
1879.09	18953.2
1879.9	18841.8
1880.71	18739.6
1881.51	18724.2
1882.32	18789.3
1883.13	18838.9
1883.93	19028.1
1884.74	18879.4
1885.54	18960.1
1886.35	18817.5
1887.16	19056.4
1887.96	18535.2
1888.77	18640.7
1889.57	18724.5
1890.38	18566.3
1891.18	18851.9
1891.99	18485.5
1892.79	18864.4
1893.6	18668.8
1894.4	18662.6
1895.21	18715.4
1896.01	18842.9
1896.82	18696.8
1897.62	18672
1898.42	18497.9
1899.23	18566.3
1900.03	18273.9
1900.84	18572.5
1901.64	18678.3
1902.44	18728.1
1903.25	18821.5
1904.05	18556.9
1904.85	18612.9
1905.65	18208.1
1906.46	18432.3
1907.26	18684.6
1908.06	18454
1908.86	18320
1909.67	18597.3
1910.47	18148.5
1911.27	18472.6
1912.07	18235.6
1912.87	18285.4
1913.68	18039
1914.48	18335.2
1915.28	18460
1916.08	18475.6
1916.88	18481.8
1917.68	18306.9
1918.48	18141.4
1919.28	18272.4
1920.08	18172.4
1920.88	18125.5
1921.68	18337.8
1922.48	18325.3
1923.28	18309.6
1924.08	18462.7
1924.88	18318.8
1925.68	17790.3
1926.48	18478.2
1927.28	18256.1
1928.08	18287.3
1928.88	18240.3
1929.68	18102.5
1930.48	18274.5
1931.27	17958.2
1932.07	17826.6
1932.87	18048.8
1933.67	17998.5
1934.47	18020.3
1935.26	18515.3
1936.06	17854
1936.86	18151.6
1937.66	18154.6
1938.45	18026
1939.25	17775
1940.05	18082.2
1940.85	18107.2
1941.64	18113.3
1942.44	17997.1
1943.24	18072.3
1944.03	18028.2
1944.83	17780
1945.62	17855.2
1946.42	17723.2
1947.22	18021.4
1948.01	17936.4
1948.81	17974
1949.6	17977
1950.4	17936
1951.19	17967.3
1951.99	17919.9
1952.78	17753.1
1953.58	17737.2
1954.37	18020.1
1955.17	17850.1
1955.96	17714.6
1956.76	17745.9
1957.55	17597.7
1958.34	17906.1
1959.14	17745.3
1959.93	17767.1
1960.73	17839.4
1961.52	17618.7
1962.31	17864.3
1963.11	17630.9
1963.9	17794.6
1964.69	17769.1
1965.48	17718.5
1966.28	17964.3
1967.07	17806.4
1967.86	17916.6
1968.65	17951.2
1969.45	17424
1970.24	17666.8
1971.03	17732.8
1971.82	17814.7
1972.61	17435.6
1973.41	17435.3
1974.2	17709.9
1974.99	17693.9
1975.78	17463
1976.57	17927.3
1977.36	17446.7
1978.15	17731
1978.94	17680.2
1979.73	17186.5
1980.52	17344.4
1981.31	17666.8
1982.1	17492.6
1982.89	17486
1983.68	17397.1
1984.47	17824.2
1985.26	17320.5
1986.05	17263.3
1986.84	17611.4
1987.63	17307
1988.42	17344.7
1989.21	17579
1990	17379
1990.78	17527.7
1991.57	17460.9
1992.36	17546.3
1993.15	17469.9
1993.94	17114.3
1994.73	17358.3
1995.51	17148.6
1996.3	17411.7
1997.09	17224.1
1997.88	17642.9
1998.66	17636.3
1999.45	17385.1
2000.24	17219.7
2001.02	17155.8
2001.81	17343
2002.6	16910.4
2003.38	16983.2
2004.17	16773
2004.96	16804.4
2005.74	16994.8
2006.53	17207.6
2007.32	17210.4
2008.1	17509.2
2008.89	17152.5
2009.67	17053.5
2010.46	17018.1
2011.24	17068.7
2012.03	16937.8
2012.81	16988.4
2013.6	17175.9
2014.38	16755.1
2015.17	16786.5
2015.95	17009.2
2016.74	17034.3
2017.52	16957.5
2018.3	16855
2019.09	16991.8
2019.87	17026.5
2020.65	17102.7
2021.44	16914.1
[truncated: 1,721 more rows]

## Sheet: BFT1_02
Raman Shift (cm-1)	arbitrary units
150543	35985.8
151659	35614.2
152776	35735.2
153892	35780.1
155008	35567.4
156124	35464.3
157239	35509.2
158355	35589.9
159.47	35753.7
160585	35213.3
161699	35188.7
162814	35491.5
163928	35260.4
165042	35107.8
166156	35500.5
167.27	35161.6
168383	35013.4
169496	35523.1
170609	34963.8
171722	35096.3
172835	34961.4
173947	34711.8
175059	34830.8
176171	35075.8
177283	34844.1
178394	34565.1
179506	34803.4
180617	34828
181728	34823.4
182838	34845.8
183949	34789.4
185059	34723.9
186169	34723.8
187279	34581.7
188389	34703.2
189498	34414.6
190607	34527.1
191716	34530.6
192825	34534.2
193934	34537.7
195042	34541.3
196.15	34544.9
197258	34548.4
198366	34191.6
199473	34421.6
200581	34457.5
201688	34091.4
202795	34274.1
203901	34174.4
205008	34318.8
206114	33911.7
207.22	34056
208326	34202.7
209432	33908.4
210537	33704.5
211642	33968.8
212747	34235.4
213852	33895.7
214957	33585.3
216061	33528.3
217165	33788.2
218269	33763
219373	33916.6
220476	33741.8
221.58	33637.2
222683	33584.6
223786	33919.7
224888	33842.2
225991	33583.3
227093	33848.3
228195	33786.6
229297	33559.3
230399	33645.1
231.5	33490.4
232601	33106.2
233702	33450.8
234803	33884.1
235904	33495.3
237004	33569.8
238104	33512.6
239204	33487.1
240304	33313.9
241404	33206.5
242503	33149.1
243602	33046.2
244701	33022.9
245.8	33306.7
246898	32694
247997	32855
249095	33025.2
250193	33058.7
251.29	32862.3
252388	32829.8
253485	32728.9
254582	32785.3
255679	32638.8
256776	32727
257872	32644.3
258968	32283.3
260064	32408
261.16	32523.6
262256	32481.9
263351	32492.6
264446	32505.6
265541	32189.8
266636	32232.4
267731	32325.3
268825	32205.8
269919	32099.9
271013	32519.6
272107	32048.1
273.2	32408.5
274294	32526.6
275387	31906.2
276.48	32131.8
277572	32009.7
278665	32022.6
279757	32015
280849	32073.7
281941	32070.6
283033	32088.1
284124	31995.6
285216	31772.6
286307	32353.7
287398	32151.3
288488	32129.9
289579	31874.6
290669	31871.4
291759	31517.3
292849	31743.5
293938	31676.1
295028	31475.5
296117	31754.6
297206	31664.2
298295	31337.2
299383	31425.8
300472	31542
301.56	31467.5
302648	31680.3
303736	31224.3
304823	31096.9
305911	31339.5
306998	31334
308085	30990.3
309172	30837.4
310258	30995.1
311344	30968.7
312431	30824.9
313517	31111.6
314602	30716.8
315688	30685.7
316773	30739.9
317858	30423.1
318943	30514.1
320028	30768.8
321112	30848.4
322197	30609.8
323281	30417.2
324365	30662.8
325448	30377.9
326532	30482.9
327615	30375.5
328698	30081.2
329781	30419.3
330864	30528.9
331946	30719.4
333028	30327.9
334.11	29938.5
335192	30272.3
336274	30423.6
337355	30417.8
338437	30317.1
339518	30221.1
340598	30256.8
341679	29966.4
342759	30078.5
343.84	30287.8
344.92	29800.5
346	30109.4
347079	29881.1
348159	29731.6
349238	30070.8
350317	29552.8
351396	29864.2
352474	29510.6
353553	29757.2
354631	29505.4
355709	29529.5
356787	29727.6
357864	29742.5
358941	29432.5
360019	29454.3
361096	29160.4
362172	29391
363249	29231.7
364325	29032.8
365402	28871
366477	29273.7
367553	29014.3
368629	28989.5
369704	28904.3
370779	28744.6
371854	28831.4
372929	29276.5
374004	28865.5
375078	28796.5
376152	28776.3
377226	28867.8
378.3	28901.2
379373	28620.1
380447	28548.7
381.52	28961.7
382593	28852.9
383665	28569.4
384738	28716.9
385.81	28277
386882	29040.2
387954	28702.8
389026	28969.4
390098	28666.9
391169	28721.2
392.24	28901.7
393311	28374.8
394382	28669.7
395452	28733.4
396523	28561.3
397593	28195.2
398663	28672.5
399732	29030.8
400802	28475.2
401871	28569.4
402.94	28453.1
404009	28364.9
405078	28342.1
406147	28284.3
407215	28444
408283	28208.3
409351	28503.8
410419	28050.3
411486	28308.4
412554	28189.6
413621	28044.9
414688	28232.9
415754	28053.1
416821	27943.5
417887	27894.8
418953	27951.6
420019	28186.7
421085	27762.6
422151	27934.4
423216	27531.3
424281	27780.6
425346	27576.8
426411	27391.8
427475	27467.4
428.54	27331.6
429604	27101.8
430668	27440.5
431731	27142.4
432795	27330.9
433858	27129.1
434921	27529.2
435984	26861.7
437047	26902
438.11	27259.9
439172	27145
440234	27100.7
441296	26983.3
442358	27049.6
443419	26833.2
444481	27003.1
445542	27060
446603	26525.5
447664	26916.9
448724	26771.1
449785	26927
450845	26967.4
451905	27021.9
452964	26701.4
454024	26852.7
455083	26817.6
456143	26867.5
457202	26754.4
458.26	26713.1
459319	26671.8
460377	26630.4
461436	26589.1
462494	26547.8
463551	26493.7
464609	26879.2
465666	26557.9
466724	26619.7
467781	26771.3
468837	26804.6
469894	26719.7
470.95	26523.5
472007	26710.7
473063	26587.9
474119	26325.3
475174	26524.4
476.23	26356.4
477285	26811.4
478.34	26221.7
479395	26368.8
480449	26461.4
481504	26324.1
482558	26253.1
483612	26267.5
484666	26255.7
485.72	25975.9
486773	26291.6
487826	26094.8
488879	26042.6
489932	26135.3
490985	26014.3
492038	25940.8
493.09	25738.9
494142	25895.8
495194	25926.8
496246	25874.5
497297	25655.9
498348	25565.5
499.4	25758.2
500.45	25501.3
501501	25736.8
502552	25898.7
503602	25570.3
504652	25570.2
505702	25546.4
506752	25772.7
507801	25629.8
508851	25391.5
509.9	25539.2
510949	25253.2
511998	25651.2
513046	25367.5
514095	24914.4
515143	25176.6
516191	25104.9
517239	25331.5
518286	25200.2
519334	25159.5
520381	25240.6
521428	25290.6
522475	25035
523522	25168.6
524568	25357.3
525614	25373.9
526.66	25077.5
527706	25125.2
528752	24952.9
529797	25254.1
530843	24943
531888	25198.8
532933	25217.9
533977	24990.4
535022	25411.5
536066	25009.3
537.11	25270.1
538154	24779.1
539198	25166.9
540241	25166.8
541285	25157.1
542328	24871.8
543371	25195.2
544414	24996.1
545456	25094.2
546499	24883
547541	25077.1
548583	25247.3
549625	24899.2
550666	25026.3
551708	25172.5
552749	24961.1
553.79	24487.8
554831	24828.6
555871	24638.7
556912	24655.2
557952	24522.8
558992	25012.9
560032	24524.7
561072	24776.9
562111	24579.5
563.15	24810.1
564189	24853.2
565228	24578.7
566267	24592.9
567306	24864.6
568344	24679
569382	24423.5
570.42	24066.7
571458	24579.5
572495	24287.7
573533	24219.9
574.57	24296.7
575607	24267.4
576644	24288.8
577.68	24225.7
578717	24153
579753	24145.4
580789	24046.1
581825	23886.4
582.86	23678.4
583896	23917
584931	23868.3
585966	24107
587001	24157.4
588036	23884
589.07	24081.7
590105	23846.9
591139	23556.3
592173	24005.6
593206	23748.8
594.24	23898.4
595273	24011.6
596306	23832.2
597339	23793
598372	23511.8
599405	23520.9
600437	23752.9
601469	23631.4
602501	23870.7
603533	23637.7
604565	23729.3
605596	23813.6
606628	23561.1
607659	23584.8
608.69	23758.9
609.72	23564.4
610751	23687.6
611781	23376.5
612811	23643
613841	23409.4
614871	23484.2
615.9	23597.8
616.93	23587.6
617959	23686.6
618988	23363
620017	23588.5
621045	23493.2
622074	23504.8
623102	23667.1
624.13	23314
625158	23345.1
626185	23582.9
627213	23258.8
628.24	23250.9
629267	23269.8
630294	23322.8
631321	23083.6
632347	23136.5
633374	23325.9
634.4	23157.2
635426	22949.5
636451	23119.5
637477	22999.4
638502	23232.8
639528	23359
640553	23043.8
641577	23011.5
642602	23152.3
643626	23061.4
644651	23124.2
645675	22967.4
646699	22988.7
647722	22953.8
648746	23097.3
649769	23069.8
650792	22903
651815	22919.4
652838	22987.2
653861	23030.5
654883	22364.8
655905	22977.9
656927	22859.8
657949	22570.4
658.97	22829
659992	22392.7
661013	22541.2
662034	22616.4
663055	22571.5
664076	22467.9
665096	22496.5
666117	22601.1
667137	22487.7
668157	22285.9
669176	22469
670196	22348
671215	22197.6
672234	22353.8
673253	22313.7
674272	22266.3
675291	22540.4
676309	22139.5
677327	22531.5
678346	22167.2
679363	22262.2
680381	22128.7
681399	22280.2
682416	22311.3
683433	22113.9
684.45	22250.7
685467	22225.2
686483	22162.9
687.5	22383.4
688516	21905.3
689532	22310.4
690548	22344.1
691563	22193.1
692579	22271
693594	22169.2
694609	21863
695624	22098.5
696639	22090.3
697653	22136.2
698668	22058.9
699682	22117.2
700696	22279.1
701709	21834.3
702723	22151.6
703736	21911.4
704.75	22075.8
705763	22260
706775	22093.8
707788	21959.6
708801	21975.9
709813	21994.8
710825	21657.9
711837	21854.6
712849	21591.7
713.86	21798.3
714872	21879
715883	21843.4
716894	21785.6
717904	21900.9
718915	21511.5
719926	21597.1
720936	21801.5
721946	21912
722956	21658.5
723965	21716.9
724975	21703.6
725984	21620.9
726993	21354.8
728002	21713
729011	21605.5
730.02	21738.3
731028	21551.4
732036	21875.2
733044	21809.8
734052	21739.3
735.06	21733.4
736067	21519
737075	21455.9
738082	21293.5
739089	21478.6
740095	21691.2
741102	21633
742108	21696.6
743115	21419.8
744121	21388.9
745126	21457.5
746132	21565.8
747138	21323.6
748143	21295.1
749148	21453.2
750153	21586.5
751158	21194.8
752162	21320.7
753166	21364.4
754171	21121.8
755175	21182.9
756178	21184.3
757182	21601.7
758185	21413.8
759189	21210.9
760192	21022.8
761195	21290.9
762197	21312.2
763.2	21445.8
764202	21160.4
765204	21274
766206	21133.2
767208	21117.1
768.21	21031.1
769211	21349.4
770213	21473.2
771214	21199.9
772214	21233.7
773215	21599.9
774216	21154
775216	21497.8
776216	21081.8
777216	20885.6
778216	21167
779216	21055.8
780215	21052.1
781214	21181
782213	21104.8
783212	21248.8
784211	20997.4
785209	20838.4
786208	21175.3
787206	21164.1
788204	20879.9
789202	21184.3
790199	21193.2
791197	21006.6
792194	21263.6
793191	21031.8
794188	20922.8
795185	21280.2
796181	21010.7
797177	20806.2
798174	21048.4
799.17	21325.9
800165	21005.9
801161	21007.2
802156	21385.2
803152	21080.1
804147	21063.9
805142	21346.6
806136	21111.7
807131	20904.4
808125	20863
809119	21125.8
810113	21122.1
811107	21239.1
812101	21356.2
813094	21113.5
814087	20981.4
815081	20864.4
816073	21311.3
817066	20965.1
818059	21490.3
819051	21338
820043	21319.2
821035	20781.3
822027	21092.6
823019	21109
824.01	21122.9
825001	21116.7
825993	20908.6
826983	20955.3
827974	21166
828965	20909.9
829955	21115.7
830945	21197.8
831935	21088
832925	21238.3
833915	21292.7
834904	21139.9
835894	21201.8
836883	21481.2
837872	21512.9
838.86	21279.1
839849	21480.2
840837	21304.5
841826	21495.6
842814	21532.4
843802	21586.9
844789	21522.5
845777	21513.7
846764	21469.5
847751	21521.5
848738	21439.3
849725	21445.7
850712	21421.8
851698	21288.8
852684	21300.2
853.67	21453.7
854656	21673.1
855642	21393
856628	21622.6
857613	21464.2
858598	21399.5
859583	21390.7
860568	21546.9
861553	21571.1
862537	21308.4
863521	21495.1
864505	21613.3
865489	21619.8
866473	21539.8
867457	21864
868.44	21606.1
869423	21510.9
870406	21499.5
871389	21528.8
872372	21731.1
873354	21732.5
874337	21413.3
875319	21559.7
876301	21505
877283	21379
878264	21540.8
879246	21376.6
880227	21528.2
881208	21086.2
882189	21220
883.17	21104
884.15	21482.6
885131	21356.4
886111	21472.5
887091	21262.1
888071	21095
889051	21091.2
890.03	21378.3
891009	21320.9
891988	21541.8
892967	21029.8
893946	21373.3
894925	20871.4
895903	21148.5
896882	20845.7
897.86	21092.3
898838	20628.3
899815	20683.1
900793	20553.9
901.77	20767.3
902747	20801.8
903724	20726.2
904701	20655.7
905678	20441.9
906654	20868
907631	20746.3
908607	20727
909583	20456.7
910559	20486
911534	20458.9
912.51	20654.8
913485	20386.8
914.46	20123.9
915435	20258.3
916.41	20559.4
917384	20565.7
918359	20338.5
919333	20334.5
920307	20433.1
921281	20395.7
922254	20319.8
923228	20346.6
924201	20106.2
925174	20107.3
926147	20473.2
927.12	20410.1
928093	20362.4
929065	20255.5
930038	20405.7
931.01	20468.5
931982	20341
932953	20223.8
933925	20561.9
934896	20586.2
935868	20626
936839	20524.1
937809	20133.8
938.78	20449.1
939751	20130.8
940721	20448.7
941691	20207.6
942661	20453.5
943631	20227.8
944601	20185
945.57	20253.1
946.54	20403.8
947509	20412.6
948478	20522.1
949446	20399.3
950415	20093.3
951383	20719
952352	20436.1
953.32	19967.2
954288	20221.4
955255	20294.8
956223	19879.8
957.19	20343.4
958158	20497
959125	20185.3
960092	20504.3
961058	20233.9
962025	20245.3
962991	20264.5
963957	20438.9
964923	20049.2
965889	20296.1
966855	19991.7
967.82	20210.2
968785	20296.7
969751	20271.8
970716	20125.2
971.68	20095.1
972645	20381.2
973609	20457.5
974574	20201.9
975538	20031.8
976502	20333.6
977465	20215.4
978429	20203.4
979392	20090.3
980356	19984.9
981319	19934
982282	20127.1
983244	20026.8
984207	19994.1
985169	20319.8
986131	20188.3
987093	19872.3
988055	19966.8
989017	20030.2
989978	19875.2
990.94	19790.3
991901	19780.9
992862	20060.2
993823	19925.9
994783	19752.5
995744	19860.1
996704	19975.6
997664	20028.7
998624	20107.8
999584	19853.5
1000.54	19825.8
1001.5	19527.1
1002.46	19958
1003.42	19781.8
1004.38	19952.2
1005.34	19556.8
1006.3	19500.3
1007.26	19832.5
1008.21	19880.4
1009.17	19959.6
1010.13	20023.2
1011.09	19935.4
1012.05	19808.5
1013	19728.4
1013.96	19703.3
1014.92	19746
1015.87	19935
1016.83	20035.3
1017.79	19984
1018.74	20120.9
1019.7	20153.2
1020.66	20101.9
1021.61	19830.9
1022.57	19894.6
1023.52	20138.9
1024.48	19715.9
1025.43	19913.1
1026.39	19887.9
1027.34	19860
1028.3	19785
1029.25	20000.7
1030.21	20006.9
1031.16	19800.9
1032.11	19901.4
1033.07	19831.6
1034.02	20141.8
1034.98	20129.7
1035.93	19868.4
1036.88	20205.1
1037.83	20182.5
1038.79	20251.7
1039.74	20197.6
1040.69	20476.8
1041.64	20207.4
1042.6	20087.6
1043.55	20440.5
1044.5	20701.6
1045.45	20342.7
1046.4	20107.2
1047.35	20352.6
1048.31	20287.9
1049.26	20262.6
1050.21	20071.6
1051.16	20298.8
1052.11	20402.3
1053.06	20556
1054.01	20254.4
1054.96	20347.5
1055.91	20435.3
1056.86	20620.7
1057.81	20490
1058.76	20772.9
1059.7	21227.1
1060.65	20999
1061.6	21139.8
1062.55	20940.6
1063.5	21110.4
1064.45	21253.9
1065.4	21239.2
1066.34	21227.2
1067.29	21159.8
1068.24	20918.2
1069.19	21077.6
1070.13	21115.7
1071.08	20858.1
1072.03	20779.9
1072.97	20516.9
1073.92	20499.4
1074.87	20851.8
1075.81	20549
1076.76	20764.1
1077.7	20989.8
1078.65	20782.1
1079.6	20820.2
1080.54	20810.6
1081.49	20626.6
1082.43	20990
1083.38	20681.5
1084.32	20846.7
1085.26	21051.5
1086.21	20605.2
1087.15	20881.6
1088.1	20604.6
1089.04	20671.9
1089.98	20402.7
1090.93	20599.7
1091.87	20616.6
1092.81	20548.7
1093.76	20289.9
1094.7	20277.6
1095.64	20435.1
1096.59	20452
1097.53	20163.8
1098.47	20350.4
1099.41	20210.7
1100.35	20041.8
1101.3	20308.2
1102.24	20041
1103.18	20116.2
1104.12	20111.8
1105.06	19945.4
1106	20182.8
1106.94	20053.5
1107.88	19964
1108.82	19959.6
1109.76	19532.3
1110.7	19870.9
1111.64	19954.3
1112.58	19896.6
1113.52	19793.7
1114.46	19946.3
1115.4	19694.3
1116.34	19913.4
1117.28	19922.3
1118.22	20282.7
1119.15	20081.2
1120.09	20146.1
1121.03	20189.6
1121.97	20081.3
1122.91	20180.8
1123.84	20085.7
1124.78	20052
1125.72	20418.3
1126.66	20203.1
1127.59	20436.2
1128.53	20642.6
1129.47	20237.9
1130.4	20471.1
1131.34	20573.5
1132.27	20724.1
1133.21	20316.4
1134.15	20357.4
1135.08	20216.7
1136.02	19977.1
1136.95	19812.3
1137.89	20035
1138.82	19584
1139.76	19694.4
1140.69	19569.5
1141.63	19573
1142.56	19480.2
1143.49	19555.9
1144.43	19869.8
1145.36	19538.7
1146.3	19354.7
1147.23	19545.6
1148.16	19570.5
1149.1	19675.8
1150.03	19724.8
1150.96	19556.8
1151.89	19203.8
1152.83	19689.8
1153.76	19674.5
1154.69	19806.7
1155.62	19587.6
1156.56	19738.6
1157.49	19621.3
1158.42	19367.2
1159.35	19668.6
1160.28	19736.5
1161.21	19662.1
1162.14	19577
1163.07	19344
1164	19565.1
1164.93	19600.8
1165.86	19615
1166.79	19572.8
1167.72	19788.7
1168.65	19770.6
1169.58	19464.8
1170.51	19691.6
1171.44	19385.6
1172.37	19636.6
1173.3	19362.9
1174.23	19350.2
1175.16	19342.8
1176.09	19515.9
1177.01	19586.7
1177.94	19495.9
1178.87	19771.4
1179.8	19376.1
1180.72	19700.3
1181.65	19471.9
1182.58	19278.5
1183.51	19662.2
1184.43	19352.8
1185.36	19469.5
1186.29	19540.4
1187.21	19309.1
1188.14	19531.1
1189.06	19491.4
1189.99	19513.7
1190.92	19590.1
1191.84	19280.2
1192.77	19386.3
1193.69	19324.9
1194.62	19468.8
1195.54	19237.1
1196.47	19418.9
1197.39	19492.6
1198.32	19282.4
1199.24	19567.1
1200.16	19440.7
1201.09	19452.3
1202.01	19409.7
1202.94	19359
1203.86	19524.9
1204.78	19452.5
1205.71	19580.5
1206.63	19055.8
1207.55	19259.6
1208.47	19103.1
1209.4	19488.6
1210.32	19418.9
1211.24	19400.6
1212.16	19138.3
1213.08	19423.7
1214.01	19283.4
1214.93	19346.5
1215.85	19439.5
1216.77	19168.8
1217.69	19337.7
1218.61	19395.4
1219.53	19328.3
1220.45	19432.2
1221.37	19313.3
1222.29	19382
1223.21	19608.2
1224.13	19513.8
1225.05	19503.7
1225.97	19667.5
1226.89	19665.5
1227.81	19658.1
1228.73	19694.2
1229.65	19665
1230.57	19736.5
1231.49	19995.8
1232.41	19672.7
1233.32	19760.6
1234.24	19785.8
1235.16	19892.8
1236.08	19517.7
1236.99	19564.7
1237.91	19739.8
1238.83	19980.4
1239.75	19520.5
1240.66	19881.1
1241.58	19800.1
1242.5	19931.8
1243.41	20036.2
1244.33	19878.8
1245.25	19986
1246.16	19831.2
1247.08	19938.4
1247.99	20010.2
1248.91	19989.1
1249.82	20172.9
1250.74	20045.3
1251.65	20450.5
1252.57	20014.1
1253.48	20266.3
1254.4	20193.4
1255.31	20525
1256.23	20441.1
1257.14	20384.5
1258.06	20771.1
1258.97	20503.9
1259.88	20376.1
1260.8	20552.1
1261.71	20418.9
1262.62	20559.4
1263.53	20226.2
1264.45	20528.3
1265.36	20737.3
1266.27	20554.6
1267.19	20552.8
1268.1	20613.9
1269.01	20924.6
1269.92	20475.9
1270.83	20372.5
1271.74	20537.9
1272.66	21010.6
1273.57	20539.7
1274.48	20480.1
1275.39	20538.6
1276.3	20641.1
1277.21	20622.7
1278.12	20648.3
1279.03	20673.9
1279.94	20685.8
1280.85	20711.4
1281.76	20552.9
1282.67	20361.3
1283.58	20650.8
1284.49	20855.2
1285.4	20823.1
1286.31	20802
1287.21	20734.1
1288.12	20977.1
1289.03	21000
1289.94	20954.2
1290.85	21040.5
1291.76	21217.6
1292.66	21400.3
1293.57	21621.7
1294.48	21763.2
1295.39	22871.9
1296.29	22754.7
1297.2	23147.3
1298.11	23515.2
1299.01	23229.8
1299.92	23035.4
1300.83	22633.9
1301.73	22817.2
1302.64	22465.3
1303.55	22403
1304.45	22130.9
1305.36	22341.8
1306.26	21950.9
1307.17	22073.5
1308.07	21958.6
1308.98	21564.6
1309.88	21532.5
1310.79	21646.8
1311.69	21592.5
1312.6	21189.9
1313.5	20969.7
1314.4	20987.2
1315.31	20678.3
1316.21	21099.7
1317.12	20718.7
1318.02	20608.9
1318.92	20618.1
1319.82	20779.5
1320.73	20428.7
1321.63	20340.9
1322.53	20496.8
1323.44	20209.5
1324.34	20556.6
1325.24	20119.5
1326.14	20092.6
1327.04	20065.6
1327.95	20124.6
1328.85	19961.7
1329.75	19940.2
1330.65	19968.7
1331.55	19961.1
1332.45	19723.1
1333.35	19893.1
1334.25	20018.7
1335.15	19852.8
1336.05	19748
1336.95	19859.8
1337.85	19779.9
1338.75	19894.5
1339.65	19670.1
1340.55	19979.3
1341.45	19746.5
1342.35	19905.6
1343.25	20034.3
1344.15	19781.9
1345.05	19782.5
1345.94	20028.1
1346.84	19834
1347.74	19918.2
1348.64	19704.5
1349.54	19638.3
1350.43	20095.7
1351.33	19831.8
1352.23	19723.8
1353.13	19802.5
1354.02	19454.8
1354.92	20043.6
1355.82	19662.3
1356.71	19860.9
1357.61	20003.8
1358.51	20046.4
1359.4	20049.9
1360.3	19540
1361.2	19861.5
1362.09	19951.5
1362.99	19709.3
1363.88	19832.8
1364.78	19853.1
1365.67	19982.2
1366.57	19818.1
1367.46	20028.3
1368.36	19693.6
1369.25	19864.8
1370.14	19320.3
1371.04	19941.6
1371.93	19735.3
1372.83	19764
1373.72	19963.2
1374.61	19745.7
1375.51	19827.5
1376.4	19808.5
1377.29	19772.8
1378.19	19535.4
1379.08	19379.2
1379.97	19326.6
1380.86	19632.5
1381.76	19134.4
1382.65	19415.1
1383.54	19376.5
1384.43	19256.5
1385.32	19136.5
1386.21	19456.7
1387.11	19249.7
1388	19384.9
1388.89	19267.6
1389.78	19487.1
1390.67	19392.2
1391.56	19364.7
1392.45	19154.7
1393.34	19455.7
1394.23	19220.4
1395.12	19462.5
1396.01	19350.7
1396.9	19286.6
1397.79	19183.2
1398.68	19251.1
1399.57	19459.8
1400.46	19142.5
1401.35	19345.6
1402.23	19312.4
1403.12	19203.2
1404.01	19361.3
1404.9	19525.1
1405.79	19477.8
1406.68	19306.6
1407.56	19259.3
1408.45	19459.8
1409.34	19277.3
1410.23	19446.9
1411.11	19503.8
1412	19526.9
1412.89	19406.3
1413.77	19956.6
1414.66	19401.7
1415.55	19594.1
1416.43	19766.7
1417.32	19538.8
1418.2	19866.7
1419.09	19943.6
1419.98	20026.1
1420.86	20007
1421.75	19790.2
1422.63	19923.5
1423.52	20314
1424.4	20357.1
1425.29	20332.4
1426.17	20618.5
1427.06	20330.9
1427.94	20388.2
1428.82	20855.5
1429.71	20878.9
1430.59	21222
1431.47	21324.7
1432.36	21651
1433.24	21997.2
1434.12	22456.8
1435.01	22871.2
1435.89	23198
1436.77	23386.1
1437.66	23911.4
1438.54	24094.1
1439.42	23996.2
1440.3	24349
1441.18	24254
1442.07	24309.3
1442.95	24083.8
1443.83	24011.4
1444.71	23899.2
1445.59	23772.9
1446.47	23813.9
1447.35	23361.1
1448.23	23455.9
1449.11	23292.5
1450	23395.9
1450.88	23144.4
1451.76	22838.7
1452.64	23445
1453.52	23119.4
1454.39	22796.6
1455.27	22604.4
1456.15	22844.3
1457.03	22697.6
1457.91	22786.8
1458.79	22438
1459.67	22188.7
1460.55	22491.3
1461.43	21837.8
1462.3	21622.4
1463.18	22030.4
1464.06	21797.9
1464.94	21946.9
1465.82	21500.6
1466.69	21686.7
1467.57	21254.5
1468.45	20907.6
1469.33	21136.4
1470.2	20746.6
1471.08	20775.9
1471.96	20320.3
1472.83	20312.4
1473.71	20261.7
1474.58	20102.6
1475.46	19960.5
1476.34	19761.3
1477.21	19878.9
1478.09	19702.4
1478.96	19483.1
1479.84	19415
1480.71	19427
1481.59	19227.4
1482.46	19262.2
1483.34	19082.6
1484.21	19220.3
1485.09	19326.5
1485.96	18952.4
1486.83	18935.6
1487.71	18873.1
1488.58	18736.1
1489.46	18676.4
1490.33	19023.1
1491.2	18763
1492.08	18726.2
1492.95	18875.5
1493.82	18658.2
1494.69	18744.5
1495.57	18466.9
1496.44	18630.6
1497.31	18811.5
1498.18	18728.8
1499.05	18654.6
1499.93	18611.9
1500.8	18701.2
1501.67	18612.6
1502.54	18328.9
1503.41	18438.2
1504.28	18582.1
1505.15	18430.2
1506.02	18510.9
1506.89	18442.3
1507.77	18370.8
1508.64	18517.7
1509.51	18690.4
1510.38	18414.8
1511.25	18866.4
1512.12	18424.1
1512.98	18691.8
1513.85	18548.3
1514.72	18427.8
1515.59	18643.9
1516.46	18442.8
1517.33	18595.7
1518.2	18575.8
1519.07	18279.7
1519.94	18559.2
1520.8	18006.6
1521.67	18361.1
1522.54	18540
1523.41	18387.6
1524.27	18459.9
1525.14	18442.9
1526.01	18498
1526.88	18374.3
1527.74	18660.1
1528.61	18363.4
1529.48	18285.7
1530.34	18407.2
1531.21	18387.3
1532.08	18413.5
1532.94	18682.3
1533.81	18440.1
1534.67	18541.4
1535.54	18348.2
1536.4	18614.3
1537.27	18597.2
1538.13	18204.6
1539	18294.4
1539.86	18372.7
1540.73	18650.5
1541.59	18500.5
1542.46	18688.7
1543.32	18553.1
1544.19	18408.8
1545.05	18559.5
1545.91	18397.7
1546.78	18673
1547.64	18589.3
1548.51	18699.7
1549.37	18676.8
1550.23	18512
1551.09	18228.4
1551.96	18025.8
1552.82	18762.1
1553.68	18501.6
1554.54	18696.1
1555.41	18186.1
1556.27	18502.4
1557.13	18583.9
1557.99	18720.6
1558.85	18477.1
1559.72	18602.2
1560.58	18817.3
1561.44	18605.7
1562.3	18533.4
1563.16	18545.3
1564.02	18525.2
1564.88	18618.5
1565.74	18557.8
1566.6	18636.5
1567.46	18584.5
1568.32	18689.4
1569.18	18893.3
1570.04	18280
1570.9	18446
1571.76	18551
1572.62	18798.6
1573.48	18665
1574.34	18490.7
1575.2	18528.8
1576.06	18517.4
1576.91	18820.5
1577.77	18701.4
1578.63	18626
1579.49	18739.9
1580.35	18588.7
1581.2	18548.1
1582.06	18775.8
1582.92	18758.6
1583.78	18648.1
1584.63	18902.1
1585.49	18721.6
1586.35	18812.3
1587.2	18900.2
1588.06	18955.9
1588.92	18614.7
1589.77	18685.1
1590.63	18764.2
1591.49	18697.3
1592.34	18928.4
1593.2	18937.5
1594.05	18967
1594.91	18903
1595.76	18728
1596.62	18751.6
1597.47	18623.3
1598.33	18743.4
1599.18	18945.6
1600.04	18618.2
1600.89	19101.3
1601.75	18952.4
1602.6	18967.3
1603.45	18645.6
1604.31	18818.6
1605.16	19032.7
1606.02	18795.8
1606.87	18948.4
1607.72	18711.4
1608.58	19069.2
1609.43	18972.8
1610.28	18721
1611.13	19023.3
1611.99	18835.9
1612.84	18733.6
1613.69	19077.1
1614.54	18833.9
1615.39	19036.6
1616.25	19192.5
1617.1	19148.8
1617.95	19078.7
1618.8	19196.5
1619.65	19411.2
1620.5	19423.4
1621.35	19168.1
1622.2	19368.3
1623.06	19739
1623.91	18922.2
1624.76	19616.4
1625.61	19590.3
1626.46	19393.7
1627.31	19426.4
1628.16	19612.2
1629.01	20157
1629.85	19692.4
1630.7	20001.9
1631.55	20043.6
1632.4	20052.9
1633.25	20147.7
1634.1	19936.1
1634.95	20069.1
1635.8	20237.6
1636.65	20547.5
1637.49	20377.1
1638.34	19976.7
1639.19	20136.4
1640.04	20131
1640.88	20237.7
1641.73	20288.3
1642.58	20324.2
1643.43	20141.8
1644.27	20579.1
1645.12	20266.7
1645.97	20494.6
1646.81	20781.6
1647.66	20616.8
1648.51	20413.5
1649.35	20875
1650.2	20580.1
1651.04	21186.6
1651.89	21311.4
1652.74	21323.9
1653.58	20848.4
1654.43	21387.4
1655.27	21198.7
1656.12	21652.1
1656.96	21327.3
1657.81	21262.8
1658.65	21553.6
1659.49	21092.4
1660.34	21001.3
1661.18	20815.3
1662.03	21023.3
1662.87	21225.3
1663.71	20251.1
1664.56	20313.8
1665.4	20278.7
1666.24	20056.9
1667.09	19962.4
1667.93	20286.1
1668.77	20064.2
1669.62	19957.8
1670.46	19887
1671.3	19712.3
1672.14	19484.2
1672.98	19662.6
1673.83	19722.4
1674.67	19696.1
1675.51	19319.2
1676.35	19384.9
1677.19	19239.6
1678.03	19355.8
1678.88	18999.5
1679.72	19421.9
1680.56	19133.8
1681.4	19205.5
1682.24	18902.4
1683.08	18988.9
1683.92	18516
1684.76	18572.8
1685.6	18724.7
1686.44	18591
1687.28	18564.4
1688.12	18505
1688.96	18472.4
1689.8	18526.2
1690.64	18255.2
1691.47	18475.9
1692.31	18294.2
1693.15	18151.3
1693.99	18443.6
1694.83	18235
1695.67	18190.4
1696.5	18593.2
1697.34	18244.3
1698.18	18017.6
1699.02	18235.6
1699.86	18247.6
1700.69	18005.9
1701.53	18140.3
1702.37	18155.4
1703.2	18149.5
1704.04	18048
1704.88	18430.6
1705.71	18230.5
1706.55	18140.9
1707.39	18066.3
1708.22	18123.2
1709.06	18057.5
1709.89	17800.3
1710.73	17934.9
1711.57	18240.2
1712.4	18303.2
1713.24	18114.7
1714.07	17968.1
1714.91	17923.2
1715.74	18123.9
1716.58	17842.5
1717.41	17830.5
1718.24	18091.2
1719.08	18349
1719.91	18010.4
1720.75	18016.5
1721.58	18100.5
1722.41	18055.6
1723.25	18190.6
1724.08	17986.7
1724.91	17995.8
1725.75	17923.8
1726.58	17995.9
1727.41	17926.9
1728.25	18119.1
1729.08	17833.9
1729.91	18083.2
1730.74	17906
1731.58	17734.8
1732.41	17779.9
1733.24	17864
1734.07	17888.1
1734.9	17972.3
1735.73	18002.4
1736.57	17972.4
1737.4	18026.6
1738.23	18204.1
1739.06	17990.5
1739.89	18029.7
1740.72	17882.3
1741.55	18240.5
1742.38	17978.7
1743.21	18044.9
1744.04	17888.4
1744.87	17906.5
1745.7	17954.7
1746.53	18030
1747.36	17623.2
1748.19	17927.6
1749.02	17831.2
1749.85	17843.2
1750.68	17882.5
1751.5	18087.6
1752.33	17779.9
1753.16	17722.5
1753.99	17324.1
1754.82	17538.4
1755.65	17375.3
1756.47	17354.1
1757.3	17196.9
1758.13	17227
1758.96	17060.8
1759.78	17486.7
1760.61	17338.5
1761.44	17184.3
1762.27	17302.1
1763.09	17181
1763.92	17289.8
1764.75	16684.7
1765.57	16814.6
1766.4	17165.4
1767.22	16787
1768.05	16798.9
1768.88	16950.1
1769.7	17161.9
1770.53	16607.6
1771.35	16761.8
1772.18	16870.7
1773	16906.9
1773.83	17091.6
1774.65	17109.6
1775.48	16848.8
1776.3	16936.5
1777.13	17112.2
1777.95	16602.5
1778.77	16872.3
1779.6	16838.7
1780.42	16586.7
1781.25	16899
1782.07	16804.8
1782.89	16519.2
1783.72	16676.8
1784.54	16439.7
1785.36	16728
1786.19	16530.3
1787.01	16454.1
1787.83	16523.8
1788.65	16736.3
1789.48	16584.1
1790.3	16599
1791.12	16513.6
1791.94	16531.6
1792.76	16525.3
1793.59	16458.1
1794.41	16619.1
1795.23	16615.8
1796.05	16405.5
1796.87	16530.1
1797.69	16417.2
1798.51	16410.8
1799.33	16252.1
1800.15	16474.2
1800.97	16507.5
1801.79	16391.4
1802.61	16336.2
1803.43	16293.3
1804.25	16479
1805.07	16182.9
1805.89	16362.5
1806.71	16389.7
1807.53	16419.9
1808.35	16196.8
1809.17	15979.8
1809.99	16321.4
1810.81	16223.3
1811.63	16223
1812.44	16134.1
1813.26	16118.5
1814.08	16084.6
1814.9	16249.2
1815.72	16157.2
1816.53	16083.5
1817.35	16202.4
1818.17	15960.5
1818.99	15999.9
1819.8	15975
1820.62	15974.7
1821.44	16246.7
1822.26	16194.3
1823.07	16068.5
1823.89	16193.6
1824.7	16064.7
1825.52	16067.4
1826.34	15972.1
1827.15	16210.7
1827.97	16097
1828.78	16035.3
1829.6	16093.2
1830.42	16092.8
1831.23	16052.6
1832.05	16116.6
1832.86	16235.9
1833.68	16186.5
1834.49	16054.2
1835.31	15949.5
1836.12	16114.9
1836.93	16099.1
1837.75	16015.9
1838.56	15659.3
1839.38	15655.7
1840.19	16122.3
1841	15952.9
1841.82	16219.9
1842.63	15792.3
1843.44	15859.5
1844.26	15939
1845.07	16086.3
1845.88	16058.2
1846.7	15664.1
1847.51	16026.7
1848.32	15906.3
1849.13	15721.2
1849.94	15997.8
1850.76	16012.8
1851.57	15627.5
1852.38	15784.1
1853.19	15829.9
1854	15657
1854.81	15912.3
1855.63	15730
1856.44	15828.2
1857.25	15880.2
1858.06	15956.9
1858.87	16005.8
1859.68	15675.4
1860.49	15823
1861.3	15770.1
1862.11	16177
1862.92	15818.6
1863.73	15802.8
1864.54	15725.1
1865.35	15848.2
1866.16	15965.2
1866.97	15872.1
1867.78	15961.2
1868.59	15892.8
1869.4	15543.2
1870.2	15898.2
1871.01	15823.6
1871.82	15804.6
1872.63	15368
1873.44	15772.7
1874.25	15905.3
1875.05	15827.5
1875.86	15647.6
1876.67	15538.8
1877.48	15522.8
1878.28	15500.7
1879.09	15751
1879.9	15753.6
1880.71	15644.8
1881.51	15740.3
1882.32	15718.2
1883.13	15882
1883.93	15614.9
1884.74	15676.5
1885.54	15297.7
1886.35	15536
1887.16	15830.2
1887.96	15839
1888.77	15736.2
1889.57	15772.9
1890.38	15654.5
1891.18	15626.1
1891.99	15510.7
1892.79	15761.8
1893.6	15705.4
1894.4	15403.5
1895.21	15539.7
1896.01	15610.7
1896.82	15572.9
1897.62	15513.4
1898.42	15400.9
1899.23	15310.2
1900.03	15203.9
1900.84	15567.3
1901.64	15445.4
1902.44	15295.5
1903.25	15547.1
1904.05	15387.8
1904.85	15530.5
1905.65	15502
1906.46	15697.7
1907.26	15257.9
1908.06	15425.6
1908.86	15107.2
1909.67	15306.1
1910.47	15517.5
1911.27	15354.9
1912.07	15348.1
1912.87	15372.5
1913.68	15440.6
1914.48	15109.3
1915.28	15202.3
1916.08	15186.2
1916.88	15376
1917.68	15419.1
1918.48	15299.9
1919.28	15296.2
1920.08	15311.3
1920.88	15167
1921.68	15057.1
1922.48	15009.6
1923.28	15277.8
1924.08	15142.8
1924.88	15114
1925.68	15166.6
1926.48	14678.1
1927.28	14921.4
1928.08	15142.9
1928.88	15233.1
1929.68	14960.2
1930.48	15166.2
1931.27	15146.8
1932.07	15102.3
1932.87	14973.3
1933.67	15019.7
1934.47	14925.1
1935.26	15087.4
1936.06	15149.4
1936.86	14967
1937.66	15041.6
1938.45	14790.1
1939.25	15012.1
1940.05	15111.9
1940.85	15004.6
1941.64	14931.8
1942.44	14899.8
1943.24	15122
1944.03	15017.8
1944.83	15218.1
1945.62	15192.3
1946.42	14902.8
1947.22	15040.3
1948.01	15137.1
1948.81	15023.4
1949.6	14887.6
1950.4	14852.3
1951.19	14751.1
1951.99	14926.5
1952.78	15123.9
1953.58	15195.7
1954.37	14738.9
1955.17	14980.5
1955.96	14643.1
1956.76	14802.9
1957.55	14663.7
1958.34	14886.6
1959.14	14693.8
1959.93	14910.4
1960.73	14594.7
1961.52	14789.4
1962.31	14886.4
1963.11	14892
1963.9	14459.5
1964.69	14679.4
1965.48	15057.1
1966.28	14709.5
1967.07	14510.1
1967.86	14689.2
1968.65	14638
1969.45	14593.1
1970.24	14728.1
1971.03	14556.9
1971.82	14496.2
1972.61	14517.5
1973.41	14744.2
1974.2	14629.8
1974.99	14455.3
1975.78	14688.4
1976.57	14479
1977.36	14487.8
1978.15	14758.9
1978.94	14742.4
1979.73	14722.7
1980.52	14405.7
1981.31	14585.3
1982.1	14420
1982.89	14387.6
1983.68	14491.2
1984.47	14569.6
1985.26	14448.6
1986.05	14451
1986.84	14443.9
1987.63	14129.5
1988.42	14429.7
1989.21	14257.8
1990	14329.9
1990.78	14370.3
1991.57	14268
1992.36	14092.8
1993.15	14339.4
1993.94	14316.4
1994.73	14191.9
1995.51	14168.8
1996.3	14269.6
1997.09	14113.2
1997.88	14169.5
1998.66	14225.9
1999.45	14368
2000.24	14303.7
2001.02	14036
2001.81	14168.6
2002.6	14155.1
2003.38	13938.1
2004.17	13803.7
2004.96	13945.9
2005.74	13808.3
2006.53	14211.3
2007.32	14061
2008.1	14308.3
2008.89	14065.7
2009.67	13912.1
2010.46	13990.8
2011.24	13942.1
2012.03	13804.3
2012.81	13742.9
2013.6	13748.4
2014.38	13814.4
2015.17	13858.1
2015.95	14089.9
2016.74	14085.8
2017.52	13970.2
2018.3	14001.2
2019.09	14134.3
2019.87	14133.5
2020.65	14119.9
2021.44	14087.1
[truncated: 1,721 more rows]

## Sheet: BFT2_01
Raman Shift (cm-1)	arbitrary units
150543	55410.5
151659	55157.5
152776	54621.7
153892	54824.7
155008	54566.3
156124	53971.8
157239	53858.8
158355	53266.1
159.47	53464.6
160585	52822.3
161699	52596.8
162814	52245.7
163928	52112.1
165042	52045.7
166156	51400.3
167.27	50963.3
168383	50867.5
169496	50522.4
170609	50165.8
171722	49620.5
172835	49580.5
173947	48751.7
175059	48999.2
176171	48891.6
177283	48282.5
178394	48174.8
179506	47529.3
180617	47650.9
181728	47068.1
182838	47083.8
183949	46903.6
185059	46664.8
186169	46448.5
187279	46151
188389	46110.2
189498	46197.8
190607	45519.2
191716	45832.2
192825	45288.5
193934	44866.4
195042	45021.5
196.15	44860.9
197258	44901
198366	44546.2
199473	44301.8
200581	44093.5
201688	44503.8
202795	44232.2
203901	43662.3
205008	43435.6
206114	43559.1
207.22	43144.7
208326	43471.7
209432	43179.2
210537	42963.5
211642	43073.5
212747	42604.3
213852	42343.1
214957	42539
216061	42311.6
217165	42331
218269	42628.9
219373	41925.7
220476	41979
221.58	41851
222683	41734.3
223786	41789.8
224888	41614.1
225991	41381.6
227093	41809.1
228195	41701.3
229297	41577.6
230399	41460.7
231.5	41432.3
232601	40974.7
233702	41252.7
234803	41224.2
235904	41377.4
237004	41008.1
238104	40638.6
239204	40757.7
240304	40729.1
241404	41059.6
242503	40824.1
243602	40324.6
244701	40327.7
245.8	40428.6
246898	40113.1
247997	39986.4
249095	40351.4
250193	40019.8
251.29	40068.4
252388	39966.6
253485	40060.8
254582	39943
255679	39900.4
256776	39620.7
257872	39641.9
258968	39508
260064	39351.3
261.16	38954.9
262256	39213.3
263351	39074.6
264446	39068.3
265541	38945.6
266636	38836.5
267731	38656.5
268825	38794.1
269919	38970.5
271013	39041.8
272107	38708.7
273.2	38672.5
274294	38629.5
275387	38700.9
276.48	38888.9
277572	38903.1
278665	38699.9
279757	38961.3
280849	38895.4
281941	38779.1
283033	38601
284124	38658.6
285216	38427.7
286307	38675.5
287398	38912
288488	38701.6
289579	38658.5
290669	38468.6
291759	38432.3
292849	38045
293938	38474.3
295028	37933.1
296117	38243.2
297206	38174.7
298295	38273.8
299383	38294.8
300472	37748.4
301.56	37762.4
302648	38054.5
303736	37946.7
304823	37843.6
305911	37903.6
306998	37584.2
308085	37336
309172	37119.9
310258	37874.7
311344	37011.9
312431	37041.9
313517	37302.1
314602	37067.4
315688	37320.8
316773	36931.6
317858	36805
318943	37003.2
320028	36625.2
321112	36980.2
322197	36719.7
323281	36378.4
324365	36346.1
325448	36509.8
326532	35986
327615	36278.9
328698	36410.4
329781	36304.1
330864	35936.9
331946	36467.9
333028	36324.6
334.11	36266.8
335192	35936.2
336274	36079.4
337355	35956.7
338437	35746.1
339518	35517
340598	35856.7
341679	35430.8
342759	35192.2
343.84	35458.1
344.92	35492.5
346	34890.3
347079	35052
348159	35067.8
349238	35062.9
350317	34726.5
351396	34510.6
352474	34637.6
353553	34437.8
354631	34312.1
355709	33919.7
356787	34125.5
357864	34127.3
358941	34136
360019	33685.2
361096	33744.9
362172	33709.5
363249	33906.2
364325	34007.8
365402	33558.9
366477	33646.5
367553	33478.6
368629	33175.7
369704	33521.4
370779	33237
371854	33306
372929	33421.6
374004	33344.1
375078	33050.2
376152	33442.8
377226	33553.8
378.3	33585.7
379373	33524.5
380447	33740.4
381.52	33325
382593	33701.8
383665	33820
384738	33807.7
385.81	33939.9
386882	34125.8
387954	34015.6
389026	33954.3
390098	33925.7
391169	34396.4
392.24	34507.9
393311	34388.3
394382	34385.4
395452	34578.7
396523	34517.4
397593	34703.8
398663	34432.2
399732	34726.1
400802	34772.4
401871	34341.7
402.94	34701.2
404009	34960.3
405078	34573.9
406147	34468
407215	34797.4
408283	34677.5
409351	34672.3
410419	35184.6
411486	34657.2
412554	35373.4
413621	34710
414688	35100.8
415754	35362.8
416821	35041.3
417887	35455.8
418953	35281.8
420019	35410.4
421085	35522.6
422151	35968
423216	35897.3
424281	36047.2
425346	36457.7
426411	36485.6
427475	36607.5
428.54	36372.4
429604	36658.8
430668	36848.9
431731	36691.3
432795	36211.6
433858	36662.7
434921	36688.4
435984	36342.4
437047	36026.9
438.11	36673.6
439172	36259.3
440234	35757.6
441296	36359.9
442358	36373.8
443419	36422.9
444481	36151.8
445542	36844.1
446603	36342
447664	36570.4
448724	36303.7
449785	36527.4
450845	36319.7
451905	36276.9
452964	36113.8
454024	36245.6
455083	35693.1
456143	35607.7
457202	35397.1
458.26	35564.3
459319	34933.3
460377	34252.5
461436	34081.7
462494	33993.5
463551	33862.8
464609	33353.8
465666	33260.7
466724	33434.8
467781	33067.3
468837	33359.7
469894	32500
470.95	32681.1
472007	32429.2
473063	32229.3
474119	32164.3
475174	32153.7
476.23	32318.4
477285	31774.8
478.34	32195.4
479395	31807.9
480449	31444.1
481504	31715.5
482558	31593.3
483612	31165.2
484666	30831.8
485.72	30908.7
486773	30821.9
487826	30834.7
488879	30840.5
489932	31138.3
490985	30963.6
492038	30475.3
493.09	30982.2
494142	30489
495194	30302.2
496246	30676.2
497297	30403.8
498348	30243
499.4	30341.4
500.45	29942.6
501501	30481.1
502552	30194.1
503602	30228.3
504652	30067.2
505702	29713.3
506752	29790.3
507801	30157.9
508851	29944.3
509.9	29759.2
510949	30217.6
511998	29782.2
513046	29732.9
514095	30007.9
515143	30008.7
516191	30002.3
517239	30058
518286	30404.8
519334	30276.8
520381	30382.7
521428	29968.1
522475	29947.4
523522	29996
524568	30238.1
525614	30291.5
526.66	30347.3
527706	30508.3
528752	30755.4
529797	30297.2
530843	30888.8
531888	30440
532933	30417
533977	30786.4
535022	30682
536066	30687.7
537.11	30750.8
538154	30177
539198	30697.6
540241	30815.8
541285	30639.4
542328	30753
543371	30646
544414	30610.9
545456	30750.9
546499	30970.1
547541	30640
548583	31204.7
549625	30759.3
550666	30906.6
551708	30847.5
552749	31086.1
553.79	30921.4
554831	31061.6
555871	31045.8
556912	31349.5
557952	30812.1
558992	31289
560032	31167.3
561072	31293.3
562111	30988.9
563.15	31360.3
564189	31724.5
565228	31853.1
566267	31642.4
567306	31609.8
568344	31365.2
569382	31780.4
570.42	32022.3
571458	32192.1
572495	32067.9
573533	32088.3
574.57	32364.2
575607	32717.3
576644	32935.6
577.68	33807.5
578717	33649.7
579753	33754.9
580789	34431.9
581825	34368.3
582.86	33662.5
583896	33270.4
584931	32853.9
585966	32050.9
587001	32213.8
588036	31504.6
589.07	32022.7
590105	31226.2
591139	31676.8
592173	31448.1
593206	31096
594.24	30951.8
595273	31056.7
596306	30936.6
597339	30826.1
598372	30570.4
599405	30457.4
600437	30499.3
601469	30274.9
602501	30709.2
603533	30252.1
604565	30141.4
605596	30595.4
606628	30620.4
607659	30645.4
608.69	30748.1
609.72	31093.4
610751	30613.9
611781	30648.7
612811	30632.5
613841	30713.4
614871	30549.1
615.9	30562
616.93	30113.5
617959	30170
618988	29845.2
620017	29768.1
621045	29613.1
622074	29453.3
623102	29164.5
624.13	29345
625158	28491.8
626185	28781.7
627213	28149.5
628.24	28227.7
629267	27957.8
630294	28023.8
631321	28038.8
632347	27922.1
633374	27622.8
634.4	27284.4
635426	27606.2
636451	27491.8
637477	27275.1
638502	27392.2
639528	27626.5
640553	27451.1
641577	27302.5
642602	27563.7
643626	27346.7
644651	27293.1
645675	27476.4
646699	27369.1
647722	27349.7
648746	27213.1
649769	26666
650792	27020.3
651815	27088.8
652838	27086.5
653861	26974.1
654883	27032.8
655905	27150.3
656927	26592.7
657949	26854.5
658.97	26597.6
659992	26705.3
661013	26727.3
662034	26666.1
663055	26788.6
664076	26930.6
665096	26810.7
666117	26920.9
667137	26749.4
668157	26984.8
669176	26690.6
670196	26859.8
671215	26541
672234	26415.9
673253	26428.1
674272	26867.3
675291	26641.5
676309	26521.2
677327	26538.4
678346	27027
679363	26562.8
680381	26344.2
681399	26570.1
682416	26348.9
683433	26810.9
684.45	26924
685467	26673.2
686483	27056.9
687.5	26756.8
688516	26924.1
689532	26700.2
690548	26862.6
691563	26616.5
692579	26975.9
693594	26791.2
694609	26971
695624	26544.8
696639	26281.2
697653	26547.2
698668	26734.4
699682	26897.1
700696	26899.6
701709	26660.4
702723	26660.3
703736	26532
704.75	26539.3
705763	26440.5
706775	26322
707788	26383.6
708801	26499.5
709813	26583.4
710825	26487
711837	26748.8
712849	26479.4
713.86	26167.9
714872	26246.8
715883	26338.2
716894	26469.1
717904	26251.4
718915	26345.2
719926	26092.7
720936	26293
721946	26327.5
722956	26243.2
723965	26253
724975	26153.8
725984	26416.1
726993	25913.1
728002	26207.8
729011	25865.6
730.02	25947.2
731028	25944.5
732036	25993.8
733044	25996.1
734052	25978.5
735.06	25730.2
736067	25928.5
737075	26037.5
738082	25759.2
739089	25771.4
740095	25813.4
741102	25810.6
742108	25701.1
743115	25621.3
744121	25683.1
745126	25610.8
746132	25695
747138	25622.6
748143	25363.7
749148	25743.9
750153	25208.8
751158	25651.3
752162	25603.7
753166	25670.6
754171	25553.3
755175	25500.7
756178	25873.9
757182	25766.6
758185	25831.1
759189	25554.2
760192	25376.9
761195	25344.2
762197	25772.6
763.2	25453.2
764202	25590
765204	25806.7
766206	25519.5
767208	25217.2
768.21	25533.8
769211	25768.1
770213	25460.7
771214	25365.5
772214	25327.6
773215	25564.6
774216	25239.4
775216	25279
776216	25208.6
777216	25268.2
778216	25420.3
779216	25142.4
780215	25512.2
781214	25051.5
782213	25498.9
783212	25275.8
784211	25245.4
785209	25472.8
786208	25187
787206	25334.3
788204	25033.3
789202	25000.3
790199	24746.7
791197	24976.8
792194	25106.7
793191	24880.6
794188	24739.7
795185	25050.2
796181	24864.1
797177	24996.6
798174	24679.9
799.17	24920.3
800165	24636.1
801161	25012.3
802156	24788.3
803152	24951
804147	24691.8
805142	24992.8
806136	24994.8
807131	24931.5
808125	25122.1
809119	25144.2
810113	25156.3
811107	25208.7
812101	25044.7
813094	25439.3
814087	25466.6
815081	25511.5
816073	25516.2
817066	25543.5
818059	25384.4
819051	25416.7
820043	25124
821035	25413.3
822027	25365
823019	24931
824.01	25207.8
825001	25373.8
825993	25138.8
826983	25244.3
827974	24948.6
828965	25235.8
829955	25030.8
830945	25376.2
831935	25239.4
832925	25057.1
833915	25364.8
834904	25316.3
835894	25558.4
836883	25881.5
837872	25547.5
838.86	25759.5
839849	26082.8
840837	26135.6
841826	25953.1
842814	26107.1
843802	26278.8
844789	26402.6
845777	26458
846764	26728.7
847751	26832.3
848738	26811.8
849725	27024.4
850712	27384.1
851698	27242
852684	27500.5
853.67	27561.2
854656	27218.8
855642	27606.7
856628	27162.7
857613	27624.3
858598	26974.6
859583	27408.5
860568	26948.9
861553	27004.5
862537	26702.1
863521	26633.3
864505	26546.7
865489	26261.9
866473	26350.5
867457	26238.3
868.44	26619.3
869423	26481.7
870406	26478.9
871389	26511.7
872372	26887.9
873354	26819
874337	26828.9
875319	26953.4
876301	26999
877283	26644.9
878264	27245.6
879246	27291.3
880227	27171.4
881208	27283.4
882189	27329.1
883.17	26842
884.15	26742.4
885131	26892.5
886111	26387.3
887091	26550.2
888071	26177.4
889051	26325.1
890.03	26015.9
891009	26007.8
891988	25946.1
892967	26024.9
893946	25871.2
894925	25937.2
895903	25451.3
896882	25752.4
897.86	25565.3
898838	25166
899815	25459.5
900793	25267.2
901.77	25420.1
902747	25527
903724	25347.4
904701	25490.2
905678	25538.3
906654	25732.3
907631	25478.4
908607	25631.5
909583	25267.3
910559	25948.2
911534	25840.1
912.51	26098.5
913485	26008.4
914.46	26182.3
915435	25992.1
916.41	26504.7
917384	26632.6
918359	26527
919333	26852.6
920307	26967.8
921281	26823.8
922254	26992.9
923228	26836
924201	27213.3
925174	26794.3
926147	26663
927.12	27022.4
928093	26975.9
929065	27150.4
930038	27101.3
931.01	27142.2
931982	27774.7
932953	27967.5
933925	27890.2
934896	28384.2
935868	28793.5
936839	29151.4
937809	29748.9
938.78	30665.9
939751	30833.7
940721	31161.3
941691	31460.7
942661	32319.5
943631	33047.1
944601	33279.9
945.57	34575.2
946.54	36157.3
947509	37069.3
948478	38154.4
949446	39273.5
950415	41074.4
951383	42860.4
952352	44438
953.32	47054.2
954288	49834.1
955255	52457.4
956223	55833.5
957.19	59208.3
958158	63501.9
959125	66395.8
960092	69298.5
961058	71266.1
962025	71902.2
962991	71899.7
963957	69855.5
964923	67448.3
965889	63463.8
966855	59830
967.82	55806.5
968785	51869.6
969751	47576.4
970716	44178.1
971.68	41112.8
972645	38751.3
973609	36355.3
974574	34173.7
975538	32756.2
976502	31237
977465	30158.3
978429	29157.1
979392	28303.4
980356	27711.5
981319	27153.2
982282	26737.4
983244	26544.9
984207	26315.9
985169	25879
986131	25927.8
987093	25352.9
988055	25607
989017	25757.2
989978	25475.8
990.94	25339.9
991901	25445.9
992862	25346.4
993823	25413.4
994783	25381.5
995744	25544.9
996704	25333.4
997664	25278
998624	25397.2
999584	25451.2
1000.54	26057.6
1001.5	26385.3
1002.46	26757.5
1003.42	27028.2
1004.38	27476.3
1005.34	26719.8
1006.3	26218.6
1007.26	25738.1
1008.21	25664.5
1009.17	25319.4
1010.13	25517.1
1011.09	25357.2
1012.05	25286
1013	25569.9
1013.96	25227.2
1014.92	25558.2
1015.87	25487
1016.83	25522.9
1017.79	25663.4
1018.74	25845.8
1019.7	25664.8
1020.66	26038.1
1021.61	25966.9
1022.57	25762.3
1023.52	25905.5
1024.48	26234.7
1025.43	26506.3
1026.39	26490.1
1027.34	26900.7
1028.3	27099.3
1029.25	26800.3
1030.21	26949.2
1031.16	27074.6
1032.11	27074.2
1033.07	27286.1
1034.02	27005.2
1034.98	26774
1035.93	26852.3
1036.88	26371.8
1037.83	26591.6
1038.79	26389.1
1039.74	26553.9
1040.69	26750.3
1041.64	26455.8
1042.6	26473.6
1043.55	26649.1
1044.5	26582.9
1045.45	26600.8
1046.4	26421.6
1047.35	26576.1
1048.31	26446.8
1049.26	26569.8
1050.21	26322.1
1051.16	26466.2
1052.11	26428.9
1053.06	26520.4
1054.01	26927.8
1054.96	26579.9
1055.91	27098
1056.86	26805.3
1057.81	27181.4
1058.76	27025.6
1059.7	27459.8
1060.65	27383
1061.6	27925.5
1062.55	27938.3
1063.5	28159.5
1064.45	28024.8
1065.4	28731.3
1066.34	29126.7
1067.29	29335.1
1068.24	29675.4
1069.19	30047.5
1070.13	30327.4
1071.08	29841.7
1072.03	30649.7
1072.97	30673.7
1073.92	30243.3
1074.87	30465.4
1075.81	30000.5
1076.76	29997.9
1077.7	29709.8
1078.65	29913.4
1079.6	29149.3
1080.54	28950.8
1081.49	28810.5
1082.43	28191.3
1083.38	28064
1084.32	27687.9
1085.26	27110.5
1086.21	27051.8
1087.15	26307.2
1088.1	26457.6
1089.04	26136.5
1089.98	26271
1090.93	25806.6
1091.87	25599.2
1092.81	25847.6
1093.76	25229.2
1094.7	25109
1095.64	25307.1
1096.59	25099.4
1097.53	25138.4
1098.47	25203.9
1099.41	24749.2
1100.35	24915.5
1101.3	24569.5
1102.24	24823.5
1103.18	24663.2
1104.12	24508.2
1105.06	24531.2
1106	23879.2
1106.94	24239.6
1107.88	24055.2
1108.82	24205.7
1109.76	23925.4
1110.7	23591.9
1111.64	23870.1
1112.58	23477.9
1113.52	22870
1114.46	23196.1
1115.4	23304.1
1116.34	23065.9
1117.28	23024.7
1118.22	23175.3
1119.15	22910.4
1120.09	22704
1121.03	22724
1121.97	22898.6
1122.91	22926.7
1123.84	23069.4
1124.78	22958.8
1125.72	23050.9
1126.66	23137.7
1127.59	23069.8
1128.53	22871
1129.47	22973.9
1130.4	22881.8
1131.34	22747
1132.27	22697.7
1133.21	22578.8
1134.15	22532.1
1135.08	22282.2
1136.02	22521.4
1136.95	22116.4
1137.89	22540
1138.82	22389
1139.76	22336.8
1140.69	22236.4
1141.63	22636.3
1142.56	22348.7
1143.49	22660.4
1144.43	22410.1
1145.36	22344.5
1146.3	22511.8
1147.23	22432.8
1148.16	22442.1
1149.1	22167.4
1150.03	22444.7
1150.96	22215.5
1151.89	22576
1152.83	22794.4
1153.76	22584
1154.69	22545
1155.62	22769
1156.56	22571.8
1157.49	22758.3
1158.42	22630.8
1159.35	22530.1
1160.28	22649.6
1161.21	22710
1162.14	22751.6
1163.07	22817.4
1164	22837.6
1164.93	22640.1
1165.86	22746.2
1166.79	22548.6
1167.72	22627.9
1168.65	22763.7
1169.58	22477.2
1170.51	22419.3
1171.44	22665.4
1172.37	22411.1
1173.3	22867.3
1174.23	22755.5
1175.16	22633
1176.09	22443.1
1177.01	22592.6
1177.94	22704.3
1178.87	22743.3
1179.8	22706.9
1180.72	22649
1181.65	22472.4
1182.58	22452.1
1183.51	22582.8
1184.43	22465.4
1185.36	22302.1
1186.29	22681.1
1187.21	22301.9
1188.14	22338.2
1189.06	22463.7
1189.99	22392
1190.92	22609.3
1191.84	22516.1
1192.77	22447.1
1193.69	22378.1
1194.62	22238.9
1195.54	22591.5
1196.47	22530.6
1197.39	22658.9
1198.32	22395.2
1199.24	22361.3
1200.16	22505.9
1201.09	22317.8
1202.01	22792.6
1202.94	22796.6
1203.86	22519.1
1204.78	22647.6
1205.71	22749.1
1206.63	22707.1
1207.55	22675.9
1208.47	22636.5
1209.4	22765.2
1210.32	22430.4
1211.24	22483.1
1212.16	22489.8
1213.08	22461.2
1214.01	22470.6
1214.93	22545.1
1215.85	22348.3
1216.77	22284.4
1217.69	22323.6
1218.61	22362.9
1219.53	22317.9
1220.45	22780.8
1221.37	22605.6
1222.29	22441.1
1223.21	22708.7
1224.13	23155.7
1225.05	22363.3
1225.97	22978.9
1226.89	22795.4
1227.81	23490.2
1228.73	23306.6
1229.65	23672.6
1230.57	23546.2
1231.49	23719
1232.41	23739.6
1233.32	24323.6
1234.24	24412.3
1235.16	24394.9
1236.08	24208.5
1236.99	24621.4
1237.91	24445.9
1238.83	24831.8
1239.75	24917.9
1240.66	25001.4
1241.58	25109.4
1242.5	25023.8
1243.41	25366.5
1244.33	25079
1245.25	25214.4
1246.16	25382.6
1247.08	25433.5
1247.99	25249.6
1248.91	25248.5
1249.82	25075.4
1250.74	25211
1251.65	24947.7
1252.57	25118.7
1253.48	24920.9
1254.4	24884.3
1255.31	24514.1
1256.23	24595
1257.14	24716.9
1258.06	24557.1
1258.97	24722.9
1259.88	24574
1260.8	24479.7
1261.71	24527.8
1262.62	24748.5
1263.53	24843.2
1264.45	24757.2
1265.36	25103.9
1266.27	24894.6
1267.19	25326.5
1268.1	25130.9
1269.01	24995.5
1269.92	25260.3
1270.83	25196.2
1271.74	25266.5
1272.66	25166.7
1273.57	25050.4
1274.48	25148.1
1275.39	25174.4
1276.3	25129.4
1277.21	24889.5
1278.12	24833.4
1279.03	24923
1279.94	24608.7
1280.85	24563.5
1281.76	24367.2
1282.67	24616.1
1283.58	24279.6
1284.49	24539.5
1285.4	24299.1
1286.31	23720.2
1287.21	24043.5
1288.12	24012
1289.03	24002.4
1289.94	23954.3
1290.85	24021.8
1291.76	23668.1
1292.66	23716.3
1293.57	23472.6
1294.48	23597.9
1295.39	23351.3
1296.29	23537.3
1297.2	23246.5
1298.11	23377.4
1299.01	23384.3
1299.92	23393.9
1300.83	23144.2
1301.73	22952.4
1302.64	23235.1
1303.55	23065.3
1304.45	23094.2
1305.36	23205.9
1306.26	23298.3
1307.17	22915.8
1308.07	23022
1308.98	22901.7
1309.88	22966.5
1310.79	22882.1
1311.69	22933.1
1312.6	22762.9
1313.5	22902.4
1314.4	22837.3
1315.31	22957.5
1316.21	22900.6
1317.12	23023.6
1318.02	23185.4
1318.92	22915.4
1319.82	22830.8
1320.73	23103.4
1321.63	23160.1
1322.53	22804
1323.44	23184.8
1324.34	22967.2
1325.24	23109.8
1326.14	22703.6
1327.04	22596.7
1327.95	22833.5
1328.85	22665.6
1329.75	22652.9
1330.65	22493.2
1331.55	22943.8
1332.45	22878.5
1333.35	22607.7
1334.25	22733.8
1335.15	22640.6
1336.05	22733.4
1336.95	22851.3
1337.85	22744.1
1338.75	22862
1339.65	22654.8
1340.55	23000.6
1341.45	22946.3
1342.35	22989.2
1343.25	22982.1
1344.15	22883.2
1345.05	23073.6
1345.94	22799.4
1346.84	22937
1347.74	22882.5
1348.64	22822.5
1349.54	22464.5
1350.43	22629.9
1351.33	22547.5
1352.23	22735.3
1353.13	22619.5
1354.02	22364.3
1354.92	22164.7
1355.82	22550.5
1356.71	22342.5
1357.61	22759.2
1358.51	22378.2
1359.4	22158.9
1360.3	22182.3
1361.2	22211.3
1362.09	22229.1
1362.99	22637.8
1363.88	22468.7
1364.78	22545.2
1365.67	22412.2
1366.57	22491.6
1367.46	22389.3
1368.36	22608.4
1369.25	22827.6
1370.14	22546.4
1371.04	22388.2
1371.93	23054.9
1372.83	22829.5
1373.72	22825.1
1374.61	22817.9
1375.51	22684.7
1376.4	22960.2
1377.29	22947.4
1378.19	23298.6
1379.08	23137.4
1379.97	23138.7
1380.86	22938.2
1381.76	22869.3
1382.65	23128.3
1383.54	22616.6
1384.43	23043.9
1385.32	22689
1386.21	22973.4
1387.11	22940.9
1388	22995.4
1388.89	23097.6
1389.78	22879.9
1390.67	22726.7
1391.56	23191.1
1392.45	22905.9
1393.34	23036.3
1394.23	22981.3
1395.12	22926.3
1396.01	23351.8
1396.9	23150.7
1397.79	22988.9
1398.68	22964.8
1399.57	23008.1
1400.46	22989.6
1401.35	23201.8
1402.23	23037
1403.12	23238
1404.01	22938.1
1404.9	23012.4
1405.79	23117.8
1406.68	23147.1
1407.56	23325.8
1408.45	23383.3
1409.34	23105.7
1410.23	23411.2
1411.11	23542.1
1412	23157.2
1412.89	23237.3
1413.77	23196.3
1414.66	23753
1415.55	23444.1
1416.43	23513
1417.32	23663.8
1418.2	23591.7
1419.09	23810.3
1419.98	23989.5
1420.86	24182.8
1421.75	24014.8
1422.63	24208.2
1423.52	24235
1424.4	24290
1425.29	24441.2
1426.17	24191.1
1427.06	24458.2
1427.94	24609.4
1428.82	24110.4
1429.71	24284.2
1430.59	24545.9
1431.47	24391.7
1432.36	24469.5
1433.24	24553
1434.12	24562.9
1435.01	24332.2
1435.89	24602.6
1436.77	24380.3
1437.66	25177.7
1438.54	25275.5
1439.42	25211.9
1440.3	25369.3
1441.18	25206.5
1442.07	25440.5
1442.95	25535.7
1443.83	25659.2
1444.71	26021.1
1445.59	26244.1
1446.47	26132.3
1447.35	26434.8
1448.23	26442.2
1449.11	27315.6
1450	26661.5
1450.88	26975.7
1451.76	27113.9
1452.64	26828.8
1453.52	26915.9
1454.39	26516.9
1455.27	26550
1456.15	26449.4
1457.03	25882.4
1457.91	26583.7
1458.79	25806
1459.67	25668.2
1460.55	25385.3
1461.43	25483.6
1462.3	25328.6
1463.18	25056.8
1464.06	24813.4
1464.94	24786.4
1465.82	24448.8
1466.69	24327.7
1467.57	24431.7
1468.45	24270.6
1469.33	23433.9
1470.2	23822.8
1471.08	23259.5
1471.96	22907
1472.83	22600.1
1473.71	22735.2
1474.58	22468.1
1475.46	22175.1
1476.34	21919.2
1477.21	22140
1478.09	21675.5
1478.96	21353.7
1479.84	21571.6
1480.71	21461.1
1481.59	21224.8
1482.46	21285.6
1483.34	20823.4
1484.21	20918.4
1485.09	20910.6
1485.96	20805.6
1486.83	20717.6
1487.71	20478
1488.58	20493
1489.46	20490.8
1490.33	20368.4
1491.2	20386.3
1492.08	20352.6
1492.95	20061.1
1493.82	20342.4
1494.69	20108.1
1495.57	20123.1
1496.44	20029.1
1497.31	20003.9
1498.18	19815.3
1499.05	19990.7
1499.93	20051.5
1500.8	19570.3
1501.67	19674
1502.54	19711.9
1503.41	19832.9
1504.28	19529.2
1505.15	19687.6
1506.02	19788.6
1506.89	19728.9
1507.77	19577.2
1508.64	19698.3
1509.51	19414.4
1510.38	19693.6
1511.25	19607.9
1512.12	19631.4
1512.98	19571.6
1513.85	19687.1
1514.72	19388.5
1515.59	19665.1
1516.46	19300.2
1517.33	19513.6
1518.2	19554.4
1519.07	19598.1
1519.94	19281.9
1520.8	19610.6
1521.67	19380.7
1522.54	19579.9
1523.41	19514.1
1524.27	19687.5
1525.14	19719.7
1526.01	19530
1526.88	19291.2
1527.74	19248.4
1528.61	19433.4
1529.48	19436.7
1530.34	19422.8
1531.21	19449.2
1532.08	19276.5
1532.94	19080.6
1533.81	19560.3
1534.67	19430.8
1535.54	19509.3
1536.4	19564.6
1537.27	19646
1538.13	19779.4
1539	19794.4
1539.86	19578.1
1540.73	19471.6
1541.59	19567.5
1542.46	19608.4
1543.32	19765.1
1544.19	19788.8
1545.05	19615.7
1545.91	19807.2
1546.78	19613.7
1547.64	19727.1
1548.51	19721.8
1549.37	19351.6
1550.23	19424.5
1551.09	19558.2
1551.96	19497.8
1552.82	19440.3
1553.68	19687.1
1554.54	19745.6
1555.41	19499.6
1556.27	19598.7
1557.13	19770.3
1557.99	19724.3
1558.85	19603
1559.72	19266.8
1560.58	19676.5
1561.44	19700.2
1562.3	19906.8
1563.16	19608.2
1564.02	19870.1
1564.88	19728.2
1565.74	19624.1
1566.6	19537.4
1567.46	19816.9
1568.32	19657.5
1569.18	19454.4
1570.04	19361.8
1570.9	19638.5
1571.76	19577.9
1572.62	19726.7
1573.48	19765
1574.34	19555.9
1575.2	19576.8
1576.06	19373.4
1576.91	19624.3
1577.77	19776.2
1578.63	19648.5
1579.49	19529.5
1580.35	19506.6
1581.2	19623.6
1582.06	19353
1582.92	19595.4
1583.78	19674.5
1584.63	19622.5
1585.49	19798
1586.35	19617.6
1587.2	19644.3
1588.06	19761.5
1588.92	19373.7
1589.77	19514.2
1590.63	19386.2
1591.49	19483
1592.34	19538.9
1593.2	19694.1
1594.05	19414.1
1594.91	19624.9
1595.76	19552.3
1596.62	19462.1
1597.47	19918.6
1598.33	19612
1599.18	19568.6
1600.04	19650.9
1600.89	19572.4
1601.75	19581.6
1602.6	19655.2
1603.45	19869.3
1604.31	19723.4
1605.16	20116.3
1606.02	20005.5
1606.87	20006
1607.72	19898.1
1608.58	19939.6
1609.43	19978.2
1610.28	19512.5
1611.13	19768
1611.99	19765.5
1612.84	19604.7
1613.69	19845.7
1614.54	19637.8
1615.39	19799.6
1616.25	19838.2
1617.1	20009
1617.95	19803.9
1618.8	20007
1619.65	20556.7
1620.5	20404.5
1621.35	20346.3
1622.2	20452.7
1623.06	20559
1623.91	20780.1
1624.76	20260.3
1625.61	20704.8
1626.46	20855.4
1627.31	20585.4
1628.16	21080.3
1629.01	21054.5
1629.85	21293.5
1630.7	21541.5
1631.55	21389.1
1632.4	21616.5
1633.25	21696.8
1634.1	21712.3
1634.95	21783.8
1635.8	21622.5
1636.65	22183.2
1637.49	21859.8
1638.34	22214.4
1639.19	21982.3
1640.04	21968.3
1640.88	22213.9
1641.73	22052.5
1642.58	22065.1
1643.43	22201.7
1644.27	22391.5
1645.12	22495.6
1645.97	22009.3
1646.81	22160.8
1647.66	22087.7
1648.51	22389.9
1649.35	21986
1650.2	22515.7
1651.04	22294.9
1651.89	22925.5
1652.74	22518.4
1653.58	22605
1654.43	22410.7
1655.27	22890.8
1656.12	22743.8
1656.96	22889.8
1657.81	23062.4
1658.65	23412.6
1659.49	23419.6
1660.34	23651.6
1661.18	23830.4
1662.03	23718.9
1662.87	23963
1663.71	24017.4
1664.56	24326.8
1665.4	24055.2
1666.24	24524.8
1667.09	24529
1667.93	24301.8
1668.77	24196.2
1669.62	24203.3
1670.46	24252
1671.3	24146.3
1672.14	24248.3
1672.98	23896.2
1673.83	23956.7
1674.67	24115.2
1675.51	23436.1
1676.35	23600.6
1677.19	23224.2
1678.03	23504.6
1678.88	23419.4
1679.72	23093.4
1680.56	23162.7
1681.4	23089.4
1682.24	23004.1
1683.08	22945.5
1683.92	22315.7
1684.76	22512.9
1685.6	22704.2
1686.44	22464
1687.28	22140.3
1688.12	22456.7
1688.96	22073.4
1689.8	21946
1690.64	21535.6
1691.47	21473.7
1692.31	21298.6
1693.15	21379.7
1693.99	21222.3
1694.83	20921.8
1695.67	20510.8
1696.5	20347.2
1697.34	20329.8
1698.18	19942.3
1699.02	19745.7
1699.86	19665.5
1700.69	19355.4
1701.53	18889.8
1702.37	18970.7
1703.2	18905.2
1704.04	18579.8
1704.88	18627.8
1705.71	18675.8
1706.55	18293.4
1707.39	18529.7
1708.22	18314.5
1709.06	18039.5
1709.89	17722.5
1710.73	17896.1
1711.57	17734.5
1712.4	17438.3
1713.24	17459.2
1714.07	17710.6
1714.91	17584.9
1715.74	17626.8
1716.58	17450.1
1717.41	17402.1
1718.24	17306.2
1719.08	17554.9
1719.91	17665.7
1720.75	17219.1
1721.58	17434.9
1722.41	16994
1723.25	17143.9
1724.08	17284.8
1724.91	17203.7
1725.75	17086.6
1726.58	16774.3
1727.41	17035.3
1728.25	17419.5
1729.08	17311.4
1729.91	17131.1
1730.74	17242.2
1731.58	17094.9
1732.41	16797.3
1733.24	16896.3
1734.07	17019.4
1734.9	16905
1735.73	17031.2
1736.57	17220.5
1737.4	17202.4
1738.23	16940.6
1739.06	16717.8
1739.89	17144.9
1740.72	16916.1
1741.55	17114.6
1742.38	17081.4
1743.21	16855.4
1744.04	16822.1
1744.87	16885.2
1745.7	16906.1
1746.53	16981.3
1747.36	16821.5
1748.19	16947.9
1749.02	16781.9
1749.85	17004.9
1750.68	16905.2
1751.5	17071
1752.33	16929.1
1753.16	16633.2
1753.99	16808
1754.82	16705.2
1755.65	16732.2
1756.47	16683.7
1757.3	16683.5
1758.13	16671.2
1758.96	16849.3
1759.78	16673.8
1760.61	16870.1
1761.44	16788.3
1762.27	16676.3
1763.09	16818.2
1763.92	16781.7
1764.75	16839
1765.57	16778.3
1766.4	16832.6
1767.22	16817.3
1768.05	16562.8
1768.88	16474.8
1769.7	16356.5
1770.53	16495.5
1771.35	16495.3
1772.18	16589
1773	16646.3
1773.83	16891.5
1774.65	16542.8
1775.48	16951.8
1776.3	16660.6
1777.13	16793.8
1777.95	16472.1
1778.77	16602.3
1779.6	16632.4
1780.42	16610.9
1781.25	16619.8
1782.07	16540.7
1782.89	16431.1
1783.72	16433.9
1784.54	16266.6
1785.36	16466.8
1786.19	16335.9
1787.01	16165.5
1787.83	16353.6
1788.65	16365.4
1789.48	16198
1790.3	16179.4
1791.12	16413.3
1791.94	16337
1792.76	16126.8
1793.59	16023
1794.41	16390.9
1795.23	16284.1
1796.05	16350.7
1796.87	16262.2
1797.69	16057.8
1798.51	16252.4
1799.33	15965.8
1800.15	16145.2
1800.97	15971.1
1801.79	16010.4
1802.61	16205.2
1803.43	16189.6
1804.25	16363.1
1805.07	16118.8
1805.89	16216.1
1806.71	16197.5
1807.53	16108.7
1808.35	16053.4
1809.17	16199.6
1809.99	16074.1
1810.81	15850.8
1811.63	15887.1
1812.44	15883.6
1813.26	15923
1814.08	15852.3
1814.9	15702.2
1815.72	16056.4
1816.53	15897
1817.35	15979.2
1818.17	16131.8
1818.99	15847
1819.8	16011.8
1820.62	15659.5
1821.44	16145.7
1822.26	15649.5
1823.07	15918.5
1823.89	15930.3
1824.7	15853.4
1825.52	15825.4
1826.34	15714.8
1827.15	15705.1
1827.97	15836.5
1828.78	15869.8
1829.6	15602.7
1830.42	15881.3
1831.23	15911.5
1832.05	15564.6
1832.86	15904.6
1833.68	15790.7
1834.49	15397.6
1835.31	15378.7
1836.12	15755.7
1836.93	15635.6
1837.75	15484.7
1838.56	15548.7
1839.38	15594.3
1840.19	15461.8
1841	15565.8
1841.82	15642.1
1842.63	15721.6
1843.44	15466
1844.26	15585.5
1845.07	15661.9
1845.88	15526.1
1846.7	15442.6
1847.51	15475.9
1848.32	15786.3
1849.13	15638.1
1849.94	15462.2
1850.76	15698.8
1851.57	15522.8
1852.38	15556.2
1853.19	15549.6
1854	15238
1854.81	15785.9
1855.63	15508.1
1856.44	15757.3
1857.25	15541.1
1858.06	15158.3
1858.87	15666.6
1859.68	15437.9
1860.49	15347.9
1861.3	15461.6
1862.11	15424
1862.92	15192.1
1863.73	15531.1
1864.54	15712.8
1865.35	15298.5
1866.16	15214.6
1866.97	15473.6
1867.78	15383.5
1868.59	15797
1869.4	15598.8
1870.2	15422.1
1871.01	15434
1871.82	15235.6
1872.63	15528.9
1873.44	15413.9
1874.25	15527.9
1875.05	15459.3
1875.86	15208.1
1876.67	15396.4
1877.48	15402.1
1878.28	15457.3
1879.09	15305
1879.9	15196.1
1880.71	15480.6
1881.51	15501.8
1882.32	15337
1883.13	15345.8
1883.93	15196.4
1884.74	15347.8
1885.54	15347.3
1886.35	15321.9
1887.16	15104.3
1887.96	15469.8
1888.77	15124.8
1889.57	15481.2
1890.38	15136.1
1891.18	15284.6
1891.99	15169.1
1892.79	15252.4
1893.6	15124.5
1894.4	15304.1
1895.21	15328.4
1896.01	15172.5
1896.82	14991.7
1897.62	15283.3
1898.42	15130.4
1899.23	14632.2
1900.03	14958.2
1900.84	15138
1901.64	15025.4
1902.44	14971.9
1903.25	14946.4
1904.05	15082.7
1904.85	14770.8
1905.65	14857.3
1906.46	14968.8
1907.26	15099.1
1908.06	15023.7
1908.86	14895.3
1909.67	14854.2
1910.47	14632.2
1911.27	15117.9
1912.07	14768.1
1912.87	15017
1913.68	14707.5
1914.48	15062.5
1915.28	14678.1
1916.08	14764.8
1916.88	14689.3
1917.68	14754.2
1918.48	14559.9
1919.28	14849.7
1920.08	14652.2
1920.88	14670.3
1921.68	14913.4
1922.48	14765.8
1923.28	14621.4
1924.08	14802
1924.88	14779.5
1925.68	14738.2
1926.48	14509.2
1927.28	14508.5
1928.08	14607.9
1928.88	14707.4
1929.68	14543.9
1930.48	14377.3
1931.27	14627.1
1932.07	14447.9
1932.87	14575.6
1933.67	14668.8
1934.47	14687
1935.26	14501.4
1936.06	14654.3
1936.86	14431
1937.66	14577.6
1938.45	14294.7
1939.25	14259.5
1940.05	14324.6
1940.85	14662.7
1941.64	14589.8
1942.44	14410.2
1943.24	14550.7
1944.03	14185.9
1944.83	14395.5
1945.62	14466.9
1946.42	14105
1947.22	14449.8
1948.01	14270
1948.81	14445.2
1949.6	14325
1950.4	14393.4
1951.19	14191.5
1951.99	14143.5
1952.78	14403.8
1953.58	14189.1
1954.37	14194.6
1955.17	14228.5
1955.96	14155.3
1956.76	14371.7
1957.55	13807.4
1958.34	14118.3
1959.14	14051.4
1959.93	14135.6
1960.73	14005.7
1961.52	14171.8
1962.31	14079.6
1963.11	14116.7
1963.9	14046.5
1964.69	14121.4
1965.48	13969.2
1966.28	13924.2
1967.07	13999.1
1967.86	14108.7
1968.65	13984.8
1969.45	13952.4
1970.24	13983.2
1971.03	14061.3
1971.82	14186.7
1972.61	14078.6
1973.41	14039.9
1974.2	14080.1
1974.99	13877.1
1975.78	13986.8
1976.57	14027.1
1977.36	13953.5
1978.15	13639.7
1978.94	13860.2
1979.73	14020.6
1980.52	13962.8
1981.31	13813.3
1982.1	13926.3
1982.89	13916
1983.68	13801.2
1984.47	13794
1985.26	13720.3
1986.05	13760.6
1986.84	13870.5
1987.63	13502.2
1988.42	13932.2
1989.21	13658.8
1990	13715
1990.78	13825
1991.57	13529.3
1992.36	13705.9
1993.15	13486.2
1993.94	13294.9
1994.73	13433.6
1995.51	13299.3
1996.3	13631.6
1997.09	13611.7
1997.88	13731.4
1998.66	13708.3
1999.45	13580.3
2000.24	13522.2
2001.02	13623
2001.81	13380.6
2002.6	13637
2003.38	13337.3
2004.17	13460.4
2004.96	13313.2
2005.74	13121.4
2006.53	13540.2
2007.32	13593.4
2008.1	13379.3
2008.89	13467.4
2009.67	13495.1
2010.46	13491
2011.24	13209.9
2012.03	13231.1
2012.81	13121.9
2013.6	13382.1
2014.38	13148.5
2015.17	13255.9
2015.95	13165.6
2016.74	13375
2017.52	13227.4
2018.3	13283.8
2019.09	13375.3
2019.87	13380.7
2020.65	13430.8
2021.44	13180.9
[truncated: 1,721 more rows]

## Sheet: BFT2_02
Raman Shift (cm-1)	arbitrary units
150543	33520.8
151659	33323.8
152776	33336.9
153892	32787.8
155008	33195
156124	33017.6
157239	32658.6
158355	32546
159.47	32518.6
160585	32477.7
161699	32313.5
162814	32185
163928	32339.2
165042	32002.1
166156	31754.5
167.27	31513.7
168383	31979.9
169496	31880.5
170609	31529.4
171722	31515.2
172835	31386.4
173947	31468.8
175059	31405.1
176171	31422.3
177283	30895.3
178394	31564.7
179506	31082.6
180617	31124.5
181728	30642.1
182838	30886.5
183949	30930.6
185059	30542.5
186169	30345.6
187279	30567.6
188389	30501.3
189498	30468.8
190607	30684.2
191716	30410.5
192825	30348.7
193934	30300.3
195042	30464
196.15	30377.3
197258	30245.4
198366	30517.4
199473	30193.7
200581	30185.9
201688	29891.3
202795	29980.5
203901	29947.8
205008	29779.5
206114	29769.4
207.22	29872.2
208326	30058.7
209432	29539.9
210537	29694.7
211642	29110
212747	29122.3
213852	29222.9
214957	29269.2
216061	28908
217165	29051.6
218269	29011.8
219373	29325.4
220476	29129.3
221.58	28987.6
222683	28904.7
223786	28978.2
224888	28741.1
225991	28925.7
227093	28475.3
228195	28848.2
229297	28638.1
230399	28743.4
231.5	28403.8
232601	28368.3
233702	28507.7
234803	28433.6
235904	28648
237004	28755.6
238104	28440.7
239204	28339.3
240304	28337.8
241404	28120.4
242503	28025.6
243602	28237.9
244701	28090.8
245.8	27955.1
246898	27939.9
247997	27344.3
249095	27923.2
250193	27775.9
251.29	27724.2
252388	27611
253485	27534.2
254582	27108.7
255679	27414.7
256776	27433.6
257872	27087.7
258968	27412.1
260064	26817.3
261.16	27153.2
262256	27119.6
263351	27225.1
264446	26949.5
265541	27098.4
266636	26818.1
267731	26875.7
268825	26805.4
269919	26819.6
271013	26299.1
272107	26523.5
273.2	26478.2
274294	26572.4
275387	26664.3
276.48	26234.7
277572	26880.3
278665	26462
279757	26750.9
280849	26678.1
281941	26415.2
283033	26443.1
284124	26384
285216	26705.1
286307	26222.1
287398	26272.9
288488	26518.5
289579	26406.6
290669	25849.8
291759	26214.8
292849	26008.7
293938	25972.3
295028	26073.6
296117	25920.1
297206	25966.3
298295	25849.5
299383	25861.3
300472	25811.1
301.56	25976.7
302648	25742.7
303736	25662.5
304823	25274.3
305911	25757.2
306998	25378.1
308085	25419.7
309172	25180.6
310258	25040.4
311344	25266
312431	25314.5
313517	25066.1
314602	25314.9
315688	25167.6
316773	25167.8
317858	25043.5
318943	25209.5
320028	25175.1
321112	24935.5
322197	24910.2
323281	24686.6
324365	24444.5
325448	24915.1
326532	25030.5
327615	24772.1
328698	24444.4
329781	24684.5
330864	24700.7
331946	24460.5
333028	24513.6
334.11	24682.3
335192	24536.7
336274	24552.9
337355	24465.1
338437	24328.6
339518	24201.4
340598	24203.6
341679	24284.5
342759	24323.8
343.84	24157.1
344.92	24087.6
346	24143.1
347079	24071.2
348159	24145.2
349238	23786
350317	24043.1
351396	23857.5
352474	23720.6
353553	23963.9
354631	24003.2
355709	23546.2
356787	23455.5
357864	23288.2
358941	23673.2
360019	23471
361096	23268.9
362172	23187.3
363249	23370.5
364325	23335.4
365402	23421.1
366477	23288.4
367553	23139.4
368629	23171.6
369704	23087.6
370779	22931.5
371854	22980
372929	23086.7
374004	23170.1
375078	22720.7
376152	22850.6
377226	23048.1
378.3	22817.3
379373	22949.7
380447	22781.6
381.52	22851.1
382593	23041.8
383665	22680.3
384738	22763.8
385.81	22761
386882	23054.4
387954	22851.2
389026	22843.8
390098	22969.4
391169	22868.7
392.24	22838
393311	23138.7
394382	22961
395452	22876.5
396523	22978.9
397593	22735.6
398663	22781.9
399732	22660
400802	22549.7
401871	22951.4
402.94	22824.7
404009	22543.6
405078	22898.8
406147	22776.7
407215	22476.7
408283	22534.8
409351	22649
410419	22690.7
411486	22695
412554	22490.8
413621	22827.6
414688	22740.5
415754	22447.2
416821	22552.1
417887	22739.2
418953	22265.1
420019	22745.4
421085	22440
422151	22524
423216	22673.7
424281	22527.7
425346	22743.2
426411	22655.9
427475	22636.6
428.54	22593.9
429604	22518.2
430668	22477.8
431731	22336.3
432795	22302.9
433858	22307
434921	22294.7
435984	22113.1
437047	21943.1
438.11	21660.2
439172	21949
440234	21753
441296	21775.9
442358	21674
443419	21628.6
444481	21632.7
445542	21551.9
446603	21570.1
447664	21397.3
448724	21578.1
449785	21473.7
450845	21498.9
451905	21429.8
452964	21407.9
454024	21164.1
455083	21307.3
456143	21002.1
457202	21520.6
458.26	21068.9
459319	20964.2
460377	21050.8
461436	21149.2
462494	20940.5
463551	20734.1
464609	21071.3
465666	20975.9
466724	20885.2
467781	20941.1
468837	20670.6
469894	21093.3
470.95	20818
472007	20947.3
473063	20463.5
474119	20931.4
475174	20629.8
476.23	20510.5
477285	20760.7
478.34	20364.1
479395	20590.7
480449	20592.1
481504	20598.3
482558	20331.8
483612	20449.5
484666	19962.2
485.72	20008.7
486773	20299.5
487826	20244
488879	19922.5
489932	20011.7
490985	19927.5
492038	20090.4
493.09	19785.3
494142	19938.7
495194	19842.6
496246	19929.5
497297	19693
498348	19689.6
499.4	19871.6
500.45	19770.6
501501	19933.7
502552	19430.5
503602	19736.4
504652	19504.4
505702	19558.1
506752	19366.4
507801	19289
508851	19366.5
509.9	19458.2
510949	19306.9
511998	19649
513046	19419
514095	19355.8
515143	19333.2
516191	19274.8
517239	19388.1
518286	19148.3
519334	19268.8
520381	19284.3
521428	19271.2
522475	19205.5
523522	19206.7
524568	19155.3
525614	19342.9
526.66	19420.5
527706	19118.2
528752	19128.9
529797	19094.2
530843	19399.1
531888	19352.4
532933	19257.9
533977	19110.8
535022	19504.4
536066	18921.5
537.11	19152.5
538154	19098.6
539198	19142.9
540241	19218.3
541285	19176.3
542328	19028.9
543371	18970.1
544414	18966.4
545456	19190.5
546499	19014.2
547541	19029.7
548583	19009.3
549625	18868.8
550666	19349.9
551708	19031.8
552749	19042.6
553.79	18745.9
554831	19133.7
555871	18892.2
556912	19136
557952	18834.3
558992	18864.2
560032	19016.8
561072	18967.4
562111	18966.1
563.15	18878.2
564189	18872.1
565228	18724
566267	18920
567306	19111.3
568344	18756
569382	18533.1
570.42	18722
571458	18756.8
572495	18724.2
573533	18727.6
574.57	18331
575607	18700.8
576644	18699.4
577.68	18635.4
578717	18740.1
579753	18562.6
580789	18438.2
581825	18427.1
582.86	18488.4
583896	18622.2
584931	18756.1
585966	18484.2
587001	18678.5
588036	18698.8
589.07	18777.2
590105	18485.8
591139	18822.8
592173	18678.8
593206	18822.5
594.24	18383.3
595273	18553.7
596306	18409.5
597339	18216.9
598372	18266.2
599405	18250.2
600437	18098.6
601469	18358.7
602501	17962.4
603533	17929.3
604565	18027.2
605596	17710.6
606628	17757.5
607659	17906.2
608.69	17664.6
609.72	17847.3
610751	17700.2
611781	17936.4
612811	17876.6
613841	17384.7
614871	17655
615.9	17694.7
616.93	17705.2
617959	17689.1
618988	17510.1
620017	17613
621045	17572.5
622074	17563.6
623102	17299.3
624.13	17397.4
625158	17227.9
626185	17260.2
627213	17115
628.24	17196
629267	17213.8
630294	17399.6
631321	17400.3
632347	16996.8
633374	17114.4
634.4	17371
635426	17035.5
636451	17204.3
637477	17051.5
638502	16969.3
639528	17206.5
640553	16851.2
641577	16981.1
642602	16979.4
643626	16894.6
644651	17010
645675	16817.8
646699	16845.4
647722	16941.3
648746	16893.1
649769	16903.5
650792	16628.1
651815	16574.9
652838	16475.3
653861	16708.1
654883	16796.8
655905	16530.9
656927	16575.5
657949	16744.9
658.97	16478.8
659992	16530.8
661013	16604.8
662034	16580.9
663055	16285.2
664076	16192.7
665096	16384.3
666117	16539.2
667137	16615.8
668157	16469.3
669176	16425.8
670196	16298.8
671215	16135
672234	16243.5
673253	16435.4
674272	16269.1
675291	16237.7
676309	16449.3
677327	16391
678346	16401.3
679363	16303.7
680381	16346
681399	16159.8
682416	16398.7
683433	16035.4
684.45	16151.5
685467	16139.7
686483	16314.8
687.5	16362
688516	16148.6
689532	16013.7
690548	15935.4
691563	15995
692579	16192.4
693594	16040.2
694609	15991.5
695624	16056
696639	16012.1
697653	16089
698668	16057.4
699682	16191
700696	15959.8
701709	16285.7
702723	15963.1
703736	16086.9
704.75	15986.3
705763	15915.2
706775	15890.9
707788	16140.7
708801	16052.3
709813	15889.8
710825	15766.7
711837	15796.8
712849	15775
713.86	15827.3
714872	15971.1
715883	15583.4
716894	15427.9
717904	16054
718915	15661.2
719926	15743.2
720936	15911.9
721946	15568.3
722956	16041.5
723965	15512.1
724975	15819.5
725984	15389
726993	15530.5
728002	15781.1
729011	15578.3
730.02	15620.8
731028	15581.6
732036	15274.5
733044	15688.9
734052	15245.3
735.06	15419.3
736067	15491.6
737075	15442.3
738082	15402.9
739089	15388.4
740095	15386.2
741102	15398.9
742108	15297.4
743115	15461.7
744121	15293.1
745126	15184
746132	15457.8
747138	15264.2
748143	15580.3
749148	15565.7
750153	15384.5
751158	15327.6
752162	15061.6
753166	15268.4
754171	15301.1
755175	15199.3
756178	15192.1
757182	15359.3
758185	15327.2
759189	15245.3
760192	15248.1
761195	15318.2
762197	15126.5
763.2	15211.6
764202	15132
765204	15127.3
766206	15257.3
767208	15225.1
768.21	15287.8
769211	15447.9
770213	15216
771214	15126.4
772214	15286.5
773215	15146.9
774216	15084.7
775216	15267.4
776216	15070.2
777216	15240.4
778216	15005.7
779216	15058.4
780215	15166.2
781214	14963.8
782213	14841.4
783212	15014.3
784211	15019.6
785209	14862.1
786208	14797.2
787206	14852.4
788204	14975.4
789202	14948.1
790199	14775.4
791197	15006.1
792194	14783.2
793191	14780.9
794188	14831.3
795185	14828.9
796181	14874.3
797177	14666.2
798174	14847.1
799.17	14541
800165	14340.3
801161	14609.1
802156	14722.3
803152	14569.2
804147	14488.9
805142	14657.4
806136	14572.1
807131	14318.4
808125	14652.9
809119	14552.4
810113	14630.5
811107	14764
812101	14590.6
813094	14560.5
814087	14689
815081	14676.5
816073	14379.6
817066	14742.3
818059	14510.8
819051	14563.8
820043	14614.3
821035	14627
822027	14541.5
823019	14559.2
824.01	14347.5
825001	14342.6
825993	14504.1
826983	14269.6
827974	14453.9
828965	14512
829955	14355.6
830945	14552.6
831935	14138.6
832925	14610.9
833915	14300.4
834904	14381.3
835894	14131.2
836883	14469.9
837872	14396.7
838.86	14442.3
839849	14176.8
840837	14278.1
841826	14665.2
842814	14488.2
843802	14235.2
844789	14463.1
845777	14751.8
846764	14536.7
847751	14541.9
848738	14749.7
849725	14808.1
850712	14747.4
851698	14760.2
852684	14907.4
853.67	14940.5
854656	14813.9
855642	14611.1
856628	14626.5
857613	14811.8
858598	14540.4
859583	14553.2
860568	14802.1
861553	14677.8
862537	14482.4
863521	14513
864505	14386
865489	14518.2
866473	14632.7
867457	14670.9
868.44	14574.4
869423	14561.8
870406	14424.5
871389	14551.8
872372	14508.6
873354	14254.3
874337	14343.4
875319	14470.7
876301	14593
877283	14404.6
878264	14366.5
879246	14547.4
880227	14593.3
881208	14471.1
882189	14290.2
883.17	14320.9
884.15	14410.1
885131	14295.4
886111	14129.7
887091	14349.1
888071	14081.2
889051	14270
890.03	14191
891009	13943.3
891988	14081.2
892967	14160.3
893946	14081.2
894925	13894.7
895903	14073.5
896882	13846
897.86	13994.2
898838	14070.9
899815	13889.3
900793	14242.2
901.77	13978.7
902747	14060.6
903724	13940.3
904701	14162.9
905678	13819.9
906654	13827.5
907631	13809.5
908607	13911.9
909583	13783.8
910559	13727.3
911534	13609.4
912.51	13814.3
913485	13898.8
914.46	13911.6
915435	13801.3
916.41	14008.9
917384	14139.7
918359	14134.6
919333	13944.7
920307	13944.6
921281	13728.9
922254	14029.2
923228	13983
924201	14006
925174	14062.5
926147	14003.4
927.12	13795.2
928093	14031.6
929065	13923.6
930038	13833.5
931.01	14134.3
931982	14206.3
932953	14170.3
933925	14103.4
934896	14291.2
935868	14463.7
936839	14244.9
937809	14533.2
938.78	14767.7
939751	14713.6
940721	14639
941691	14685.4
942661	14757.7
943631	14739.7
944601	14747.5
945.57	15113.8
946.54	15248
947509	15245.6
948478	15552.8
949446	15697.5
950415	16206.2
951383	16382.1
952352	16731
953.32	16778
954288	17493.8
955255	17530.6
956223	18567.3
957.19	19136.5
958158	19370
959125	19988.8
960092	20059.6
961058	20627
962025	20597.1
962991	20743.1
963957	20467.3
964923	19816.3
965889	19170.1
966855	18707.6
967.82	18017
968785	17362.4
969751	16873.3
970716	16371.2
971.68	16070.9
972645	15545.1
973609	14988
974574	14648.5
975538	14822.2
976502	14238.7
977465	14119.4
978429	14033.7
979392	13999.9
980356	13683.2
981319	13719.4
982282	13586.8
983244	13316.6
984207	13446.2
985169	13326.6
986131	13235.4
987093	13068.9
988055	13401.3
989017	13427.1
989978	13086.3
990.94	13213.5
991901	13158.6
992862	13275.5
993823	13043.7
994783	13249
995744	13173.3
996704	13157.4
997664	13284.8
998624	13248.1
999584	13503.1
1000.54	13336.2
1001.5	13633
1002.46	13692.8
1003.42	13502.4
1004.38	13637.8
1005.34	13494.2
1006.3	13507
1007.26	13188.6
1008.21	13243.1
1009.17	13049.8
1010.13	13214
1011.09	13101.5
1012.05	13223.9
1013	12954.7
1013.96	12988.4
1014.92	13063.8
1015.87	13303.9
1016.83	13267.1
1017.79	13217.2
1018.74	13130.7
1019.7	13167
1020.66	13294.9
1021.61	13252.8
1022.57	13079.9
1023.52	13236.7
1024.48	13328
1025.43	12911.6
1026.39	13008.2
1027.34	12939.8
1028.3	13287.8
1029.25	13229.9
1030.21	13347.6
1031.16	13305.4
1032.11	13255.4
1033.07	13449.1
1034.02	13551.1
1034.98	13199.5
1035.93	13348.8
1036.88	13301.3
1037.83	13429.6
1038.79	13413.7
1039.74	13654.9
1040.69	13402.7
1041.64	13297.5
1042.6	13323.5
1043.55	13465
1044.5	13722.2
1045.45	13320.1
1046.4	13283.1
1047.35	13590.3
1048.31	13437.6
1049.26	13634.6
1050.21	13545
1051.16	13605.3
1052.11	13460.4
1053.06	13423.3
1054.01	13462.6
1054.96	13391.3
1055.91	13396.3
1056.86	13127.5
1057.81	12995.5
1058.76	13269.1
1059.7	13210.9
1060.65	13371.4
1061.6	13426.5
1062.55	13038.8
1063.5	13328.4
1064.45	13228
1065.4	13159.2
1066.34	13190.5
1067.29	13253.5
1068.24	13121.3
1069.19	13361.2
1070.13	13442.8
1071.08	13215.5
1072.03	13297
1072.97	13167.4
1073.92	13201.4
1074.87	13145.6
1075.81	13232.5
1076.76	13388.2
1077.7	13276.9
1078.65	13300.4
1079.6	13078
1080.54	12842.4
1081.49	12794.4
1082.43	12735.8
1083.38	12754
1084.32	12840.9
1085.26	12676.5
1086.21	12641.6
1087.15	12739.2
1088.1	12762.7
1089.04	12730.5
1089.98	12674.5
1090.93	12438.3
1091.87	12573
1092.81	12514.3
1093.76	12439.6
1094.7	12595.6
1095.64	12377.7
1096.59	12244.7
1097.53	12318.5
1098.47	12464
1099.41	12585.6
1100.35	12396.7
1101.3	12205.1
1102.24	12231.2
1103.18	12363.5
1104.12	12413.5
1105.06	12269.6
1106	12537.5
1106.94	12029.4
1107.88	12177.8
1108.82	12201.2
1109.76	11958.7
1110.7	12032.7
1111.64	12130.6
1112.58	12265.8
1113.52	12031.1
1114.46	11990.7
1115.4	12088.6
1116.34	12042.8
1117.28	11957.1
1118.22	11991.2
1119.15	11905.4
1120.09	11982.1
1121.03	11965.6
1121.97	11935.7
1122.91	11895.2
1123.84	11774.7
1124.78	11838.1
1125.72	11989.6
1126.66	12002.4
1127.59	11921.8
1128.53	11878.5
1129.47	11848.6
1130.4	11901.4
1131.34	11927.6
1132.27	12023.2
1133.21	11862.4
1134.15	11877.8
1135.08	11898.6
1136.02	11895.4
1136.95	11945.6
1137.89	11774
1138.82	11896.4
1139.76	11869.1
1140.69	11817.7
1141.63	11881.3
1142.56	11955.7
1143.49	11818.6
1144.43	11636
1145.36	11796
1146.3	11824.9
1147.23	11926.1
1148.16	12038
1149.1	11892.8
1150.03	11726.1
1150.96	11843.4
1151.89	11791.9
1152.83	11756.5
1153.76	11715.7
1154.69	11760.6
1155.62	12031
1156.56	11877.5
1157.49	11949.4
1158.42	11879
1159.35	11983.1
1160.28	11915.5
1161.21	11775.2
1162.14	11723.6
1163.07	11876.1
1164	11827.2
1164.93	11874.9
1165.86	11764.2
1166.79	11790.4
1167.72	11644.7
1168.65	11746.2
1169.58	11500.8
1170.51	11675
1171.44	11819.7
1172.37	11488.1
1173.3	11751.2
1174.23	11599.9
1175.16	11494.2
1176.09	11587.8
1177.01	11727.2
1177.94	11559.6
1178.87	11483.5
1179.8	11474.7
1180.72	11350.1
1181.65	11562.4
1182.58	11594.1
1183.51	11358.8
1184.43	11514.6
1185.36	11317
1186.29	11435
1187.21	11374.9
1188.14	11096.2
1189.06	11503.1
1189.99	11246
1190.92	11258.8
1191.84	11147.3
1192.77	11241.1
1193.69	11494.4
1194.62	11245.1
1195.54	11395.7
1196.47	10997.6
1197.39	11302.4
1198.32	11404.5
1199.24	11157.7
1200.16	11273.2
1201.09	11437.6
1202.01	11141.9
1202.94	11392.9
1203.86	11365.1
1204.78	11540.4
1205.71	11206.7
1206.63	11346.8
1207.55	11159.1
1208.47	11101.5
1209.4	11257.9
1210.32	11083.7
1211.24	11234.8
1212.16	11304.6
1213.08	11103.2
1214.01	11067.1
1214.93	11090.8
1215.85	11095.5
1216.77	10959
1217.69	11034.2
1218.61	10900.4
1219.53	10921.4
1220.45	10966.7
1221.37	11088.2
1222.29	10992.3
1223.21	11097.5
1224.13	11284.3
1225.05	11150.4
1225.97	11206.7
1226.89	11162.5
1227.81	11093.7
1228.73	11084.8
1229.65	11141.2
1230.57	11211.2
1231.49	11264.8
1232.41	11130.7
1233.32	11233.4
1234.24	11366.1
1235.16	11403.5
1236.08	11424.6
1236.99	11407.5
1237.91	11395.9
1238.83	11487.9
1239.75	11451.7
1240.66	11491.9
1241.58	11507.6
1242.5	11531.4
1243.41	11388.9
1244.33	11281.7
1245.25	11403.8
1246.16	11408.5
1247.08	11478.8
1247.99	11439.8
1248.91	11477.4
1249.82	11468.4
1250.74	11355.7
1251.65	11344.1
1252.57	11343.3
1253.48	11167.7
1254.4	11347.3
1255.31	11168.9
1256.23	11274.7
1257.14	11265.8
1258.06	11185.7
1258.97	11201.3
1259.88	11282.7
1260.8	11158.8
1261.71	11316.8
1262.62	11269.5
1263.53	10803.2
1264.45	10972.1
1265.36	11094.6
1266.27	10976
1267.19	11282.1
1268.1	11026.4
1269.01	11176.4
1269.92	11257.9
1270.83	11227
1271.74	11017.7
1272.66	11096.5
1273.57	10958.5
1274.48	11171.7
1275.39	10962.4
1276.3	10980.7
1277.21	10949.7
1278.12	10880.3
1279.03	10851.9
1279.94	10848.4
1280.85	10759.6
1281.76	10857.7
1282.67	10900.8
1283.58	10869.7
1284.49	10791.9
1285.4	10648
1286.31	10781.9
1287.21	10913.1
1288.12	10579.4
1289.03	10633.5
1289.94	10717.9
1290.85	10755.6
1291.76	10691.4
1292.66	10533.6
1293.57	10549.2
1294.48	10429.8
1295.39	10624.5
1296.29	10794.5
1297.2	10774.3
1298.11	10594.3
1299.01	10695.4
1299.92	10788.3
1300.83	10442.6
1301.73	10596.2
1302.64	10818.8
1303.55	10555.7
1304.45	10587.9
1305.36	10551.1
1306.26	10622
1307.17	10753.7
1308.07	10661.7
1308.98	10528.2
1309.88	10684.7
1310.79	10507
1311.69	10710.6
1312.6	10579.8
1313.5	10460
1314.4	10483.9
1315.31	10447
1316.21	10476.5
1317.12	10655.4
1318.02	10582.6
1318.92	10728.4
1319.82	10788.4
1320.73	10471.8
1321.63	10382.3
1322.53	10492.1
1323.44	10383.2
1324.34	10520.7
1325.24	10478.2
1326.14	10499.5
1327.04	10537.3
1327.95	10375.6
1328.85	10457.8
1329.75	10279.4
1330.65	10308.9
1331.55	10302.4
1332.45	10315.3
1333.35	10261.6
1334.25	10341.1
1335.15	10492.9
1336.05	10300.3
1336.95	10446.5
1337.85	10323.3
1338.75	10458.5
1339.65	10410.3
1340.55	10231.5
1341.45	10241.6
1342.35	10540.9
1343.25	10370.3
1344.15	10552.9
1345.05	10357.2
1345.94	10473.1
1346.84	10511.1
1347.74	10240.2
1348.64	10303.2
1349.54	10310.6
1350.43	10490.6
1351.33	10375.5
1352.23	10343.9
1353.13	10454.3
1354.02	10486.8
1354.92	10352.1
1355.82	10510
1356.71	10397.5
1357.61	10254.3
1358.51	10239.4
1359.4	10347.2
1360.3	10237.4
1361.2	10297.7
1362.09	10372.1
1362.99	10547
1363.88	10152.4
1364.78	10134.6
1365.67	10072.1
1366.57	10241.5
1367.46	10167.8
1368.36	10077.4
1369.25	10414.5
1370.14	10352.1
1371.04	10133
1371.93	10084.4
1372.83	10497.3
1373.72	10197
1374.61	10419.8
1375.51	10242.6
1376.4	10185.6
1377.29	10470.1
1378.19	10175.1
1379.08	10202.1
1379.97	10346.7
1380.86	10214
1381.76	10518.4
1382.65	10189.6
1383.54	10370.7
1384.43	10358.5
1385.32	10416.4
1386.21	10224.7
1387.11	10375.2
1388	10200.2
1388.89	10196.4
1389.78	10164.5
1390.67	10037.1
1391.56	10493.7
1392.45	10279.3
1393.34	9938.48
1394.23	10176.1
1395.12	10444.8
1396.01	10269.6
1396.9	10271.4
1397.79	10270.4
1398.68	10334
1399.57	10141.8
1400.46	10121.1
1401.35	10271.9
1402.23	10425.6
1403.12	10419
1404.01	10167.5
1404.9	10295.9
1405.79	10216.1
1406.68	10302.3
1407.56	10022.5
1408.45	10156.6
1409.34	10214.7
1410.23	10346.1
1411.11	10068.9
1412	10456.8
1412.89	10382.5
1413.77	10220.8
1414.66	10284.6
1415.55	10421.8
1416.43	10437.7
1417.32	10273
1418.2	10269.2
1419.09	10589.9
1419.98	10430.8
1420.86	10542.8
1421.75	10400.6
1422.63	10622.7
1423.52	10536.9
1424.4	10697
1425.29	10405
1426.17	10418.1
1427.06	10490.6
1427.94	10500.9
1428.82	10607.3
1429.71	10391.4
1430.59	10362.1
1431.47	10335.6
1432.36	10521.3
1433.24	10480.7
1434.12	10621.2
1435.01	10699.5
1435.89	10324.7
1436.77	10434.1
1437.66	10302.8
1438.54	10511.4
1439.42	10521.7
1440.3	10651.1
1441.18	10661.4
1442.07	10646.3
1442.95	10744.5
1443.83	10794.6
1444.71	10932.7
1445.59	10613.9
1446.47	10927.9
1447.35	10833.3
1448.23	10846.6
1449.11	10885.4
1450	10810.6
1450.88	10866.4
1451.76	10811.5
1452.64	11046.3
1453.52	10803.9
1454.39	10837
1455.27	10688.2
1456.15	10954.5
1457.03	10691.9
1457.91	10725
1458.79	10877.7
1459.67	10549.5
1460.55	10599.7
1461.43	10530.4
1462.3	10412.7
1463.18	10405.9
1464.06	10570
1464.94	10463.6
1465.82	10394.2
1466.69	10427.4
1467.57	10352.3
1468.45	10231.5
1469.33	10230.4
1470.2	10075.4
1471.08	10031.5
1471.96	9979.05
1472.83	9892.35
1473.71	9991.06
1474.58	9955.69
1475.46	9943.14
1476.34	9884.92
1477.21	9778.14
1478.09	9836.94
1478.96	9553.05
1479.84	9571.84
1480.71	9593.49
1481.59	9569.43
1482.46	9596.81
1483.34	9544.16
1484.21	9537.23
1485.09	9616.08
1485.96	9434.71
1486.83	9513.57
1487.71	9412.23
1488.58	9376.65
1489.46	9321.04
1490.33	9445.73
1491.2	9235.51
1492.08	9251.42
1492.95	9084.05
1493.82	9240.3
1494.69	9150.22
1495.57	9206.24
1496.44	9265.14
1497.31	9126.29
1498.18	9365.81
1499.05	9183.92
1499.93	9145.36
1500.8	9181.36
1501.67	9157.12
1502.54	9462.85
1503.41	9042.62
1504.28	9009.74
1505.15	9215.12
1506.02	9136.31
1506.89	9074.71
1507.77	9107.87
1508.64	9310.54
1509.51	9191.47
1510.38	9106.84
1511.25	8993.44
1512.12	9181.85
1512.98	9100.05
1513.85	9268.41
1514.72	9258.5
1515.59	8989.69
1516.46	8968.22
1517.33	9151.06
1518.2	8959.8
1519.07	8921.04
1519.94	9057.9
1520.8	9180.41
1521.67	8827.73
1522.54	8889.75
1523.41	9035.34
1524.27	9169.45
1525.14	8949.1
1526.01	9019.83
1526.88	9058.86
1527.74	9074.84
1528.61	9033.14
1529.48	9037.58
1530.34	9212.25
1531.21	8925.27
1532.08	9186.56
1532.94	8899.48
1533.81	9007.84
1534.67	8957.41
1535.54	9244.87
1536.4	8998.05
1537.27	9164.27
1538.13	9125.4
1539	9138.53
1539.86	8882.84
1540.73	8956.64
1541.59	8984.21
1542.46	8884.53
1543.32	8955.48
1544.19	8962.81
1545.05	9152.43
1545.91	8916.69
1546.78	8981.91
1547.64	9061.62
1548.51	8993.68
1549.37	9255.88
1550.23	9132.92
1551.09	8998.32
1551.96	9072.31
1552.82	8998.52
1553.68	8988.47
1554.54	9213.25
1555.41	9032.16
1556.27	8880
1557.13	9093.27
1557.99	9016.51
1558.85	9090.59
1559.72	9132.79
1560.58	8995.03
1561.44	9127.21
1562.3	8844.23
1563.16	9246.51
1564.02	9065.11
1564.88	9165.44
1565.74	9106
1566.6	9037.82
1567.46	9065.53
1568.32	9177.56
1569.18	9106.44
1570.04	9157.44
1570.9	8775.09
1571.76	9000.59
1572.62	9060.33
1573.48	9021.14
1574.34	9092.54
1575.2	9134.86
1576.06	9092.75
1576.91	8919.59
1577.77	8950.24
1578.63	8943.04
1579.49	9113.56
1580.35	9042.27
1581.2	8933.07
1582.06	8882.13
1582.92	8953.63
1583.78	9063.06
1584.63	8918.79
1585.49	9086.59
1586.35	9035.63
1587.2	9028.42
1588.06	8778.98
1588.92	8943.95
1589.77	9073.94
1590.63	8958.7
1591.49	9062.45
1592.34	9090.29
1593.2	9074.32
1594.05	8982.37
1594.91	9027.75
1595.76	9140.37
1596.62	9027.92
1597.47	8859.87
1598.33	8832.14
1599.18	8933.11
1600.04	8993.15
1600.89	9120.51
1601.75	9043.06
1602.6	8883.62
1603.45	8838.3
1604.31	9003.78
1605.16	8932.11
1606.02	8968.79
1606.87	8955.68
1607.72	8974.79
1608.58	8818.08
1609.43	8807.86
1610.28	8876.79
1611.13	8872.45
1611.99	9038.19
1612.84	8854.95
1613.69	8970.88
1614.54	9001.76
1615.39	8877.11
1616.25	8805.25
1617.1	8962.34
1617.95	8787.71
1618.8	8821.52
1619.65	8937.57
1620.5	8980.23
1621.35	9031.71
1622.2	8798.17
1623.06	8937.81
1623.91	8998.13
1624.76	9014.37
1625.61	9074.72
1626.46	8867.45
1627.31	8907.21
1628.16	8982.29
1629.01	8974.99
1629.85	9005.96
1630.7	8866.2
1631.55	8914.82
1632.4	9045.91
1633.25	9059.24
1634.1	9028.38
1634.95	8962.16
1635.8	8910.66
1636.65	8932.81
1637.49	9013.92
1638.34	9065.58
1639.19	8999.31
1640.04	9086.37
1640.88	9129.22
1641.73	9048.17
1642.58	9324.13
1643.43	9157.5
1644.27	9088.23
1645.12	9001.21
1645.97	8937.79
1646.81	9004.28
1647.66	9061.94
1648.51	8986.68
1649.35	9168.45
1650.2	8954.28
1651.04	9130.2
1651.89	8989.86
1652.74	8967.74
1653.58	9146.7
1654.43	8973.76
1655.27	9096.57
1656.12	8973.86
1656.96	9078.96
1657.81	8965.08
1658.65	9159.03
1659.49	9364.88
1660.34	9132.54
1661.18	9104.48
1662.03	9144.54
1662.87	9048.33
1663.71	9159.51
1664.56	9036.59
1665.4	8928.45
1666.24	9054.5
1667.09	8869.22
1667.93	9211.8
1668.77	8967.17
1669.62	9051.77
1670.46	8961.32
1671.3	8971.75
1672.14	9047.49
1672.98	8930.28
1673.83	8807.09
1674.67	9185.76
1675.51	9062.57
1676.35	9215.62
1677.19	9145.88
1678.03	9052.34
1678.88	8768.53
1679.72	8981.1
1680.56	8941
1681.4	8939.55
1682.24	8831.02
1683.08	8814.67
1683.92	8792.37
1684.76	8960.52
1685.6	8929.3
1686.44	8853.42
1687.28	8807.29
1688.12	8921.95
1688.96	8711.99
1689.8	8922
1690.64	8670.27
1691.47	8638.96
1692.31	8708.98
1693.15	8671.71
1693.99	8503.24
1694.83	8579.23
1695.67	8541.92
1696.5	8477.75
1697.34	8532.89
1698.18	8665.64
1699.02	8479.09
1699.86	8352.17
1700.69	8287.91
1701.53	8429.66
1702.37	8314.62
1703.2	8423.57
1704.04	8484.75
1704.88	8548.94
1705.71	8368.09
1706.55	8387.45
1707.39	8263.31
1708.22	8195.94
1709.06	8340.88
1709.89	8327.34
1710.73	8337.73
1711.57	8066.86
1712.4	8235.82
1713.24	8318.03
1714.07	8376.33
1714.91	8228.04
1715.74	8349.22
1716.58	8422.53
1717.41	8364.04
1718.24	8320.52
1719.08	8354.89
1719.91	8473.2
1720.75	8288.78
1721.58	8422.11
1722.41	7886.76
1723.25	8092.05
1724.08	8333.41
1724.91	8184.81
1725.75	8048.16
1726.58	8001.5
1727.41	8528.18
1728.25	8178.35
1729.08	8311.86
1729.91	8238.19
1730.74	8233.58
1731.58	8234.97
1732.41	8323.51
1733.24	8126.57
1734.07	8314.31
1734.9	8354.8
1735.73	8389.3
1736.57	8014.79
1737.4	8193.62
1738.23	8107.76
1739.06	8226.48
1739.89	8276.03
1740.72	8265.39
1741.55	8330.01
1742.38	8214
1743.21	8016.63
1744.04	8054.13
1744.87	8395.91
1745.7	8297.9
1746.53	8223.97
1747.36	8095.76
1748.19	8244.84
1749.02	8324.63
1749.85	8310.96
1750.68	8318.4
1751.5	8184.06
1752.33	8517.33
1753.16	8217.01
1753.99	8318
1754.82	8225.83
1755.65	8139.67
1756.47	8307.13
1757.3	8172.62
1758.13	8186.09
1758.96	8238.83
1759.78	8071.01
1760.61	8060.29
1761.44	8128.15
1762.27	8280.69
1763.09	8276.04
1763.92	8461.92
1764.75	8139.7
1765.57	8401.26
1766.4	8411.75
1767.22	8267.91
1768.05	8226.94
1768.88	8119.34
1769.7	8444.7
1770.53	8046.38
1771.35	8132.55
1772.18	8321.74
1773	8283.76
1773.83	8227.58
1774.65	8238.07
1775.48	8169.74
1776.3	8310.59
1777.13	8148.24
1777.95	8240.6
1778.77	8257.16
1779.6	8279.8
1780.42	8111.26
1781.25	8133.88
1782.07	8195.96
1782.89	8112.34
1783.72	8405.22
1784.54	8081.67
1785.36	7982.79
1786.19	8160.35
1787.01	8246.81
1787.83	8199.58
1788.65	8131.05
1789.48	8153.7
1790.3	8057.78
1791.12	8180.79
1791.94	8121.33
1792.76	7985.8
1793.59	7990.19
1794.41	8122.4
1795.23	7995.94
1796.05	8067.3
1796.87	8038.22
1797.69	7929.94
1798.51	8177.99
1799.33	7947.85
1800.15	8077.16
1800.97	7886.54
1801.79	7985.4
1802.61	7937.97
1803.43	8161.88
1804.25	8154.11
1805.07	7905.39
1805.89	7912.82
1806.71	8014.84
1807.53	7884.97
1808.35	8127.41
1809.17	7701.43
1809.99	7995.82
1810.81	7878.08
1811.63	8117.62
1812.44	8134.26
1813.26	7934
1814.08	8005.61
1814.9	7774.7
1815.72	7788.23
1816.53	7651.98
1817.35	7824.49
1818.17	7893.09
1818.99	7769.01
1819.8	7825.39
1820.62	7924.62
1821.44	7824.96
1822.26	7755.88
1823.07	7898.01
1823.89	7740.13
1824.7	7695.49
1825.52	7868.31
1826.34	7814.49
1827.15	7941.42
1827.97	7777.29
1828.78	7652.94
1829.6	7945.43
1830.42	7811.87
1831.23	7911.31
1832.05	7808.37
1832.86	7818.88
1833.68	7743.5
1834.49	7928.91
1835.31	7721.55
1836.12	7704.44
1836.93	7803.97
1837.75	7768.44
1838.56	7692.97
1839.38	7583.69
1840.19	7760.07
1841	7564.73
1841.82	7658.19
1842.63	7776.28
1843.44	7845.22
1844.26	7766.59
1845.07	7826.33
1845.88	7763.05
1846.7	7819.73
1847.51	7790.28
1848.32	7668.5
1849.13	7666.71
1849.94	7880.4
1850.76	7626.18
1851.57	7762.95
1852.38	7693.42
1853.19	7731.68
1854	7665.2
1854.81	7703.46
1855.63	7729.41
1856.44	7635.15
1857.25	7473.04
1858.06	7819.64
1858.87	7660.59
1859.68	7637.2
1860.49	7743.37
1861.3	7649.02
1862.11	7557.72
1862.92	7525.04
1863.73	7680.66
1864.54	7675.77
1865.35	7497.95
1866.16	7557.89
1866.97	7695.08
1867.78	7492.45
1868.59	7611.14
1869.4	7488.79
1870.2	7548.78
1871.01	7605.69
1871.82	7625.52
1872.63	7608.24
1873.44	7479.6
1874.25	7582.95
1875.05	7485.21
1875.86	7427.66
1876.67	7630.1
1877.48	7553.99
1878.28	7425.2
1879.09	7460.51
1879.9	7629.03
1880.71	7407.25
1881.51	7520.04
1882.32	7577.08
1883.13	7572.15
1883.93	7433.92
1884.74	7515.78
1885.54	7392.99
1886.35	7636.16
1887.16	7376.86
1887.96	7415.33
1888.77	7407.26
1889.57	7486.09
1890.38	7440.78
1891.18	7491.71
1891.99	7359.43
1892.79	7397.94
1893.6	7436.45
1894.4	7325.85
1895.21	7510.41
1896.01	7287.9
1896.82	7373.05
1897.62	7237.49
1898.42	7378.63
1899.23	7494.93
1900.03	7412.2
1900.84	7192.56
1901.64	7402.24
1902.44	7222.98
1903.25	7298.89
1904.05	7359.26
1904.85	7167.45
1905.65	7302.55
1906.46	7185.42
1907.26	7392.22
1908.06	7041.39
1908.86	7366.65
1909.67	7230.74
1910.47	7219.48
1911.27	7261.22
1912.07	7087.81
1912.87	7170.09
1913.68	7255.51
1914.48	7269.2
1915.28	7388.99
1916.08	7190.49
1916.88	7160.48
1917.68	7252.21
1918.48	7081.69
1919.28	7101.61
1920.08	7177.76
1920.88	7253.93
1921.68	6977.06
1922.48	6975.1
1923.28	7057.53
1924.08	7343.19
1924.88	7134.93
1925.68	7123.61
1926.48	7109.16
1927.28	7007.12
1928.08	7092.77
1928.88	7234.77
1929.68	7185.9
1930.48	7090.06
1931.27	7069.33
1932.07	7017.28
1932.87	7250.2
1933.67	7141.78
1934.47	7211.9
1935.26	7043.9
1936.06	6897.78
1936.86	7152.82
1937.66	7059.97
1938.45	7202.24
1939.25	7005.87
1940.05	6981.95
1940.85	6882.73
1941.64	7018.79
1942.44	7195.7
1943.24	6901.87
1944.03	7103.92
1944.83	7186.74
1945.62	6986.97
1946.42	7098.06
1947.22	6948.46
1948.01	7031.31
1948.81	6859.65
1949.6	6986.51
1950.4	7000.25
1951.19	6781.34
1951.99	6999.44
1952.78	6925.12
1953.58	6942.01
1954.37	6836.2
1955.17	6966.35
1955.96	7083.95
1956.76	6641.32
1957.55	6982.42
1958.34	6823.01
1959.14	6802.1
1959.93	6897.72
1960.73	6895.72
1961.52	6862.21
1962.31	6979.95
1963.11	6899.17
1963.9	7045.32
1964.69	6863.63
1965.48	6852.16
1966.28	6809.15
1967.07	6731.42
1967.86	7092.2
1968.65	6739.98
1969.45	6861.02
1970.24	6855.85
1971.03	6863.31
1971.82	6921.29
1972.61	6830.85
1973.41	6882.53
1974.2	6747.83
1974.99	6688.92
1975.78	6832.24
1976.57	6792.29
1977.36	6986.25
1978.15	6889.4
1978.94	6820.98
1979.73	6701.93
1980.52	6658.76
1981.31	6818.05
1982.1	6822.35
1982.89	6795
1983.68	6767.64
1984.47	6914.4
1985.26	6586.24
1986.05	6657.01
1986.84	6924.19
1987.63	6643.38
1988.42	6669.84
1989.21	6880.1
1990	6792.5
1990.78	6812.65
1991.57	6740.85
1992.36	6656.35
1993.15	6578.17
1993.94	6623.67
1994.73	6672.36
1995.51	6571.92
1996.3	6668.23
1997.09	6631.25
1997.88	6724.42
1998.66	6700.13
1999.45	6717.13
2000.24	6772.24
2001.02	6713
2001.81	6653.75
2002.6	6413.32
2003.38	6554.24
2004.17	6542.61
2004.96	6581.85
2005.74	6532.06
2006.53	6523.61
2007.32	6731.47
2008.1	6490.77
2008.89	6491.85
2009.67	6648.88
2010.46	6649.99
2011.24	6546.02
2012.03	6559.85
2012.81	6392.14
2013.6	6530.17
2014.38	6435.67
2015.17	6331.59
2015.95	6514.3
2016.74	6528.13
2017.52	6484.58
2018.3	6616.39
2019.09	6426.14
2019.87	6660.05
2020.65	6370.84
2021.44	6196.41
[truncated: 1,721 more rows]

## Sheet: BFT5_01
Raman Shift (cm-1)	arbitrary units
150328	128517
151445	127879
152561	128152
153677	127693
154793	128017
155909	126771
157025	125518
158.14	126179
159255	125467
160.37	125128
161485	125165
162599	124794
163714	123625
164828	123401
165942	122875
167055	123035
168169	122524
169282	122227
170395	121396
171508	121035
172621	120231
173733	120688
174845	119951
175957	119313
177069	119408
178181	119012
179292	117867
180403	118745
181514	117624
182625	117948
183735	117135
184846	117887
185956	117049
187066	117092
188175	116332
189285	116798
190394	115948
191503	115980
192612	116062
193.72	115428
194829	115926
195937	115053
197045	115636
198153	114413
199.26	114493
200368	114790
201475	113726
202582	114599
203688	113403
204795	113504
205901	113715
207007	112932
208113	112992
209219	112767
210324	112508
211.43	112419
212535	112191
213639	111884
214744	111797
215848	111632
216953	111767
218057	112429
219.16	111642
220264	111219
221367	111478
222.47	111123
223573	110904
224676	110861
225779	111000
226881	110874
227983	111208
229085	110585
230187	111048
231288	110481
232389	110641
233.49	110741
234591	110635
235692	110102
236792	110102
237893	109641
238993	109471
240092	109342
241192	109590
242291	109486
243391	108660
244.49	109036
245588	108956
246687	108881
247785	108219
248883	108406
249981	108010
251079	107941
252177	107556
253274	107695
254371	107670
255468	107346
256565	107175
257661	106064
258757	106714
259853	107028
260949	106823
262045	106523
263.14	106014
264236	105934
265331	106116
266425	106111
267.52	106378
268614	105694
269709	105764
270803	105896
271896	106186
272.99	105717
274083	105616
275177	105476
276269	105759
277362	105968
278455	105652
279547	105903
280639	105873
281731	105286
282823	105370
283914	105218
285006	104979
286097	105524
287188	104914
288278	104805
289369	105043
290459	104400
291549	104812
292639	104469
293729	103950
294818	104424
295908	104049
296997	104050
298085	103973
299174	104287
300262	103865
301351	103906
302439	103941
303527	103310
304614	102992
305702	102586
306789	102516
307876	102123
308963	102297
310049	102641
311135	102282
312222	101379
313308	101812
314393	101852
315479	101717
316564	101395
317649	101237
318734	100991
319819	100655
320904	101271
321988	100693
323072	100463
324156	100745
325.24	101082
326323	100903
327407	101077
328.49	100175
329573	100300
330655	101371
331738	100880
332.82	99880.5
333902	100662
334984	100154
336066	100057
337147	99819.3
338229	99461.2
339.31	99967.9
340.39	99688.3
341471	99367
342552	98978.5
343632	98902.2
344712	98450.9
345792	98805.1
346871	98145.3
347951	98807.6
349.03	98719.6
350109	98163.6
351188	97997.8
352267	97832.1
353345	97666.5
354423	97500.8
355501	97335.2
356579	97110
357657	97211.7
358734	96830.9
359811	96839.8
360888	96679.3
361965	96586
363042	96174.5
364118	96227.4
365194	95850.6
366.27	95919.7
367346	96056.2
368422	95377
369497	95288
370572	95580.2
371647	95847
372722	95290.5
373797	95645.7
374871	95554.3
375945	95530.3
377019	95145.5
378093	95098.2
379167	95458.4
380.24	95024.4
381313	95640.9
382386	95344.3
383459	94754
384532	95624.8
385604	95670.8
386676	95782
387748	95149.3
388.82	95283.7
389892	96206.8
390963	95919.2
392034	95244
393105	95644.7
394176	96141.2
395246	95851
396317	95976.4
397387	96188.3
398457	95916.6
399527	96137.8
400596	96041.3
401666	95568.4
402735	96423.4
403804	96364.2
404872	96314.5
405941	96510.3
407009	96451.2
408078	95664.1
409146	96070.6
410213	96219.7
411281	95806.8
412348	96557.9
413415	96564.2
414482	96495.6
415549	96579.3
416616	96873.9
417682	96195.8
418748	96253.6
419814	96201.3
420.88	96653.2
421946	96298.3
423011	96586.1
424076	96653.5
425141	96627
426206	97131.1
427.27	96740.6
428335	96148
429399	95855.9
430463	96383.7
431527	96077.4
432.59	95883.8
433654	95433.9
434717	94875.6
435.78	94401.8
436843	94704
437905	94815.9
438968	94588.8
440.03	94116.9
441092	93786.1
442154	93843.7
443215	93854.1
444277	93254.5
445338	93538.2
446399	93607.5
447.46	94056.2
448.52	93852.2
449581	93388.8
450641	93929.7
451701	93911.9
452761	93365.6
453.82	93066.9
454.88	92619.4
455939	92575.3
456998	92580.7
458057	92281.6
459115	91821.8
460174	91548.4
461232	91478.1
462.29	91528.2
463348	90491.2
464405	90583.8
465463	90357.1
466.52	89834.9
467577	90312.8
468634	90067.1
469691	89802.3
470747	89333.9
471803	88796.7
472.86	89083.1
473915	89095
474971	87963.1
476027	88247.1
477082	87415.4
478137	87889
479192	87336.6
480246	87518.8
481301	87743.7
482355	87300
483409	87287.8
484463	86886.6
485517	86471
486.57	85988.7
487624	86011.9
488677	85510.4
489.73	85409.9
490783	85665.7
491835	84990.4
492887	84766.3
493.94	85364.2
494991	84526.9
496043	84846.9
497095	84432.4
498146	84421.9
499197	84038.1
500248	84441.4
501299	84081.2
502.35	84082.6
503.4	83881.6
504.45	84171
505.5	83712.8
506.55	83988
507.6	83720.1
508649	83068.6
509698	83420.1
510747	83268.7
511796	83031.5
512845	83488
513893	83031.4
514941	82965.7
515989	83537
517037	83507.1
518085	83477.3
519132	83667
520.18	82768.3
521227	83270.7
522273	83634.9
523.32	82917.1
524367	83123.6
525413	82730.5
526459	83682.7
527505	83901.4
528551	83871.5
529596	83255.8
530641	83670.7
531687	83647.9
532731	83807
533776	83650.2
534821	83900.3
535865	84018.8
536909	82909.1
537953	83458.5
538997	83042.8
540041	82873.8
541084	83286.9
542127	83319.1
543.17	83255.4
544213	82901.7
545256	83864.2
546298	83069.1
547.34	82794.3
548382	82788
549424	82983.3
550466	83099.5
551507	82678
552548	83192.7
553589	83436.3
554.63	83067.5
555671	83325.5
556712	82704.2
557752	82837.3
558792	82403.1
559832	82521.8
560872	82481.7
561911	82595.6
562.95	82687.9
563.99	82433.7
565028	82107.3
566067	82242.8
567106	82501.2
568144	82311.8
569182	82095.9
570.22	81819.6
571258	82343
572296	82473.9
573333	82084.3
574.37	82007.9
575407	82507.7
576444	82322.8
577481	83232.7
578517	82003.5
579554	82699
580.59	82354.7
581625	82570.3
582661	82484.2
583697	81920
584732	81722.6
585767	80976.9
586802	80979.8
587837	80581.6
588871	80574.8
589906	80519.6
590.94	79611
591974	80261.6
593007	79807.3
594041	79587.4
595074	79442.4
596108	79297.4
597141	78382.7
598173	78750.6
599206	78377.8
600239	78542.4
601271	77619.6
602303	77944
603335	77730.6
604366	77589.9
605398	77405.5
606429	78067
607.46	77555.3
608491	77244.6
609522	77297.7
610552	77770.5
611583	77515.5
612613	77020.1
613643	77240.7
614673	76958.7
615702	76623.3
616732	77147.4
617761	76296.9
618.79	76225.9
619819	75703
620847	75622.1
621876	75417.3
622904	75761.9
623932	75603.2
624.96	75052.8
625988	74743.1
627015	74121.9
628042	74123.3
629.07	74227.1
630096	73780.6
631123	74144.8
632.15	73722.6
633176	73156.4
634202	72838.6
635228	72973.8
636254	73026.3
637.28	73544.3
638305	72594.8
639.33	72735
640355	72519.1
641.38	71986
642405	72328.7
643429	72127.2
644454	72008.7
645478	71577.7
646502	71874.1
647525	71643.1
648549	71109.1
649572	71200.4
650595	70883.6
651618	70896.7
652641	70753.3
653664	71460.6
654686	70600.8
655708	70176
656.73	69753.5
657752	70040.3
658774	70121.7
659795	69733.2
660817	69511.1
661838	69428.3
662859	70014.1
663879	69755.1
664.9	69260.9
665.92	69261.3
666.94	69085.4
667.96	69105.4
668.98	68944
670	69121
671019	69388.7
672038	69018.8
673057	68285.7
674076	68511.7
675095	68705.9
676113	69025.4
677132	68684.5
678.15	68692.2
679168	68577.1
680185	68054.2
681203	68147.7
682.22	67988.2
683237	67868
684254	68045.1
685271	68055.2
686288	67856.2
687304	67917.8
688.32	67672
689336	67369.4
690352	67369.5
691368	67743.7
692383	67244
693399	67751.3
694414	67707.1
695429	66650.4
696443	67621
697458	67130.7
698472	66701.9
699487	67081.4
700.5	66526.6
701514	66667
702528	66452.4
703541	66805
704555	66654.4
705568	66212.5
706581	66659
707593	66424.4
708606	66350.1
709618	65972.1
710.63	66075.6
711642	65845.6
712654	66206
713666	65481.7
714677	65412.1
715688	65354.8
716699	65794.6
717.71	65638.5
718721	65544.1
719731	64974.7
720741	65367.7
721751	65288
722761	64936.1
723771	65391.2
724781	64947.5
725.79	64719.1
726799	64857.3
727808	64586.7
728817	64848.8
729826	64744.2
730834	64456
731842	63979.4
732.85	63552.1
733858	63933.3
734866	63818.5
735874	63765.6
736881	63449.7
737888	64243.2
738895	63256.9
739902	63591.3
740908	63727.1
741915	62799.7
742921	63564
743927	63344.5
744933	63142.3
745939	62992.3
746944	63558.3
747949	62950.7
748955	63029.3
749959	63155.2
750964	63358.4
751969	62690.5
752973	62866.3
753977	62618.8
754981	63031.2
755985	63227
756989	62882.3
757992	62430.4
758996	62317.2
759999	62443.2
761002	62629.1
762004	62104.5
763007	62190.6
764009	62286.8
765012	62168.4
766014	62701.2
767015	61869.2
768017	61488.6
769019	61579.7
770.02	61428.6
771021	61724.5
772022	61588.4
773023	61484.7
774023	61663.4
775024	61112.3
776024	61290.9
777024	61309.6
778024	61358.3
779023	60809.2
780023	61315.6
781022	61231.7
782021	61132.7
783.02	61161.4
784019	60624.4
785017	60640.4
786016	60734.1
787014	60559.8
788012	60761.2
789.01	60606.9
790007	60379.9
791005	60140.2
792002	60113.6
792999	60275
793996	60168.1
794993	59998.4
795989	59670.7
796986	59872.2
797982	60053.8
798978	59505
799974	59872.3
800969	59476.4
801965	59710.8
802.96	59128.8
803955	59810.4
804.95	59931.8
805945	59764.3
806939	59219.6
807934	59529.6
808928	59364.4
809922	60114.6
810916	59536.9
811.91	59479.8
812903	59143.3
813896	59242.2
814889	59630.5
815882	59366.9
816875	59501.1
817868	59579.9
818.86	59328.8
819852	58908.7
820844	59100.8
821836	58927.6
822828	58860.1
823819	58981.8
824811	59282.5
825802	59141.9
826793	59228.3
827784	59269.4
828774	59358.4
829765	59432.2
830755	59271.4
831745	59403.3
832735	59426.7
833724	60023.6
834714	59324.5
835703	59780
836692	59715
837681	59923
838.67	60131.1
839659	59947.3
840647	60628.4
841635	60389
842624	60599.8
843611	60469.1
844599	60267.5
845587	60131.6
846574	60221
847561	60659.9
848548	60724.1
849535	60337.3
850522	60718.2
851508	60351.6
852495	60808.6
853481	60297.4
854467	60739.4
855452	60707.3
856438	59921.8
857423	59757.6
858409	60496.7
859394	59543.2
860378	59422
861363	59585.1
862348	59547.7
863332	59467
864316	59071.3
865.3	59325.9
866284	59451
867267	59344.9
868251	59508.2
869234	59254.5
870217	58698.1
871.2	59395.5
872183	59340.1
873165	58951.4
874148	59618.6
875.13	59301
876112	59528.2
877094	59050.1
878075	59366.3
879057	59489.2
880038	59102.5
881019	59174.3
882	59378.7
882981	59027.5
883962	59137.6
884942	59214.6
885922	58873.3
886902	58878.9
887882	59167.6
888862	58178
889842	58854.7
890821	58456.9
891.8	58224.9
892779	58636.3
893758	58289.4
894737	58098.1
895715	58024.3
896693	57907
897671	57710.4
898649	58111.9
899627	57920.4
900605	57933.5
901582	57498.9
902559	57399.3
903536	57898.3
904513	57594
905.49	57151.3
906467	57694.2
907443	57822.4
908419	57725.2
909395	57738.2
910371	57420.7
911347	57697.6
912322	57561.9
913297	57615.8
914272	57918.5
915247	57890.5
916222	58749.9
917197	58270.5
918171	58642.8
919145	58378.8
920119	58556.1
921093	58723.3
922067	58982.9
923041	58693.1
924014	58860.4
924987	58501
925.96	58899.6
926933	58118.7
927906	58764
928878	58926.3
929.85	59034.6
930823	59076.1
931795	59205.1
932766	59380.4
933738	59617.5
934709	59723.5
935681	59852.6
936652	60615.1
937623	61068.9
938593	61095.4
939564	61335.6
940534	62232.9
941505	62684.7
942475	62703.8
943444	63418.8
944414	64427.9
945384	65050.6
946353	66246.1
947322	66585.7
948291	67583.2
949.26	68496
950229	69370.3
951197	70815.5
952165	72395.4
953133	74254.8
954101	75846.2
955069	77396.9
956037	80012.6
957004	81996.2
957971	84879.9
958939	86870.2
959905	87951
960872	89112.5
961839	89032.8
962805	89162.6
963771	87916
964737	86348
965703	84023.6
966669	82283.5
967634	79488.9
968.6	76613
969565	74873.2
970.53	72433.2
971495	70272.3
972459	68488.9
973424	66917.4
974388	64943.6
975352	64447
976316	62710.5
977.28	62288.6
978244	61604.5
979207	60463.4
980.17	60375.7
981133	59475.4
982096	59073.2
983059	58891.7
984022	58751.6
984984	58915.4
985946	58354.4
986908	58042.6
987.87	57980.3
988832	57702.1
989793	57681.3
990755	57371.8
991716	57764.4
992677	57046.4
993638	57423.5
994598	57168.3
995559	57155.1
996519	57264.3
997479	56824.1
998439	57110.4
999399	57433.2
1000.36	58284.9
1001.32	58212
1002.28	58256.3
1003.24	59048.7
1004.2	58882
1005.15	58206.8
1006.11	57891.2
1007.07	57426.9
1008.03	57262.4
1008.99	57262.2
1009.95	57076.7
1010.9	56726.7
1011.86	56689.9
1012.82	56908.9
1013.78	56284.5
1014.73	57130.5
1015.69	57373.2
1016.65	56821.7
1017.6	57469.5
1018.56	57150.5
1019.52	57312.3
1020.47	57670.4
1021.43	57437.5
1022.38	57494.8
1023.34	57416.2
1024.29	57703.8
1025.25	58410.4
1026.2	58279.4
1027.16	58271.5
1028.11	58585.7
1029.07	58004.3
1030.02	58295
1030.98	58127.2
1031.93	58200.5
1032.88	58355.1
1033.84	57951.3
1034.79	58258
1035.75	58265.7
1036.7	57389.6
1037.65	58281.3
1038.6	57969
1039.56	57585.7
1040.51	57496.3
1041.46	57729.7
1042.41	57669.1
1043.37	57479.8
1044.32	57653
1045.27	57592.3
1046.22	57634.1
1047.17	57676
1048.12	57683.7
1049.07	57888.5
1050.02	57838.4
1050.97	57869.7
1051.93	57490.8
1052.88	57361.6
1053.83	57835
1054.78	58061.1
1055.73	57624
1056.67	57834.3
1057.62	58410.8
1058.57	57949.8
1059.52	58418.5
1060.47	58381.5
1061.42	58660.7
1062.37	58797.7
1063.32	59108.7
1064.27	59351.2
1065.21	58913.5
1066.16	59541.2
1067.11	59369.8
1068.06	60063.8
1069	59723.5
1069.95	60061.4
1070.9	60359.9
1071.84	60354.8
1072.79	60299.5
1073.74	60394.8
1074.68	60521.8
1075.63	60234
1076.58	60554
1077.52	59473.1
1078.47	59988.7
1079.41	59285.5
1080.36	59095
1081.3	59237.8
1082.25	58970.6
1083.19	58922.9
1084.14	58859.3
1085.08	58456.8
1086.03	58181.3
1086.97	57815.7
1087.92	57593
1088.86	57809.8
1089.8	57197.5
1090.75	57038.1
1091.69	57257.7
1092.63	56920.6
1093.58	56729.3
1094.52	56696.9
1095.46	56659.3
1096.4	56136.2
1097.35	56568
1098.29	56689.5
1099.23	56174.1
1100.17	56208
1101.11	56215.4
1102.06	55930.6
1103	56009.6
1103.94	56117.9
1104.88	55997.7
1105.82	55274.2
1106.76	55608.3
1107.7	55631.5
1108.64	55200
1109.58	55215.1
1110.52	55738.3
1111.46	54588.4
1112.4	54861.5
1113.34	55275.7
1114.28	55304.2
1115.22	55023.8
1116.16	55148.1
1117.1	55027.4
1118.03	54523.1
1118.97	55292
1119.91	54801
1120.85	54997.2
1121.79	54721.8
1122.73	55024.8
1123.66	55226.5
1124.6	54993.7
1125.54	55312.8
1126.48	54554.3
1127.41	54918.9
1128.35	55158.2
1129.29	55087.9
1130.22	54905.4
1131.16	55059.4
1132.09	54900.9
1133.03	54830.5
1133.97	54792.2
1134.9	54326.3
1135.84	54469.5
1136.77	54562.1
1137.71	55154.5
1138.64	55148.3
1139.58	54355.8
1140.51	54854.9
1141.45	55142.9
1142.38	55010.8
1143.32	54386.3
1144.25	54853.7
1145.18	55037.4
1146.12	54977.6
1147.05	54596.3
1147.98	54981
1148.92	55100.6
1149.85	55351.5
1150.78	55278.2
1151.72	55030.7
1152.65	55260.3
1153.58	55567.7
1154.51	55255.7
1155.44	55523
1156.38	55964.8
1157.31	55540
1158.24	55421
1159.17	55452.3
1160.1	55368.2
1161.03	55160.5
1161.96	55637.6
1162.89	55464.8
1163.82	55582.1
1164.76	55403.8
1165.69	55690.4
1166.62	56047.1
1167.55	55796.2
1168.47	55736.1
1169.4	55781
1170.33	55532.6
1171.26	55647.4
1172.19	55544.2
1173.12	55656.3
1174.05	55526.2
1174.98	55457.9
1175.91	55963.2
1176.83	55897.7
1177.76	55786.4
1178.69	55737
1179.62	55951.6
1180.55	55613.8
1181.47	55736.9
1182.4	55668.5
1183.33	55886
1184.25	55483.2
1185.18	54905
1186.11	55883.3
1187.03	55995.7
1187.96	55776.2
1188.89	55656.5
1189.81	55436.8
1190.74	55722.1
1191.66	55596.9
1192.59	55423
1193.51	55311.2
1194.44	55637.1
1195.36	55790.2
1196.29	55400
1197.21	55807.2
1198.14	56190.3
1199.06	56056.9
1199.99	56307.5
1200.91	56138.9
1201.83	55864.6
1202.76	56318.4
1203.68	56607.2
1204.6	56739
1205.53	56605.5
1206.45	56574.9
1207.37	57159.2
1208.3	56565
1209.22	56732.2
1210.14	56465.7
1211.06	56727.8
1211.99	57345.2
1212.91	56826.5
1213.83	57088.8
1214.75	56591.5
1215.67	57643.5
1216.59	56901.9
1217.51	57492.8
1218.43	57112
1219.36	57798.2
1220.28	57487.9
1221.2	57237.3
1222.12	57980.9
1223.04	57559.1
1223.96	58159
1224.88	58329.6
1225.8	57755.3
1226.72	58004.8
1227.63	58458.3
1228.55	58588.3
1229.47	59189
1230.39	59079.7
1231.31	58692.8
1232.23	59732
1233.15	59413.1
1234.06	59361
1234.98	59725.5
1235.9	59515.4
1236.82	59839.1
1237.74	59964.1
1238.65	60359
1239.57	60072.5
1240.49	60145.8
1241.4	60527.2
1242.32	60336
1243.24	60965.9
1244.15	60722.9
1245.07	60709
1245.99	60918.9
1246.9	60836.8
1247.82	61276.2
1248.73	61185.9
1249.65	60347.3
1250.56	60737.6
1251.48	60729.2
1252.39	60816.3
1253.31	60482.7
1254.22	60162.6
1255.14	60408.3
1256.05	60544.7
1256.97	60596.3
1257.88	59986
1258.79	60303
1259.71	60338.2
1260.62	60381.7
1261.53	59995.4
1262.45	60099
1263.36	59986.4
1264.27	60372.1
1265.18	59774.6
1266.1	60546.8
1267.01	60138.1
1267.92	59976
1268.83	60304.6
1269.75	60082.1
1270.66	60355.9
1271.57	59977.1
1272.48	60080.9
1273.39	59523.5
1274.3	59898.9
1275.21	59909.4
1276.12	59865
1277.03	59469.2
1277.94	59045.8
1278.86	59709.8
1279.77	59231.3
1280.68	59230.7
1281.58	59529.6
1282.49	58781.5
1283.4	58945.8
1284.31	58678.4
1285.22	58323
1286.13	59004.3
1287.04	58613
1287.95	58824.2
1288.86	58564.8
1289.77	58536.5
1290.67	58447.7
1291.58	58248.7
1292.49	58377.3
1293.4	57946.9
1294.3	58557.6
1295.21	58044.4
1296.12	57787.2
1297.03	58092.3
1297.93	58267.9
1298.84	57770.8
1299.75	57951.9
1300.65	58679.1
1301.56	57966.6
1302.47	58630.7
1303.37	58246.4
1304.28	58099.2
1305.18	58429.6
1306.09	58221.8
1306.99	58292.7
1307.9	58236.6
1308.8	58385
1309.71	58431.1
1310.61	58944.3
1311.52	58537.3
1312.42	58271.1
1313.33	58035.2
1314.23	58565.2
1315.13	58652.9
1316.04	58801.5
1316.94	58383
1317.84	58755.7
1318.75	58464.3
1319.65	58197.7
1320.55	58285.4
1321.46	58276.2
1322.36	58352.9
1323.26	58446.2
1324.16	58442.6
1325.07	58957.1
1325.97	58734.6
1326.87	58631.3
1327.77	58355.9
1328.67	58607.4
1329.57	58007.4
1330.48	58136.9
1331.38	58407.9
1332.28	58451.4
1333.18	58420
1334.08	58338.6
1334.98	58523.7
1335.88	58489.5
1336.78	58763.6
1337.68	58090.4
1338.58	58228.4
1339.48	58541.5
1340.38	58312.7
1341.28	58331.2
1342.18	58711.2
1343.08	58557.4
1343.97	58119.8
1344.87	58652.9
1345.77	58735.5
1346.67	58339.5
1347.57	58452.7
1348.47	58337.6
1349.36	58743.2
1350.26	58472.1
1351.16	58114.7
1352.06	58091.4
1352.95	57948.3
1353.85	58621.7
1354.75	58163.6
1355.65	58363.4
1356.54	57880
1357.44	58322.4
1358.33	58393.9
1359.23	58186.5
1360.13	58140.9
1361.02	57991.9
1361.92	57935.1
1362.81	58154.6
1363.71	58039
1364.6	57957
1365.5	58176.6
1366.39	57798.4
1367.29	57923.1
1368.18	58321.6
1369.08	57753.2
1369.97	58028.9
1370.87	58248.7
1371.76	58009.9
1372.65	58383.7
1373.55	57859.5
1374.44	57981.5
1375.34	58249.1
1376.23	58245.2
1377.12	58107
1378.01	58422.3
1378.91	58152.5
1379.8	58008.6
1380.69	59029.9
1381.58	58407
1382.48	58092.1
1383.37	58603.9
1384.26	58398.3
1385.15	58158.9
1386.04	58199.9
1386.93	58036.1
1387.83	57992.9
1388.72	58409.9
1389.61	58173.1
1390.5	58955.1
1391.39	58606
1392.28	58203.5
1393.17	57781.1
1394.06	58420.3
1394.95	58832.2
1395.84	58421
1396.73	58894.8
1397.62	58997.8
1398.51	58710.1
1399.4	58770.9
1400.29	58806.5
1401.18	58881.4
1402.06	58959.1
1402.95	59205.7
1403.84	58763
1404.73	59198.2
1405.62	58991.7
1406.51	59179.3
1407.39	59434.6
1408.28	59042.2
1409.17	59063.7
1410.06	59347.3
1410.94	59478.8
1411.83	60058.4
1412.72	59440.2
1413.6	60144.2
1414.49	59711.9
1415.38	60015.6
1416.26	59882.1
1417.15	60087.2
1418.03	60120.2
1418.92	60300
1419.81	59920.9
1420.69	60239.1
1421.58	60156.4
1422.46	60378.6
1423.35	60513.4
1424.23	61007
1425.12	60754.8
1426	60454.5
1426.89	60580.9
1427.77	60283.2
1428.65	60502.9
1429.54	60431.4
1430.42	60272.2
1431.3	60441.1
1432.19	60847.7
1433.07	61053.6
1433.95	60676.3
1434.84	61120
1435.72	61773.4
1436.6	61424.5
1437.49	61262.3
1438.37	61839.6
1439.25	61666.1
1440.13	62663.1
1441.01	62693.8
1441.9	62367.3
1442.78	62763.8
1443.66	63668
1444.54	63511.7
1445.42	63548.2
1446.3	63854.4
1447.18	63760.4
1448.06	63896.4
1448.95	64239.6
1449.83	64023.6
1450.71	64065.9
1451.59	64491.7
1452.47	64150.6
1453.35	63883.3
1454.23	63632.9
1455.1	63339.7
1455.98	63529.8
1456.86	63193.9
1457.74	63389.7
1458.62	63301.1
1459.5	62566.7
1460.38	62381.2
1461.26	62255.4
1462.14	61973
1463.01	61679.1
1463.89	61874.8
1464.77	61626.4
1465.65	60887.9
1466.52	61237.5
1467.4	60624.1
1468.28	60437.9
1469.16	59909.6
1470.03	59709
1470.91	59899
1471.79	59321.9
1472.66	59086.8
1473.54	59242.6
1474.42	58365.4
1475.29	58312.7
1476.17	57946
1477.04	58113.1
1477.92	57212.3
1478.79	57227.9
1479.67	56903.6
1480.54	56999.1
1481.42	56751.8
1482.29	56781.6
1483.17	56574.2
1484.04	56235.2
1484.92	56173.4
1485.79	55625.5
1486.67	55926.9
1487.54	56005.2
1488.41	55465.5
1489.29	55795.6
1490.16	55407.4
1491.03	55565.8
1491.91	55117.3
1492.78	55012.3
1493.65	55313.9
1494.53	55249
1495.4	54568
1496.27	54657.7
1497.14	54351.8
1498.01	54670.8
1498.89	54574.2
1499.76	54394.3
1500.63	54099.7
1501.5	54539.3
1502.37	54106.9
1503.24	54205.2
1504.12	54048
1504.99	54427.7
1505.86	54569.2
1506.73	54544.1
1507.6	54171.5
1508.47	53698.3
1509.34	54345.4
1510.21	53863.3
1511.08	53866.9
1511.95	53660.6
1512.82	54173
1513.69	54584.9
1514.56	54128.4
1515.42	53867.3
1516.29	53761.5
1517.16	53560.7
1518.03	53829
1518.9	53990.8
1519.77	53784.2
1520.64	54092.9
1521.5	54286.6
1522.37	53691
1523.24	53685.9
1524.11	53770
1524.97	54038.7
1525.84	54244
1526.71	54276.4
1527.58	53807.1
1528.44	53190.5
1529.31	53718.9
1530.18	53658.9
1531.04	53852.8
1531.91	54121.9
1532.78	53672.2
1533.64	53993.3
1534.51	53598.3
1535.37	54482.6
1536.24	53986.5
1537.1	54174.9
1537.97	53493.6
1538.83	53641.6
1539.7	53997.6
1540.56	53969.4
1541.43	53831.2
1542.29	53967.7
1543.16	54069.5
1544.02	54090.4
1544.88	54247.3
1545.75	54152.4
1546.61	53875.2
1547.48	53731
1548.34	53986.4
1549.2	53790
1550.07	54303.3
1550.93	53956.3
1551.79	54162.6
1552.65	54227
1553.52	54184.1
1554.38	54065.9
1555.24	54634.8
1556.1	54235.3
1556.97	53766
1557.83	54210.4
1558.69	54100.7
1559.55	53877.9
1560.41	53933.6
1561.27	53939.9
1562.13	54050.8
1562.99	54321.5
1563.86	54586.4
1564.72	54160
1565.58	53904.9
1566.44	54326.8
1567.3	54092
1568.16	53921.1
1569.02	53750.1
1569.88	53846.5
1570.74	53905.2
1571.6	53838.9
1572.45	53810.3
1573.31	53930.1
1574.17	54189.6
1575.03	54207.7
1575.89	53902.5
1576.75	53789.5
1577.61	53938.5
1578.47	54192.5
1579.32	53694.8
1580.18	53890.5
1581.04	54150.4
1581.9	53696.2
1582.75	53693.8
1583.61	54137.5
1584.47	54199.2
1585.33	54255.2
1586.18	53984.4
1587.04	53509.3
1587.9	53530.2
1588.75	53851.7
1589.61	54330.9
1590.47	53794.2
1591.32	53578.6
1592.18	53307.3
1593.03	53415.8
1593.89	53360.7
1594.74	53223.7
1595.6	53557.3
1596.45	53317.9
1597.31	53300.8
1598.16	53780.7
1599.02	53213.7
1599.87	53512.5
1600.73	53559.7
1601.58	53200.1
1602.44	53528.3
1603.29	54002.9
1604.14	53552.4
1605	54036
1605.85	53822.7
1606.7	53577
1607.56	53794.2
1608.41	53621.7
1609.26	53285.1
1610.12	53689.9
1610.97	53326.8
1611.82	54048.5
1612.67	53169
1613.53	53805.9
1614.38	53404.4
1615.23	53665.9
1616.08	53490.1
1616.93	53393.6
1617.79	53464.4
1618.64	53441.2
1619.49	53682.4
1620.34	53882.5
1621.19	53415.8
1622.04	53530.7
1622.89	54110
1623.74	53672.5
1624.59	53740.4
1625.44	53834.9
1626.29	53882.3
1627.14	54191.6
1627.99	53894.9
1628.84	54236.6
1629.69	54298.8
1630.54	54052
1631.39	54358.6
1632.24	54624.1
1633.09	54830.7
1633.94	54530.8
1634.79	55535.9
1635.63	54696.8
1636.48	54582.3
1637.33	54786.2
1638.18	55122.8
1639.03	54860.9
1639.87	55259.6
1640.72	55033.1
1641.57	55473.2
1642.42	55718.7
1643.26	55816.7
1644.11	55371.7
1644.96	55227.7
1645.8	55423.1
1646.65	55680.6
1647.5	56195.2
1648.34	56243.2
1649.19	55726.9
1650.04	56265.3
1650.88	56446.4
1651.73	56107.2
1652.57	56246.8
1653.42	56185.5
1654.26	56372.5
1655.11	56331.8
1655.95	56010.1
1656.8	56824.5
1657.64	56837.2
1658.49	56764
1659.33	56761.8
1660.18	56904.7
1661.02	57130.6
1661.86	57164.1
1662.71	56999
1663.55	56979.1
1664.39	57027.4
1665.24	57126
1666.08	57464.8
1666.92	57530.9
1667.77	57528.9
1668.61	57452.7
1669.45	57237
1670.3	57792.7
1671.14	57182.3
1671.98	58058.8
1672.82	57929.1
1673.66	57431.3
1674.51	57132.2
1675.35	57834
1676.19	57546.8
1677.03	57081.1
1677.87	56826.4
1678.71	57712.9
1679.55	57526.5
1680.39	57111.1
1681.24	56395.2
1682.08	56547.6
1682.92	56914.2
1683.76	56337.7
1684.6	56558.6
1685.44	56687.3
1686.28	56533.2
1687.12	56063.5
1687.96	56090.9
1688.8	55781.7
1689.63	55719.7
1690.47	55195.9
1691.31	55747.6
1692.15	55199.8
1692.99	55265.8
1693.83	54944.3
1694.67	54771.7
1695.51	54148.8
1696.34	54113.2
1697.18	53806.2
1698.02	53552.7
1698.86	53600.6
1699.69	52654.6
1700.53	52923.3
1701.37	52866.6
1702.21	52287.2
1703.04	51636
1703.88	51722.4
1704.72	51794
1705.55	51160.2
1706.39	51345.3
1707.23	50750.1
1708.06	50911.2
1708.9	50713.5
1709.73	49705.2
1710.57	50132.4
1711.4	49407.9
1712.24	49760.4
1713.08	49095.4
1713.91	49301.4
1714.75	49564.2
1715.58	48380.8
1716.42	49056.9
1717.25	48361.3
1718.08	48498.3
1718.92	48380.7
1719.75	48397.9
1720.59	48064.4
1721.42	48216.4
1722.25	48410.5
1723.09	48559.7
1723.92	48076
1724.75	48195.2
1725.59	47855.3
1726.42	47773.3
1727.25	47814.5
1728.09	47627.4
1728.92	47611.5
1729.75	47931.9
1730.58	47099
1731.42	47798
1732.25	47824.1
1733.08	47210.1
1733.91	48020.7
1734.74	47211.1
1735.57	47874.6
1736.41	47043.6
1737.24	46789.9
1738.07	47580
1738.9	47299.2
1739.73	46834.8
1740.56	46966.1
1741.39	47043.3
1742.22	47216.9
1743.05	46441.9
1743.88	47034.1
1744.71	46867.4
1745.54	47306.1
1746.37	47332.2
1747.2	46948.4
1748.03	47206.6
1748.86	46940.2
1749.69	46875.8
1750.52	46874.7
1751.34	47579.4
1752.17	46950.9
1753	46829.1
1753.83	46580.5
1754.66	46814.8
1755.49	46514.7
1756.31	46860.8
1757.14	46811.4
1757.97	46517.2
1758.8	46558.3
1759.62	46599.4
1760.45	46954.9
1761.28	46854
1762.11	46701.7
1762.93	46628
1763.76	46439.3
1764.59	46410.8
1765.41	46799.9
1766.24	46871.3
1767.06	46370.8
1767.89	46033.6
1768.72	46683.2
1769.54	46118.8
1770.37	46341.6
1771.19	46358.6
1772.02	46160.4
1772.84	46528.8
1773.67	47109.3
1774.49	46790
1775.32	47131.3
1776.14	47030.2
1776.97	46292.1
1777.79	46660.9
1778.62	45949.8
1779.44	45878.7
1780.26	45983.6
1781.09	46173.4
1781.91	45977.9
1782.73	46401.6
1783.56	45793
1784.38	46219.8
1785.2	45820.6
1786.03	45934.7
1786.85	45602.1
1787.67	45543
1788.49	45897.2
1789.32	45783.3
1790.14	45775.8
1790.96	45856.5
1791.78	45861.2
1792.61	45659.1
1793.43	44979.1
1794.25	45662.3
1795.07	45356.5
1795.89	45833
1796.71	45387
1797.53	46119.5
1798.35	45247
1799.17	44861.7
1800	45344.6
1800.82	45166.3
1801.64	45198.3
1802.46	45148
1803.28	44811.1
1804.1	45666.4
1804.92	45030.6
1805.74	44812.4
1806.55	45003.1
1807.37	45267
1808.19	44963.3
1809.01	44967.8
1809.83	44847.2
1810.65	44824.2
1811.47	44657.7
1812.29	44918.7
1813.11	44571.9
1813.92	45013.3
1814.74	44733.6
1815.56	44313.3
1816.38	44284
1817.19	44438.3
1818.01	44558.9
1818.83	44468.5
1819.65	44665.7
1820.46	44667.1
1821.28	44928.6
1822.1	44262.8
1822.91	44359
1823.73	43940.9
1824.55	43997.3
1825.36	44314.1
1826.18	44480.8
1827	44077.8
1827.81	44072.9
1828.63	43841.3
1829.44	43925.3
1830.26	44015.5
1831.07	43510.8
1831.89	43855.5
1832.7	43589.9
1833.52	44232.2
1834.33	43899.1
1835.15	43958.6
1835.96	43677.5
1836.78	43783.1
1837.59	43578.6
1838.41	43582.9
1839.22	43528.8
1840.03	43622.1
1840.85	44010.4
1841.66	43483.1
1842.47	43764
1843.29	43676
1844.1	43812.5
1844.91	43675.3
1845.73	43953.3
1846.54	44062.2
1847.35	43946.6
1848.16	43477
1848.98	43582.8
1849.79	43266.9
1850.6	43351.1
1851.41	43586.3
1852.22	43202.5
1853.04	43434.6
1853.85	43254
1854.66	43285.9
1855.47	43444.2
1856.28	43818.3
1857.09	43098.1
1857.9	42608.9
1858.71	43254.4
1859.52	43209.2
1860.33	42988.2
1861.14	43260.8
1861.95	43268
1862.76	42852.4
1863.57	42961.5
1864.38	42888.4
1865.19	43099.5
1866	43366.1
1866.81	43015.1
1867.62	43108.8
1868.43	42810.1
1869.24	43234.5
1870.05	43136.7
1870.86	43038.8
1871.67	42464.7
1872.47	42839.8
1873.28	42513
1874.09	42730.5
1874.9	42753.1
1875.71	42385.8
1876.51	42615.8
1877.32	42390.7
1878.13	42958.3
1878.94	42386.4
1879.74	42684.6
1880.55	42344.8
1881.36	42547.1
1882.16	42154.5
1882.97	42195.6
1883.78	42450.7
1884.58	42219.1
1885.39	42440.1
1886.2	42044
1887	42417.1
1887.81	42253.6
1888.61	42130.3
1889.42	42345.3
1890.22	42042
1891.03	42378.2
1891.83	42624.4
1892.64	42147
1893.44	42091.9
1894.25	41828.7
1895.05	42606.3
1895.86	41998.1
1896.66	41983.4
1897.47	41598.7
1898.27	41646.1
1899.07	41985.8
1899.88	41607.1
1900.68	41894.1
1901.48	41372.2
1902.29	41684.1
1903.09	41728.4
1903.89	41227.9
1904.7	41817.1
1905.5	41534.5
1906.3	41725.2
1907.11	41196.4
1907.91	41334.1
1908.71	41394
1909.51	41806.1
1910.31	41560.6
1911.12	41580
1911.92	41215.9
1912.72	41522.2
1913.52	41051.9
1914.32	41099.3
1915.12	41190.4
1915.92	41038.1
1916.73	40795.3
1917.53	41036.3
1918.33	40549.8
1919.13	41349.8
1919.93	40838.2
1920.73	40417
1921.53	40261.3
1922.33	40696.2
1923.13	40874.9
1923.93	40669.1
1924.73	40460.2
1925.53	40423.2
1926.33	40570.7
1927.13	40217.7
1927.92	40552.9
1928.72	40575.4
1929.52	40450.7
1930.32	40219.5
1931.12	40220
1931.92	40333.2
1932.72	40239.7
1933.51	40196.3
1934.31	40184.2
1935.11	40485.4
1935.91	39868.6
1936.71	40031.9
1937.5	39916.4
1938.3	40032.8
1939.1	39779.2
1939.9	40058.7
1940.69	39899.1
1941.49	39921.4
1942.29	39959.5
1943.08	39922.2
1943.88	39972.8
1944.67	39813.1
1945.47	39797.7
1946.27	39911.2
1947.06	39544
1947.86	39519.2
1948.65	39415.8
1949.45	39790.1
1950.24	39702.4
1951.04	39445
1951.84	39514.4
1952.63	39429.8
1953.43	39562.2
1954.22	39452.4
1955.01	39330
1955.81	39500.2
1956.6	39531.9
1957.4	39554.2
1958.19	39239.7
1958.99	39022.6
1959.78	39416.5
1960.57	38906.5
1961.37	38418.3
1962.16	39559.1
1962.95	39111.9
1963.75	38919.8
1964.54	38853.8
1965.33	38831.9
1966.12	39059.1
1966.92	38548.3
1967.71	38914.4
1968.5	38703.1
1969.29	38624.4
1970.09	39082.2
1970.88	38795.1
1971.67	38798.4
1972.46	39136.4
1973.25	38874.5
1974.04	38975.7
1974.84	38751.5
1975.63	38761.1
1976.42	38590.6
1977.21	39017.4
1978	38900.6
1978.79	38609.9
1979.58	38594.1
1980.37	38493
1981.16	38531.1
1981.95	38167.2
1982.74	38417.3
1983.53	38487
1984.32	38072.3
1985.11	38252.8
1985.9	38066
1986.69	38278.2
1987.48	38186.4
1988.27	37958.2
1989.06	38135.7
1989.84	37939.2
1990.63	37923.3
1991.42	37777.4
1992.21	38129.3
1993	37609.2
1993.79	37615.4
1994.57	37647
1995.36	37440.7
1996.15	37202.5
1996.94	37478.5
1997.72	37687.9
1998.51	37783.1
1999.3	37532.1
2000.09	37840.1
2000.87	37106.2
2001.66	37245.8
2002.45	36877
2003.23	37032.5
2004.02	37108.6
2004.81	36647.4
2005.59	36764.7
2006.38	37168.4
2007.16	37441.8
2007.95	37451.2
2008.74	37212.4
2009.52	36750.7
2010.31	36775.9
2011.09	36982.6
2011.88	36753.1
2012.66	36721
2013.45	36577.3
2014.23	36392.3
2015.02	36681.9
2015.8	36385.2
2016.58	36531.5
2017.37	36811.7
2018.15	36441.6
2018.94	36403
2019.72	36428.1
2020.5	36517.1
2021.29	36357.3
[truncated: 1,721 more rows]

## Sheet: BFT5_02
Raman Shift (cm-1)	arbitrary units
150328	116262
151445	115769
152561	115283
153677	114877
154793	114908
155909	114020
157025	114475
158.14	114331
159255	113048
160.37	113170
161485	111682
162599	111950
163714	111386
164828	111338
165942	110046
167055	109450
168169	110259
169282	109716
170395	109568
171508	108354
172621	108228
173733	107894
174845	107137
175957	106474
177069	106644
178181	106510
179292	105878
180403	105724
181514	105402
182625	105805
183735	104583
184846	104409
185956	104041
187066	103996
188175	103775
189285	103585
190394	102840
191503	102858
192612	102852
193.72	102629
194829	101953
195937	101758
197045	101196
198153	101978
199.26	101455
200368	100508
201475	101250
202582	101400
203688	100699
204795	100662
205901	99607.2
207007	99689.4
208113	99380.6
209219	98929.2
210324	99264.6
211.43	99195.2
212535	98668.8
213639	98366.2
214744	98459.6
215848	98066.3
216953	97593.6
218057	98320.9
219.16	98070
220264	97891.6
221367	97565.7
222.47	97724.8
223573	97630
224676	97390
225779	97304.2
226881	96959.8
227983	97021.3
229085	96896.8
230187	97046.7
231288	96772.4
232389	96995
233.49	96684.2
234591	96280.1
235692	96516.4
236792	96659.7
237893	96584.8
238993	96139.5
240092	96069.1
241192	95491.6
242291	95844
243391	95757.5
244.49	95238.8
245588	95222.7
246687	95236.2
247785	94562.3
248883	94921.7
249981	94381.8
251079	94616
252177	94784.3
253274	94629.1
254371	93781.1
255468	93705.4
256565	93641
257661	93836.6
258757	93728.9
259853	93067
260949	93346.9
262045	93230
263.14	93208.8
264236	93340.6
265331	92931.3
266425	92547
267.52	92390.9
268614	92358.1
269709	92425.9
270803	93000.9
271896	92422
272.99	92567.5
274083	92506.8
275177	92446
276269	92385.3
277362	92324.7
278455	92264
279547	92203.3
280639	91788.1
281731	92723.6
282823	91786.2
283914	92149.4
285006	91053.4
286097	91430.3
287188	92213
288278	91558.9
289369	91709.1
290459	91226.6
291549	90853.9
292639	90983.5
293729	91051.1
294818	90568.1
295908	90578.3
296997	91189.9
298085	90747.9
299174	91017.7
300262	90481.3
301351	89992.9
302439	90460.3
303527	91045
304614	90887.5
305702	90451.7
306789	90061.8
307876	89692.4
308963	88825.9
310049	89592.7
311135	89052.7
312222	89789.9
313308	89137
314393	88527.5
315479	88751.4
316564	88049.5
317649	89075.2
318734	88755.5
319819	88221.4
320904	88487
321988	88150.9
323072	87883.9
324156	87614.5
325.24	87944.7
326323	87942.8
327407	87684.7
328.49	88049.8
329573	87978.6
330655	88323.1
331738	87141.1
332.82	87494.8
333902	88001
334984	87553.1
336066	87234.5
337147	86816.3
338229	86932.1
339.31	87230.5
340.39	86139
341471	86650.3
342552	86122.9
343632	85956.2
344712	85759.5
345792	85676
346871	85516.2
347951	85652.7
349.03	85057.3
350109	85226.2
351188	85374.3
352267	84444.7
353345	84720.2
354423	84643.4
355501	84680.1
356579	84545.3
357657	84148.2
358734	83913.4
359811	83808.5
360888	83580.6
361965	83898.1
363042	83321.7
364118	83859.9
365194	83473.8
366.27	83213
367346	83082.2
368422	82774.7
369497	82815.8
370572	82831.4
371647	82258.6
372722	82739.2
373797	83213.1
374871	82607.4
375945	83009.2
377019	82086.7
378093	82393.1
379167	82622.8
380.24	82358.9
381313	82658.5
382386	82580.8
383459	82582.3
384532	82425.3
385604	83193.8
386676	82796.7
387748	82408.7
388.82	83242.9
389892	83008.9
390963	83330.1
392034	83259.4
393105	82731.1
394176	83860.3
395246	82988.6
396317	82999.5
397387	83127.2
398457	83535.3
399527	83817.4
400596	83800.4
401666	82960.4
402735	83616.6
403804	83929.3
404872	83390.7
405941	84035.6
407009	83805.7
408078	83929
409146	84031.3
410213	83564.8
411281	83465.6
412348	83497.7
413415	83998.2
414482	83414.1
415549	84081.2
416616	84026.6
417682	83819.6
418748	83781.4
419814	84064.4
420.88	83252.1
421946	83370.9
423011	83747.9
424076	84514.6
425141	84131.3
426206	84276.2
427.27	84289.6
428335	84253.7
429399	83980.5
430463	84454.4
431527	83426.7
432.59	83176.7
433654	83396.8
434717	83417.1
435.78	83129.3
436843	83323.6
437905	82986.2
438968	82825.2
440.03	82694.8
441092	82889.1
442154	83081.2
443215	83092
444277	82549.3
445338	82868.6
446399	82985.4
447.46	82788.8
448.52	83275.7
449581	82968.2
450641	83283.2
451701	83070
452761	82491
453.82	82872.1
454.88	82552.5
455939	82143.1
456998	81945.9
458057	81285.9
459115	81596.3
460174	80688
461232	80247.1
462.29	80479.4
463348	80241.6
464405	79786.1
465463	79510.2
466.52	79484.8
467577	79483.1
468634	78577.7
469691	78658.6
470747	78436.7
471803	78422.9
472.86	78158.1
473915	77341.6
474971	77713.6
476027	77557.6
477082	77084
478137	76539.2
479192	76370.9
480246	76925.6
481301	76890.2
482355	76411.3
483409	75910.8
484463	75301.1
485517	76209.6
486.57	75341
487624	76294.9
488677	75454.5
489.73	75205
490783	74727.4
491835	75090.5
492887	75033.2
493.94	74465
494991	74281.6
496043	74416.6
497095	74038.2
498146	74189.9
499197	73732.8
500248	73889.2
501299	73995.8
502.35	73866.7
503.4	73404.5
504.45	73120.5
505.5	73443.7
506.55	73243
507.6	72782.6
508649	73046.3
509698	72709.6
510747	73023.4
511796	72963.1
512845	72883.6
513893	72789.9
514941	72755.7
515989	73265.4
517037	72892.5
518085	72853.5
519132	73163
520.18	72930.7
521227	72333
522273	72759.6
523.32	72820.9
524367	72703
525413	73430.9
526459	73004.8
527505	72996.9
528551	73185
529596	73564.4
530641	72944.3
531687	73632.4
532731	73165.1
533776	73173.9
534821	72991.2
535865	73440.5
536909	73408.6
537953	73103.7
538997	72853.8
540041	73619.5
541084	72749
542127	73136.4
543.17	73538.2
544213	73422.4
545256	72767
546298	73099.5
547.34	73197
548382	73006.6
549424	72960.2
550466	73602.5
551507	73188.9
552548	73087.2
553589	73367.3
554.63	73328
555671	73283.9
556712	72877
557752	73577.8
558792	73598.7
559832	72544.9
560872	72469.4
561911	72735.3
562.95	73398.2
563.99	72925.8
565028	72686.7
566067	73037.1
567106	72752.1
568144	72820.9
569182	72990.9
570.22	73026.1
571258	73145.6
572296	73291.7
573333	73211.3
574.37	72831.9
575407	72698.3
576444	73866.8
577481	73651.3
578517	73968.8
579554	74305.8
580.59	74425.7
581625	74287.4
582661	73842.5
583697	73544.7
584732	73116.4
585767	72997.1
586802	73010.6
587837	71593.8
588871	72126.5
589906	71668.6
590.94	71809.9
591974	71620.1
593007	71420.5
594041	71092.7
595074	70871.1
596108	70811.6
597141	70916.7
598173	70557
599206	69792.9
600239	70411.1
601271	70409.6
602303	69993.8
603335	69779
604366	70109.3
605398	69899.3
606429	69645.5
607.46	69825.7
608491	69729.5
609522	69943.6
610552	69459.2
611583	69576.4
612613	69848.9
613643	70145.8
614673	69420.7
615702	69292.6
616732	69662.4
617761	69502.8
618.79	68706.6
619819	68755.7
620847	69030.9
621876	68219.5
622904	68018.2
623932	67918.8
624.96	67855.9
625988	67605.7
627015	67413.8
628042	66562.3
629.07	66990.8
630096	66908.2
631123	66976.5
632.15	66496.9
633176	66348.4
634202	66402
635228	65773.4
636254	66641
637.28	66241.3
638305	66077.9
639.33	66019.4
640355	65458.4
641.38	65321.7
642405	65785
643429	65658.1
644454	65404.1
645478	65162.3
646502	65477
647525	65406
648549	65154.3
649572	65132.1
650595	64750.6
651618	65182.9
652641	64798.9
653664	64918.4
654686	64817.9
655708	64966.7
656.73	64761
657752	64675
658774	63673.8
659795	63739.4
660817	64108.5
661838	63841.2
662859	64325.5
663879	63984.7
664.9	64123.8
665.92	63618.6
666.94	63698.9
667.96	63654.2
668.98	64166
670	63694.8
671019	63561.8
672038	63610.3
673057	63700.4
674076	63167.4
675095	63397.4
676113	63676.6
677132	63455.1
678.15	63488.8
679168	63097.7
680185	63379.5
681203	63025.1
682.22	62707.3
683237	63446.4
684254	63099.1
685271	63137.7
686288	63122.2
687304	62917.4
688.32	62899.4
689336	63058.6
690352	63060.3
691368	62781.4
692383	63211.4
693399	62521.3
694414	62948.9
695429	62687.1
696443	62740.4
697458	62820.9
698472	62980.3
699487	62580.2
700.5	62636.1
701514	63007.6
702528	61840.2
703541	62480.6
704555	62272.4
705568	62431.9
706581	61994.1
707593	61803
708606	61834.1
709618	62178.8
710.63	62298.9
711642	62201.6
712654	61815.2
713666	62226.9
714677	61617.8
715688	61693.4
716699	61165.6
717.71	61946
718721	61514.5
719731	61387.2
720741	61472.7
721751	61513.7
722761	61596.7
723771	62182.4
724781	61649
725.79	61122.8
726799	60737.6
727808	60862.7
728817	61238.1
729826	61244.4
730834	60995.2
731842	61103.1
732.85	60754.7
733858	60708.7
734866	60876.1
735874	60802.9
736881	61166.4
737888	60251.7
738895	60910.7
739902	60810.1
740908	60729.3
741915	60782.7
742921	60647.2
743927	60310.4
744933	60070.3
745939	60461.7
746944	59871
747949	60232.6
748955	59967.5
749959	60413.8
750964	60044.1
751969	60308.9
752973	60275.2
753977	60383.3
754981	60469
755985	61055.3
756989	60812.4
757992	60091
758996	60406
759999	60030.7
761002	59951.9
762004	60057.6
763007	60460.1
764009	60371.3
765012	60302.5
766014	60343.5
767015	59723.1
768017	60213.2
769019	59739.9
770.02	59728.3
771021	59766.7
772022	60192.2
773023	59646.1
774023	59564.5
775024	59547.9
776024	59443.8
777024	59452.1
778024	59242.9
779023	59333.7
780023	59422.1
781022	59307.8
782021	59113.4
783.02	59019.1
784019	59122.4
785017	58963
786016	59154
787014	58769.1
788012	59335.9
789.01	58572.5
790007	58979.1
791005	59227.9
792002	58842.6
792999	58545
793996	58683.5
794993	58809.6
795989	58383.8
796986	58570
797982	58287.1
798978	58134.5
799974	58521.7
800969	58718.1
801965	58163.7
802.96	58618.9
803955	58659.7
804.95	58426.7
805945	58663.5
806939	58020.6
807934	58546.5
808928	58527
809922	58590.5
810916	58548.3
811.91	58254.5
812903	58657.7
813896	59267.3
814889	58827.5
815882	58661.9
816875	58249.5
817868	58660.6
818.86	58439.5
819852	58583.6
820844	58639.7
821836	58219.3
822828	58958.4
823819	58464.9
824811	58652
825802	58526.4
826793	58842.3
827784	58762.2
828774	58997.5
829765	58778.5
830755	58592.2
831745	58774.6
832735	59303
833724	59101.6
834714	59172.9
835703	59426.2
836692	58941.6
837681	59677.8
838.67	59928.9
839659	60351.9
840647	59788.7
841635	60123.4
842624	60134.3
843611	60522.3
844599	60459.8
845587	60103.7
846574	60719.8
847561	60890.3
848548	60708.9
849535	60917.5
850522	60890.5
851508	60516.3
852495	61084.9
853481	60774
854467	60485.8
855452	60560.2
856438	60228.7
857423	60298
858409	59869.9
859394	60142.2
860378	59764.7
861363	59534.3
862348	59126.1
863332	58920.9
864316	59333
865.3	59359
866284	59092.7
867267	59106
868251	58872.6
869234	58496.8
870217	58626.9
871.2	58339.9
872183	58676.1
873165	58579.9
874148	59038.4
875.13	58898.9
876112	59159
877094	59342.9
878075	59340.9
879057	59473.9
880038	59110.1
881019	58896.6
882	58637.1
882981	59132
883962	59025.4
884942	59002.9
885922	59064.6
886902	58843.2
887882	58588.5
888862	58213.7
889842	58326.4
890821	58181.2
891.8	57683.6
892779	58115.4
893758	57510.4
894737	57725.1
895715	57428.9
896693	57876.3
897671	56923.2
898649	56918.1
899627	57074.1
900605	57104.9
901582	56626.7
902559	56828.8
903536	56644.6
904513	56729
905.49	56931.2
906467	56752
907443	56875
908419	56595.8
909395	57113.2
910371	56787.9
911347	56762.3
912322	57215.9
913297	57559.5
914272	56805.8
915247	57752
916222	57862.5
917197	57608.7
918171	57688.4
919145	57896.4
920119	57827.2
921093	57914.7
922067	58582.4
923041	58605.8
924014	58156.6
924987	58249.3
925.96	58324
926933	58077.6
927906	57941.5
928878	58419.8
929.85	58695.2
930823	58785.5
931795	59328.5
932766	59465.3
933738	59419.4
934709	60104.3
935681	60315.9
936652	60519.9
937623	61795
938593	62545.3
939564	63020.2
940534	63642.1
941505	64604.4
942475	64781
943444	66138.2
944414	66771.5
945384	67461.6
946353	68523.5
947322	70354.4
948291	71079.1
949.26	72975.7
950229	75257.4
951197	76892.1
952165	79128.9
953133	81263.2
954101	84162.8
955069	87399.3
956037	90786.8
957004	94234.9
957971	97407.7
958939	100429
959905	102756
960872	104784
961839	105734
962805	104855
963771	103446
964737	100649
965703	97819.6
966669	93801.2
967634	90024.8
968.6	85923.2
969565	82910.7
970.53	78433.3
971495	75252.5
972459	72977.6
973424	69926.8
974388	67995
975352	65847.2
976316	64162.9
977.28	62649.2
978244	61716.1
979207	60331.1
980.17	59747.6
981133	58875.7
982096	58328.1
983059	57756.9
984022	57302.4
984984	56790.5
985946	56660.4
986908	56636.8
987.87	56254.5
988832	56204.8
989793	55957.5
990755	56141.7
991716	55912.5
992677	55451.7
993638	55276.9
994598	55333.7
995559	54974
996519	55416
997479	55496.2
998439	55224.9
999399	55052.5
1000.36	55695.4
1001.32	56278.6
1002.28	56721.3
1003.24	57052.1
1004.2	57031
1005.15	57343.7
1006.11	56600.3
1007.07	55418.4
1008.03	55344.8
1008.99	54958.1
1009.95	54626.1
1010.9	54769
1011.86	54596.1
1012.82	54616.3
1013.78	54618.2
1014.73	54544.4
1015.69	54643
1016.65	54893.2
1017.6	54607.7
1018.56	54842.3
1019.52	54527.9
1020.47	54841
1021.43	55243.1
1022.38	55284.4
1023.34	55822.8
1024.29	55445.5
1025.25	55968.4
1026.2	55444.4
1027.16	55907.3
1028.11	55995.8
1029.07	56482.5
1030.02	56531.9
1030.98	56442.5
1031.93	56072.6
1032.88	56444.3
1033.84	56147.7
1034.79	55735.6
1035.75	55740.3
1036.7	55805.4
1037.65	55427.1
1038.6	55164.1
1039.56	55239.6
1040.51	54889.9
1041.46	55059.8
1042.41	55151
1043.37	54948.2
1044.32	54992.1
1045.27	55238.4
1046.22	54982.9
1047.17	55079.4
1048.12	54534.6
1049.07	55128
1050.02	54798.7
1050.97	54679.6
1051.93	54778.8
1052.88	54675.4
1053.83	54985.2
1054.78	55076.6
1055.73	55312.8
1056.67	55341.1
1057.62	55453.7
1058.57	55792.8
1059.52	55647.3
1060.47	56202.6
1061.42	56281.2
1062.37	56633.8
1063.32	56040.3
1064.27	57112.8
1065.21	56991.1
1066.16	57705.5
1067.11	57351.8
1068.06	57451.7
1069	57942.2
1069.95	58393.3
1070.9	58517.3
1071.84	58593.7
1072.79	58437.8
1073.74	58242.2
1074.68	58775.6
1075.63	58601.2
1076.58	58318.3
1077.52	57905.8
1078.47	57559.2
1079.41	57252.2
1080.36	57304.7
1081.3	56735.6
1082.25	56444.1
1083.19	56022.9
1084.14	55638.6
1085.08	55119.1
1086.03	55279.8
1086.97	54564.2
1087.92	54348.8
1088.86	53834
1089.8	53883.3
1090.75	53596.1
1091.69	53409.6
1092.63	52891.6
1093.58	52773.7
1094.52	52783.1
1095.46	52206.4
1096.4	51921.3
1097.35	51869.5
1098.29	52234.3
1099.23	51734
1100.17	51809.6
1101.11	51733.9
1102.06	51039.4
1103	51468.1
1103.94	51224.9
1104.88	50851.4
1105.82	51033.2
1106.76	50880.1
1107.7	50559.6
1108.64	50331.9
1109.58	50423.3
1110.52	50288.7
1111.46	49773.5
1112.4	50013.9
1113.34	49298.9
1114.28	49379.6
1115.22	49300.5
1116.16	48891.3
1117.1	49129
1118.03	49071.1
1118.97	49253
1119.91	49179.1
1120.85	48988
1121.79	48634.2
1122.73	49541.2
1123.66	49379.4
1124.6	48993.5
1125.54	48391.4
1126.48	48469.3
1127.41	48512.6
1128.35	48820.1
1129.29	48369.7
1130.22	48375.6
1131.16	48589.8
1132.09	48288.7
1133.03	48484.2
1133.97	48717.2
1134.9	48611
1135.84	48071.7
1136.77	47946.6
1137.71	48118.2
1138.64	47947.6
1139.58	48252.9
1140.51	48373.8
1141.45	48037.3
1142.38	48045.8
1143.32	47789.4
1144.25	48354.6
1145.18	48068.7
1146.12	47659.5
1147.05	48139.3
1147.98	47655
1148.92	47802.8
1149.85	48114
1150.78	48117.2
1151.72	47469
1152.65	47898.3
1153.58	48362.7
1154.51	48288.1
1155.44	47768.2
1156.38	48069.1
1157.31	47889.8
1158.24	48206.9
1159.17	48583.2
1160.1	48454.9
1161.03	48103.6
1161.96	48042.3
1162.89	48357.1
1163.82	48161.4
1164.76	47737.3
1165.69	47839.9
1166.62	47929
1167.55	48090.7
1168.47	47900.2
1169.4	47873.7
1170.33	47844.6
1171.26	47659.3
1172.19	48154.8
1173.12	48082.6
1174.05	47558.1
1174.98	47962.3
1175.91	48094.6
1176.83	47777.3
1177.76	47939.3
1178.69	47950.4
1179.62	47732.6
1180.55	47398.7
1181.47	47700.9
1182.4	47776.8
1183.33	47585.6
1184.25	47122.1
1185.18	47545.8
1186.11	47608.2
1187.03	47678.7
1187.96	47403.7
1188.89	47574
1189.81	47520.4
1190.74	47094
1191.66	47391.3
1192.59	47213.3
1193.51	47327
1194.44	47794.8
1195.36	47470.7
1196.29	47235.8
1197.21	47284.7
1198.14	47536.5
1199.06	47290.6
1199.99	48440.6
1200.91	47829.5
1201.83	47884
1202.76	47857.2
1203.68	47768.2
1204.6	48101.6
1205.53	47668.7
1206.45	48305.5
1207.37	47826.4
1208.3	48159.9
1209.22	47466.5
1210.14	47691.8
1211.06	47675.8
1211.99	48196.7
1212.91	48254
1213.83	47597.9
1214.75	48211.3
1215.67	48002.7
1216.59	48062.8
1217.51	47512.1
1218.43	48432.7
1219.36	48044.8
1220.28	48292.2
1221.2	48471.9
1222.12	48306.5
1223.04	48616.7
1223.96	48630.7
1224.88	49199.2
1225.8	48569
1226.72	49464
1227.63	48917.9
1228.55	49021.7
1229.47	49735
1230.39	50053.9
1231.31	49660
1232.23	49951.8
1233.15	50589.5
1234.06	50296.2
1234.98	50098
1235.9	50305.7
1236.82	50273.7
1237.74	50718.5
1238.65	51092.7
1239.57	50624.6
1240.49	50606.3
1241.4	51463.2
1242.32	50989.6
1243.24	51036.7
1244.15	51174
1245.07	51308.5
1245.99	51145.6
1246.9	51348.4
1247.82	51420.2
1248.73	51044.2
1249.65	51380.9
1250.56	51286.2
1251.48	51008.3
1252.39	50831.5
1253.31	51127.4
1254.22	50510.4
1255.14	50516.6
1256.05	50355.9
1256.97	50531.6
1257.88	50909.8
1258.79	50497.4
1259.71	50544.6
1260.62	50252.4
1261.53	50165.4
1262.45	49771.8
1263.36	50470.6
1264.27	50071.4
1265.18	50241.8
1266.1	50357.5
1267.01	50511.5
1267.92	50528.6
1268.83	50079.7
1269.75	50200.9
1270.66	50464.8
1271.57	49980
1272.48	50350.8
1273.39	49643.6
1274.3	49915.7
1275.21	49825.7
1276.12	49790.5
1277.03	49587.9
1277.94	49050.1
1278.86	49517.4
1279.77	49361.3
1280.68	49037.5
1281.58	49035.1
1282.49	49101.4
1283.4	48755.4
1284.31	48953.7
1285.22	48684.5
1286.13	48129.2
1287.04	48319.2
1287.95	47373
1288.86	47645.5
1289.77	47802.5
1290.67	48135.7
1291.58	47720.1
1292.49	47761.5
1293.4	47601.9
1294.3	47560.6
1295.21	47084.1
1296.12	47502.9
1297.03	48004.6
1297.93	47070.2
1298.84	46706.3
1299.75	47812
1300.65	47009.5
1301.56	47061.9
1302.47	47037
1303.37	47404
1304.28	46976.2
1305.18	46777.4
1306.09	47583.5
1306.99	47318.5
1307.9	47122.4
1308.8	47125.1
1309.71	47650
1310.61	47362.7
1311.52	47592.1
1312.42	47459.4
1313.33	47263.1
1314.23	46958.9
1315.13	47359.9
1316.04	47268.6
1316.94	47572.9
1317.84	47390.3
1318.75	47168.9
1319.65	47199.3
1320.55	47210.3
1321.46	46836.4
1322.36	47168.7
1323.26	47445.6
1324.16	47091
1325.07	47379.1
1325.97	47124.1
1326.87	46735.9
1327.77	46719.1
1328.67	46610.8
1329.57	47384.5
1330.48	46604.9
1331.38	46729.6
1332.28	46676.7
1333.18	46759.8
1334.08	46434.9
1334.98	46851.1
1335.88	46242.8
1336.78	46778.6
1337.68	46553.5
1338.58	46347.7
1339.48	46133.4
1340.38	46836.4
1341.28	46997.4
1342.18	46652.5
1343.08	46577.3
1343.97	46407.4
1344.87	46615.8
1345.77	46167.6
1346.67	46417.8
1347.57	46247.8
1348.47	46289.3
1349.36	46470
1350.26	46132.8
1351.16	46185.4
1352.06	46168.4
1352.95	45953.5
1353.85	46282
1354.75	45635.1
1355.65	46209
1356.54	45885.2
1357.44	45377.3
1358.33	45725.5
1359.23	46029.2
1360.13	45780.6
1361.02	45607.2
1361.92	45710
1362.81	45698.4
1363.71	45117.3
1364.6	45736.7
1365.5	45384.4
1366.39	45300.1
1367.29	45106.9
1368.18	45743.5
1369.08	45547.4
1369.97	45597.3
1370.87	45644.4
1371.76	45593.6
1372.65	45931.6
1373.55	45984.4
1374.44	45623.1
1375.34	45614.2
1376.23	45406.7
1377.12	45520.9
1378.01	45526.1
1378.91	46200.5
1379.8	45640
1380.69	45673.1
1381.58	45541
1382.48	45652.6
1383.37	45882
1384.26	45690.9
1385.15	45940
1386.04	46113.5
1386.93	45953.2
1387.83	46202.5
1388.72	46025.3
1389.61	46179.3
1390.5	46597.1
1391.39	46299.2
1392.28	46049
1393.17	46298.5
1394.06	46306.5
1394.95	46401.7
1395.84	46255.2
1396.73	46401
1397.62	46091.4
1398.51	46136
1399.4	46408.3
1400.29	46922.6
1401.18	46632.6
1402.06	46685.7
1402.95	46826.1
1403.84	46685.1
1404.73	46648.1
1405.62	46870.2
1406.51	47143
1407.39	47435.6
1408.28	46962.2
1409.17	46911.2
1410.06	46956
1410.94	47609.5
1411.83	47631.9
1412.72	47420.3
1413.6	47837.3
1414.49	48026.1
1415.38	47972.4
1416.26	47890.5
1417.15	48101.9
1418.03	48025.6
1418.92	47873.1
1419.81	48296.4
1420.69	48437.5
1421.58	47844.4
1422.46	48154.9
1423.35	48279.1
1424.23	47937.1
1425.12	48106.5
1426	48544.5
1426.89	48352.2
1427.77	48278.6
1428.65	48762
1429.54	48417
1430.42	48119.9
1431.3	48249.9
1432.19	48190.3
1433.07	48190.2
1433.95	48985.5
1434.84	48518.4
1435.72	48577.7
1436.6	49427.3
1437.49	49520.9
1438.37	49883.6
1439.25	49257.5
1440.13	49617.5
1441.01	50258.2
1441.9	50388.9
1442.78	50570.6
1443.66	50777.9
1444.54	51016.4
1445.42	50775.6
1446.3	51519.3
1447.18	51235.9
1448.06	51662.1
1448.95	52074.2
1449.83	52032.1
1450.71	52063.8
1451.59	51976.3
1452.47	52036.4
1453.35	51585.1
1454.23	51542.9
1455.1	51739.4
1455.98	50932.4
1456.86	51066.4
1457.74	50290.3
1458.62	50390
1459.5	49718.8
1460.38	49872.5
1461.26	49975.1
1462.14	49403
1463.01	49368.9
1463.89	48696.9
1464.77	48443.3
1465.65	48144.1
1466.52	47944.4
1467.4	47243.2
1468.28	47621.9
1469.16	47604.5
1470.03	47111
1470.91	46175.3
1471.79	46020.7
1472.66	46051.5
1473.54	45371.9
1474.42	45222.8
1475.29	45498.9
1476.17	44927.4
1477.04	44558.3
1477.92	43977.8
1478.79	44068.2
1479.67	43461.7
1480.54	43914.9
1481.42	43622.5
1482.29	42998.4
1483.17	42459.9
1484.04	42630.2
1484.92	42291.6
1485.79	42407.6
1486.67	42166.1
1487.54	41941.7
1488.41	41914.6
1489.29	41836
1490.16	41491.1
1491.03	41286.5
1491.91	41614.3
1492.78	41037.3
1493.65	41070.1
1494.53	41054.3
1495.4	41061.4
1496.27	40925.2
1497.14	40906.5
1498.01	40859
1498.89	40714.1
1499.76	40704
1500.63	40564.7
1501.5	40304.9
1502.37	40839.8
1503.24	40241.4
1504.12	40322.9
1504.99	40263.9
1505.86	40299.5
1506.73	40142.8
1507.6	40075
1508.47	40179.6
1509.34	40430.8
1510.21	40161.9
1511.08	39663
1511.95	39741.7
1512.82	39820.4
1513.69	39752.5
1514.56	39782.4
1515.42	39533.2
1516.29	40282.3
1517.16	40131
1518.03	40172.4
1518.9	40424
1519.77	40045.2
1520.64	40080.9
1521.5	39998.5
1522.37	40143.7
1523.24	40519.4
1524.11	39817.5
1524.97	39628.4
1525.84	40058.9
1526.71	40074.5
1527.58	39839.2
1528.44	39831.6
1529.31	39997.1
1530.18	40009.8
1531.04	40201.3
1531.91	39492.5
1532.78	39894.8
1533.64	40129.7
1534.51	39954.7
1535.37	40175.3
1536.24	40034.9
1537.1	39767.4
1537.97	39808.9
1538.83	39578.7
1539.7	39730.1
1540.56	39447.8
1541.43	39761.1
1542.29	39713
1543.16	40101.6
1544.02	40010.2
1544.88	39765.3
1545.75	39815.6
1546.61	40077.1
1547.48	40278
1548.34	40267.6
1549.2	39782.2
1550.07	40029.4
1550.93	39590.2
1551.79	39805.6
1552.65	39879.1
1553.52	39570
1554.38	40026.1
1555.24	39917
1556.1	39848.5
1556.97	39803.1
1557.83	39844.8
1558.69	40431.9
1559.55	39994.9
1560.41	39784.1
1561.27	39761.9
1562.13	39963.2
1562.99	39676.8
1563.86	39971.2
1564.72	40254
1565.58	39700.2
1566.44	39910.4
1567.3	39894
1568.16	39944.4
1569.02	40183.9
1569.88	39847.7
1570.74	39476.4
1571.6	39977.7
1572.45	39821.6
1573.31	39531.7
1574.17	39748
1575.03	40048.8
1575.89	39913
1576.75	39221
1577.61	39501.5
1578.47	39930.7
1579.32	39555.9
1580.18	39976.4
1581.04	39659.8
1581.9	39491.7
1582.75	39825
1583.61	39446.9
1584.47	39544.1
1585.33	40201.4
1586.18	40182
1587.04	40101.3
1587.9	39795.9
1588.75	39677.3
1589.61	39795
1590.47	39249.9
1591.32	39388.1
1592.18	39526.3
1593.03	39536
1593.89	39405.4
1594.74	39181.3
1595.6	39243.6
1596.45	39168.4
1597.31	39643
1598.16	39582.5
1599.02	39524.9
1599.87	39455.6
1600.73	39661.4
1601.58	39709.1
1602.44	39727.6
1603.29	39269
1604.14	39281.6
1605	40134.6
1605.85	40062.4
1606.7	39556.6
1607.56	39583.9
1608.41	39854.4
1609.26	40195.3
1610.12	39428.3
1610.97	39432.1
1611.82	39562
1612.67	39624.5
1613.53	39464.1
1614.38	39638.1
1615.23	39509.9
1616.08	39507.9
1616.93	39884.5
1617.79	39509.6
1618.64	39487
1619.49	39834.5
1620.34	39841.3
1621.19	40021.4
1622.04	39901.9
1622.89	40158.6
1623.74	40338.9
1624.59	40316.4
1625.44	40108.6
1626.29	40309.6
1627.14	40404.7
1627.99	40417.5
1628.84	40739.2
1629.69	41081.7
1630.54	41047.5
1631.39	40668.9
1632.24	40681.7
1633.09	41039.1
1633.94	41370.1
1634.79	41660
1635.63	41260.5
1636.48	41780.4
1637.33	41413.2
1638.18	41924.3
1639.03	41763.4
1639.87	42136.3
1640.72	41588.9
1641.57	42274.5
1642.42	42355.5
1643.26	42448.3
1644.11	42499.9
1644.96	42250.3
1645.8	42381.5
1646.65	42480.3
1647.5	42333.9
1648.34	42155.1
1649.19	42889.1
1650.04	42701.4
1650.88	42847.6
1651.73	43268.7
1652.57	43237.7
1653.42	42860.6
1654.26	42983.3
1655.11	43245
1655.95	43060.1
1656.8	43458
1657.64	43794
1658.49	43718.6
1659.33	43924.4
1660.18	44023.7
1661.02	43797.2
1661.86	44127.5
1662.71	44223.9
1663.55	44317.4
1664.39	44446.5
1665.24	44308.8
1666.08	44684
1666.92	44931.8
1667.77	44479.8
1668.61	45053.9
1669.45	44675.9
1670.3	44926.8
1671.14	44925.6
1671.98	45069.8
1672.82	44825.1
1673.66	44800.1
1674.51	45083.9
1675.35	44851
1676.19	44861.6
1677.03	45065.3
1677.87	44333
1678.71	44792.4
1679.55	44639.4
1680.39	44685.7
1681.24	44324.6
1682.08	44689
1682.92	44306.9
1683.76	43886
1684.6	43953
1685.44	44082.5
1686.28	43777.4
1687.12	43832.5
1687.96	43295
1688.8	43385.8
1689.63	42955.3
1690.47	42742.1
1691.31	42719.6
1692.15	41981.8
1692.99	42689.4
1693.83	42088.5
1694.67	41997.2
1695.51	41873.1
1696.34	41373.2
1697.18	41159.4
1698.02	40614.4
1698.86	40436.3
1699.69	40586.4
1700.53	39638
1701.37	40152.3
1702.21	39042.2
1703.04	39231
1703.88	38404.2
1704.72	38712.5
1705.55	38061.6
1706.39	38193.6
1707.23	37802.5
1708.06	37889.6
1708.9	37339.8
1709.73	36996.2
1710.57	36787.1
1711.4	36461.3
1712.24	36458.5
1713.08	36189.3
1713.91	36096.7
1714.75	35701.6
1715.58	35644.8
1716.42	35827.5
1717.25	35369.3
1718.08	35594
1718.92	35021.7
1719.75	35222.4
1720.59	34985.6
1721.42	35069.5
1722.25	34982.5
1723.09	34976.4
1723.92	34553.4
1724.75	35168.3
1725.59	34631.2
1726.42	34592
1727.25	34546.8
1728.09	34390.6
1728.92	34663.7
1729.75	34459.3
1730.58	34444.1
1731.42	34257.7
1732.25	34194.4
1733.08	34735.1
1733.91	34061.7
1734.74	34049.5
1735.57	34331.9
1736.41	34331.7
1737.24	33904.3
1738.07	34241
1738.9	33945.9
1739.73	34454.2
1740.56	34123
1741.39	34231.1
1742.22	34083.4
1743.05	33959.6
1743.88	34031.7
1744.71	33877.8
1745.54	33928.7
1746.37	34275
1747.2	34072.8
1748.03	34361.9
1748.86	33903.4
1749.69	33695.1
1750.52	33673.7
1751.34	34116.7
1752.17	34454.4
1753	34104.2
1753.83	33841.3
1754.66	33662.9
1755.49	33566
1756.31	33921.9
1757.14	33695.1
1757.97	33274.9
1758.8	34066
1759.62	34062.7
1760.45	33642.4
1761.28	33747.8
1762.11	33493.5
1762.93	33502.2
1763.76	33937.3
1764.59	33982.4
1765.41	33691.7
1766.24	33346.4
1767.06	33376.2
1767.89	33381.9
1768.72	33093.9
1769.54	33132.8
1770.37	33023.3
1771.19	33231.8
1772.02	33358.6
1772.84	33403.6
1773.67	33012.3
1774.49	33424
1775.32	33848
1776.14	33329.2
1776.97	33723
1777.79	33358.7
1778.62	32772.8
1779.44	32717.6
1780.26	32726.2
1781.09	32959.3
1781.91	33074.2
1782.73	32843
1783.56	32815.1
1784.38	32480.5
1785.2	33233.2
1786.03	32792.3
1786.85	32986.2
1787.67	32687.8
1788.49	32903.1
1789.32	32899.5
1790.14	32284.8
1790.96	32521.4
1791.78	32618.1
1792.61	32693.6
1793.43	32458.7
1794.25	32409.4
1795.07	32481.9
1795.89	32545.2
1796.71	32407.6
1797.53	32574.4
1798.35	32126.1
1799.17	32006.6
1800	32100.4
1800.82	32255.1
1801.64	32321.5
1802.46	32150.2
1803.28	32308
1804.1	32017.7
1804.92	32239.6
1805.74	32394.5
1806.55	31899.7
1807.37	32213.2
1808.19	32002
1809.01	32108.1
1809.83	31939.5
1810.65	31908.2
1811.47	31925.8
1812.29	31399.7
1813.11	31924.4
1813.92	32058.1
1814.74	31764
1815.56	31879.4
1816.38	31661.6
1817.19	31856.5
1818.01	31464.3
1818.83	31723.5
1819.65	31621.7
1820.46	31455.7
1821.28	31139.7
1822.1	31441.8
1822.91	31587.9
1823.73	31715.7
1824.55	31424
1825.36	31153.7
1826.18	31358
1827	31614.5
1827.81	31580
1828.63	31049
1829.44	31296.4
1830.26	30823.4
1831.07	31398.9
1831.89	31407.3
1832.7	30796
1833.52	30948.5
1834.33	31214.5
1835.15	31054
1835.96	30767.6
1836.78	30751.3
1837.59	30996
1838.41	30933.6
1839.22	30754.6
1840.03	31017.8
1840.85	31198.1
1841.66	30613.3
1842.47	30842.9
1843.29	31026.3
1844.1	31025.4
1844.91	30969.1
1845.73	30998.9
1846.54	30644.2
1847.35	30674
1848.16	30743.8
1848.98	30502.7
1849.79	30104.6
1850.6	30556.1
1851.41	30481.2
1852.22	30064.4
1853.04	30703.9
1853.85	30530.4
1854.66	30584.8
1855.47	30645.4
1856.28	30505.7
1857.09	30544.8
1857.9	30263.1
1858.71	30625.9
1859.52	30698.9
1860.33	30682.5
1861.14	30545.7
1861.95	30214.5
1862.76	30370.8
1863.57	30894.5
1864.38	30161.8
1865.19	30080.4
1866	30110.1
1866.81	30164.6
1867.62	30528.1
1868.43	30276.7
1869.24	30284.9
1870.05	30027.2
1870.86	30143.5
1871.67	30225.9
1872.47	29900.1
1873.28	30366
1874.09	30173.1
1874.9	30224.5
1875.71	29895.4
1876.51	29909.7
1877.32	30345
1878.13	29857.8
1878.94	29701.7
1879.74	29623.1
1880.55	29860.4
1881.36	29815.8
1882.16	29972.7
1882.97	29649.1
1883.78	29740.9
1884.58	29668.4
1885.39	30048.6
1886.2	29678.3
1887	29695.7
1887.81	29533.1
1888.61	29178.1
1889.42	29741.7
1890.22	29569.7
1891.03	29670.9
1891.83	29592
1892.64	29559.7
1893.44	29490.1
1894.25	29346
1895.05	29459.6
1895.86	29427.3
1896.66	29155.6
1897.47	29508.6
1898.27	29445.2
1899.07	29275.9
1899.88	29056.9
1900.68	29354.2
1901.48	29290.6
1902.29	29012.3
1903.09	28870.9
1903.89	29084.3
1904.7	29023.8
1905.5	28919.7
1906.3	28828
1907.11	29019.7
1907.91	29267.5
1908.71	28801.9
1909.51	28657.1
1910.31	28780.4
1911.12	28738.4
1911.92	28684
1912.72	28953.9
1913.52	28631.2
1914.32	28498.7
1915.12	28344.3
1915.92	28427.1
1916.73	28625.4
1917.53	28808.1
1918.33	28360.2
1919.13	28246.3
1919.93	28272.8
1920.73	28308.8
1921.53	28535.4
1922.33	28377.6
1923.13	28394.9
1923.93	28168.3
1924.73	28545.1
1925.53	28193.3
1926.33	27994.8
1927.13	28096.4
1927.92	28107.4
1928.72	28277.9
1929.52	28144.9
1930.32	27855.4
1931.12	28276.4
1931.92	28105.8
1932.72	28213.8
1933.51	28227.9
1934.31	27784.7
1935.11	28127.7
1935.91	27709.3
1936.71	27798.6
1937.5	28003.8
1938.3	27723.2
1939.1	27765.4
1939.9	27848.5
1940.69	27677.5
1941.49	27719.7
1942.29	27495.3
1943.08	28049.1
1943.88	28141.7
1944.67	27650.3
1945.47	28016.1
1946.27	27763.2
1947.06	27394
1947.86	27342
1948.65	27494.3
1949.45	27426.6
1950.24	27666.9
1951.04	27479.7
1951.84	27515.8
1952.63	27133.5
1953.43	27531.2
1954.22	27397.4
1955.01	27310.7
1955.81	27327.9
1956.6	27401.7
1957.4	27368.5
1958.19	27165.2
1958.99	27201.2
1959.78	27316
1960.57	27204
1961.37	27170.7
1962.16	27288.7
1962.95	27230.2
1963.75	26812.3
1964.54	27472.6
1965.33	27206
1966.12	27106.4
1966.92	27032.1
1967.71	26976.6
1968.5	27315.6
1969.29	27386.4
1970.09	27173.2
1970.88	27073.5
1971.67	26898.1
1972.46	26700.4
1973.25	26720.7
1974.04	27246.3
1974.84	26824.3
1975.63	26876.2
1976.42	27339
1977.21	26575.4
1978	27281.7
1978.79	26815
1979.58	26610.8
1980.37	26754.4
1981.16	26708.2
1981.95	26298.1
1982.74	26612.6
1983.53	27009.6
1984.32	26754.5
1985.11	27024.9
1985.9	26592.4
1986.69	26460.6
1987.48	26474.5
1988.27	26608.8
1989.06	26232.9
1989.84	26411.6
1990.63	26412.8
1991.42	26204.8
1992.21	26551.6
1993	26124.7
1993.79	26183
1994.57	26352.3
1995.36	26388.4
1996.15	25958
1996.94	26422.6
1997.72	26280.9
1998.51	26367.8
1999.3	26448.4
2000.09	25966.8
2000.87	26063.3
2001.66	26064.4
2002.45	26151.4
2003.23	25987.3
2004.02	25686.4
2004.81	26015
2005.59	25888.9
2006.38	26233.5
2007.16	26304.7
2007.95	25625
2008.74	25931.6
2009.52	25611.2
2010.31	25930.6
2011.09	25919
2011.88	25557.1
2012.66	25516.8
2013.45	25581.5
2014.23	25432.8
2015.02	25669.7
2015.8	25613.4
2016.58	25369
2017.37	25417.8
2018.15	25543.2
2018.94	25531.5
2019.72	25708
2020.5	25543.2
2021.29	25815.4
[truncated: 1,721 more rows]
