# Supplementary material for: Characterization of carbonate fraction of the Atlantic bluefin tuna fin spine bone matrix for stable isotope analysis
Source: PeerJ. 2019 Jul 18;7:e7176. doi: 10.7717/peerj.7176 (PMC6642792; doi:10.7717/peerj.7176)
Supplement: File S2 [file peerj-07-7176-s002.zip › FTIR_File 2.xlsx]

## Sheet: BFT1_absorbance
Wavenumber (cm-1)	% absorbance
399.193	0
400.157	0.229432
401.121	0.22541
402.085	0.222712
403.05	0.221494
404.014	0.221591
404.978	0.22265
405.942	0.224255
406.906	0.226062
407.871	0.227824
408.835	0.229288
409.799	0.230087
410.763	0.229828
411.728	0.228415
412.692	0.226266
413.656	0.224122
414.62	0.222643
415.585	0.222105
416.549	0.222348
417.513	0.222864
418.477	0.223198
419.442	0.223592
420.406	0.225002
421.37	0.228127
422.334	0.232804
423.298	0.238208
424.263	0.243183
425.227	0.246622
426.191	0.247916
427.155	0.247242
428.12	0.245394
429.084	0.243306
430.048	0.241711
431.012	0.241022
431.977	0.241376
432.941	0.242672
433.905	0.244624
434.869	0.246839
435.834	0.248994
436.798	0.251001
437.762	0.253047
438.726	0.255398
439.69	0.258141
440.655	0.261053
441.619	0.263653
442.583	0.265437
443.547	0.266168
444.512	0.265978
445.476	0.265219
446.44	0.264243
447.404	0.263352
448.368	0.262841
449.333	0.263009
450.297	0.264002
451.261	0.265663
452.226	0.267558
453.19	0.269244
454.154	0.270551
455.118	0.27167
456.082	0.272925
457.047	0.274445
458.011	0.275988
458.975	0.277191
459.939	0.278045
460.904	0.278981
461.868	0.280525
462.832	0.282875
463.796	0.285739
464.76	0.288465
465.725	0.2904
466.689	0.291232
467.653	0.291087
468.617	0.290324
469.582	0.289306
470.546	0.288344
471.51	0.287745
472.474	0.287773
473.439	0.288453
474.403	0.289435
475.367	0.290151
476.331	0.290173
477.296	0.289506
478.26	0.288627
479.224	0.288224
480.188	0.28882
481.152	0.290506
482.117	0.292946
483.081	0.295573
484.045	0.29787
485.009	0.299542
485.974	0.300573
486.938	0.301131
487.902	0.301508
488.866	0.302085
489.831	0.303281
490.795	0.305409
491.759	0.308495
492.723	0.312184
493.688	0.315861
494.652	0.318955
495.616	0.321167
496.58	0.322516
497.544	0.32324
498.509	0.323657
499.473	0.324114
500.437	0.324982
501.401	0.326626
502.366	0.329258
503.33	0.332747
504.294	0.336582
505.258	0.340039
506.223	0.342503
507.187	0.343745
508.151	0.344027
509.115	0.343967
510.079	0.344249
511.044	0.345308
512.008	0.3472
512.972	0.349677
513.936	0.352387
514.901	0.355057
515.865	0.357593
516.829	0.360045
517.793	0.362475
518.758	0.36485
519.722	0.367045
520.686	0.368967
521.65	0.370688
522.615	0.372478
523.579	0.374702
524.543	0.377632
525.507	0.381246
526.471	0.385182
527.436	0.388966
528.4	0.392333
529.364	0.395364
530.328	0.398349
531.293	0.401499
532.257	0.404749
533.221	0.407781
534.185	0.410257
535.149	0.412101
536.114	0.413605
537.078	0.415265
538.042	0.41751
539.006	0.420492
539.971	0.424091
540.935	0.428079
541.899	0.432307
542.863	0.436771
543.828	0.441536
544.792	0.446621
545.756	0.451923
546.72	0.457261
547.685	0.462464
548.649	0.467449
549.613	0.472265
550.577	0.477074
551.542	0.482104
552.506	0.487569
553.47	0.493538
554.434	0.499805
555.398	0.505865
556.363	0.511037
557.327	0.514768
558.291	0.516882
559.255	0.517612
560.22	0.517366
561.184	0.516422
562.148	0.514743
563.112	0.512076
564.077	0.508237
565.041	0.503357
566.005	0.497928
566.969	0.492615
567.933	0.488002
568.898	0.484372
569.862	0.481656
570.826	0.47956
571.79	0.477728
572.755	0.475858
573.719	0.473735
574.683	0.471225
575.647	0.468266
576.612	0.464896
577.576	0.461267
578.54	0.457634
579.504	0.454276
580.468	0.451399
581.433	0.449043
582.397	0.447064
583.361	0.445191
584.325	0.44317
585.29	0.440893
586.254	0.438462
587.218	0.436142
588.182	0.434266
589.147	0.433115
590.111	0.432893
591.075	0.433703
592.039	0.435547
593.004	0.438352
593.968	0.441976
594.932	0.446221
595.896	0.450855
596.861	0.455574
597.825	0.459988
598.789	0.46368
599.753	0.466286
600.717	0.467636
601.682	0.467798
602.646	0.467025
603.61	0.465632
604.574	0.463872
605.539	0.461892
606.503	0.45973
607.467	0.457336
608.431	0.454639
609.395	0.451586
610.36	0.448179
611.324	0.444491
612.288	0.440637
613.252	0.436731
614.217	0.432829
615.181	0.42892
616.145	0.424943
617.109	0.420834
618.074	0.416549
619.038	0.412072
620.002	0.407395
620.966	0.402518
621.931	0.397478
622.895	0.392375
623.859	0.387362
624.823	0.382566
625.788	0.378032
626.752	0.373686
627.716	0.369419
628.68	0.365187
629.644	0.361045
630.609	0.357123
631.573	0.353522
632.537	0.35026
633.501	0.347283
634.466	0.344511
635.43	0.34191
636.394	0.339486
637.358	0.337269
638.322	0.335268
639.287	0.333485
640.251	0.331914
641.215	0.330523
642.179	0.329239
643.144	0.327946
644.108	0.326551
645.072	0.325076
646.036	0.323699
647.001	0.322675
647.965	0.322176
648.929	0.322126
649.893	0.322215
650.858	0.322069
651.822	0.321495
652.786	0.320564
653.75	0.319519
654.715	0.318614
655.679	0.317963
656.643	0.317536
657.607	0.317251
658.572	0.317072
659.536	0.317017
660.5	0.317093
661.464	0.317251
662.428	0.317392
663.393	0.317456
664.357	0.317447
665.321	0.317407
666.285	0.317361
667.25	0.317248
668.214	0.31689
669.178	0.316186
670.142	0.315281
671.106	0.314368
672.071	0.313531
673.035	0.312799
673.999	0.312209
674.963	0.311821
675.928	0.311663
676.892	0.311641
677.856	0.311542
678.82	0.311124
679.785	0.310237
680.749	0.308912
681.713	0.307351
682.677	0.305844
683.641	0.304642
684.606	0.303882
685.57	0.303545
686.534	0.303492
687.499	0.303509
688.463	0.303384
689.427	0.302986
690.391	0.302302
691.355	0.301443
692.32	0.300566
693.284	0.299803
694.248	0.299196
695.212	0.298709
696.177	0.29828
697.141	0.297866
698.105	0.297471
699.069	0.29711
700.034	0.296778
700.998	0.29643
701.962	0.296
702.926	0.29545
703.89	0.294801
704.855	0.294119
705.819	0.293479
706.783	0.292923
707.747	0.292458
708.712	0.292071
709.676	0.291762
710.64	0.291541
711.604	0.291394
712.568	0.291248
713.533	0.29097
714.497	0.290438
715.461	0.289628
716.426	0.288668
717.39	0.287791
718.354	0.287232
719.318	0.287081
720.282	0.287203
721.247	0.28729
722.211	0.287029
723.175	0.28626
724.139	0.285042
725.104	0.283582
726.068	0.28213
727.032	0.280866
727.996	0.279846
728.961	0.279005
729.925	0.278206
730.889	0.277313
731.853	0.27625
732.817	0.27503
733.782	0.273737
734.746	0.272489
735.71	0.271379
736.674	0.270433
737.639	0.269598
738.603	0.268767
739.567	0.267843
740.531	0.266784
741.495	0.26563
742.46	0.264487
743.424	0.263468
744.388	0.262637
745.352	0.261972
746.317	0.261382
747.281	0.260736
748.245	0.259941
749.209	0.258977
750.174	0.257904
751.138	0.256825
752.102	0.255826
753.066	0.25494
754.031	0.254123
754.995	0.253283
755.959	0.25233
756.923	0.251224
757.888	0.249992
758.852	0.248723
759.816	0.247514
760.78	0.246435
761.744	0.245487
762.709	0.244616
763.673	0.243746
764.637	0.242835
765.601	0.241887
766.566	0.240947
767.53	0.240062
768.494	0.239233
769.458	0.238408
770.423	0.237502
771.387	0.236448
772.351	0.235222
773.315	0.233858
774.279	0.232422
775.244	0.230995
776.208	0.22965
777.172	0.228439
778.136	0.227383
779.101	0.22646
780.065	0.225601
781.029	0.224717
781.993	0.223737
782.958	0.222642
783.922	0.221478
784.886	0.220322
785.85	0.21923
786.814	0.218203
787.779	0.217189
788.743	0.216129
789.707	0.214991
790.671	0.213795
791.636	0.212595
792.6	0.211444
793.564	0.210363
794.528	0.20934
795.493	0.20834
796.457	0.207331
797.421	0.206301
798.385	0.205258
799.35	0.204225
800.314	0.203233
801.278	0.202316
802.242	0.20149
803.207	0.200753
804.171	0.200071
805.135	0.199393
806.099	0.19867
807.063	0.197886
808.028	0.197068
808.992	0.196276
809.956	0.195585
810.92	0.195036
811.885	0.194612
812.849	0.19424
813.813	0.193812
814.777	0.193236
815.741	0.192475
816.706	0.191572
817.67	0.190623
818.634	0.189737
819.598	0.188981
820.563	0.188366
821.527	0.187858
822.491	0.187417
823.455	0.187018
824.42	0.186659
825.384	0.18634
826.348	0.186045
827.312	0.185757
828.277	0.185474
829.241	0.185233
830.205	0.185108
831.169	0.185163
832.134	0.185413
833.098	0.185805
834.062	0.186238
835.026	0.186621
835.99	0.186916
836.955	0.187151
837.919	0.187393
838.883	0.187708
839.847	0.18812
840.812	0.188606
841.776	0.189104
842.74	0.189551
843.704	0.189901
844.668	0.190144
845.633	0.190305
846.597	0.190428
847.561	0.190561
848.525	0.190737
849.49	0.190965
850.454	0.191227
851.418	0.191495
852.382	0.191738
853.347	0.191952
854.311	0.192172
855.275	0.192475
856.239	0.192962
857.204	0.193739
858.168	0.194884
859.132	0.196435
860.096	0.198393
861.061	0.200739
862.025	0.203443
862.989	0.206457
863.953	0.209696
864.917	0.21303
865.882	0.216303
866.846	0.219368
867.81	0.222121
868.774	0.224491
869.739	0.226406
870.703	0.227763
871.667	0.228426
872.631	0.228301
873.596	0.227396
874.56	0.225856
875.524	0.223892
876.488	0.221684
877.452	0.219283
878.417	0.2166
879.381	0.213494
880.345	0.209885
881.309	0.20583
882.274	0.201534
883.238	0.197272
884.202	0.193302
885.166	0.189808
886.131	0.186891
887.095	0.184594
888.059	0.182915
889.023	0.181825
889.987	0.181255
890.952	0.181101
891.916	0.18124
892.88	0.181548
893.844	0.181917
894.809	0.182273
895.773	0.182588
896.737	0.182866
897.701	0.183144
898.666	0.183468
899.63	0.183854
900.594	0.184279
901.558	0.18468
902.523	0.184995
903.487	0.185207
904.451	0.185373
905.415	0.185609
906.38	0.186034
907.344	0.186709
908.308	0.18761
909.272	0.18865
910.236	0.189729
911.201	0.190786
912.165	0.191826
913.129	0.192895
914.093	0.194042
915.058	0.195292
916.022	0.196639
916.986	0.198045
917.95	0.19947
918.914	0.200881
919.879	0.20226
920.843	0.203614
921.807	0.204974
922.771	0.206399
923.736	0.207953
924.7	0.209686
925.664	0.211612
926.628	0.213695
927.593	0.215869
928.557	0.218078
929.521	0.220302
930.485	0.222579
931.449	0.224991
932.414	0.227617
933.378	0.230508
934.342	0.233644
935.307	0.236953
936.271	0.240339
937.235	0.243714
938.199	0.247028
939.163	0.250277
940.128	0.253483
941.092	0.256686
942.056	0.259929
943.02	0.263254
943.985	0.266697
944.949	0.270267
945.913	0.273942
946.877	0.277669
947.841	0.281393
948.806	0.285096
949.77	0.288818
950.734	0.292653
951.698	0.296688
952.663	0.300948
953.627	0.305351
954.591	0.309727
955.555	0.313867
956.52	0.317591
957.484	0.320792
958.448	0.323432
959.412	0.325536
960.376	0.327153
961.341	0.328367
962.305	0.329293
963.269	0.330078
964.234	0.330891
965.198	0.331886
966.162	0.333192
967.126	0.334889
968.09	0.337032
969.055	0.339651
970.019	0.342762
970.983	0.34635
971.947	0.350375
972.912	0.354751
973.876	0.359385
974.84	0.364188
975.804	0.369103
976.769	0.374122
977.733	0.37926
978.697	0.384536
979.661	0.389946
980.625	0.395446
981.59	0.400971
982.554	0.406451
983.518	0.411822
984.482	0.41705
985.447	0.422122
986.411	0.427061
987.375	0.431904
988.339	0.436721
989.303	0.44158
990.268	0.446526
991.232	0.451582
992.196	0.456721
993.16	0.461894
994.125	0.467054
995.089	0.472169
996.053	0.477228
997.017	0.482227
997.982	0.48716
998.946	0.492017
999.91	0.496786
1000.87	0.501451
1001.84	0.506011
1002.8	0.510486
1003.77	0.514923
1004.73	0.519391
1005.7	0.523955
1006.66	0.528641
1007.62	0.533382
1008.59	0.538004
1009.55	0.542299
1010.52	0.5461
1011.48	0.549387
1012.45	0.552277
1013.41	0.554957
1014.37	0.557571
1015.34	0.560141
1016.3	0.562576
1017.27	0.564758
1018.23	0.5666
1019.2	0.568097
1020.16	0.569282
1021.12	0.570192
1022.09	0.570848
1023.05	0.571286
1024.02	0.571566
1024.98	0.571763
1025.94	0.571942
1026.91	0.572085
1027.87	0.572114
1028.84	0.571931
1029.8	0.571474
1030.77	0.570764
1031.73	0.569879
1032.69	0.568897
1033.66	0.567857
1034.62	0.566734
1035.59	0.565477
1036.55	0.564062
1037.52	0.562512
1038.48	0.560889
1039.44	0.559251
1040.41	0.557616
1041.37	0.555951
1042.34	0.554195
1043.3	0.552301
1044.27	0.550269
1045.23	0.548173
1046.19	0.546108
1047.16	0.544179
1048.12	0.542444
1049.09	0.5409
1050.05	0.539486
1051.02	0.538116
1051.98	0.536705
1052.94	0.535199
1053.91	0.533582
1054.87	0.531891
1055.84	0.530181
1056.8	0.528529
1057.76	0.526992
1058.73	0.525587
1059.69	0.524272
1060.66	0.522955
1061.62	0.521535
1062.59	0.519927
1063.55	0.518132
1064.51	0.516244
1065.48	0.514421
1066.44	0.512818
1067.41	0.511514
1068.37	0.510471
1069.34	0.50956
1070.3	0.508635
1071.26	0.507608
1072.23	0.506489
1073.19	0.505345
1074.16	0.504229
1075.12	0.503136
1076.09	0.502005
1077.05	0.500786
1078.01	0.499504
1078.98	0.498246
1079.94	0.497129
1080.91	0.496206
1081.87	0.49545
1082.83	0.494761
1083.8	0.49404
1084.76	0.493235
1085.73	0.49237
1086.69	0.491511
1087.65	0.490739
1088.62	0.490119
1089.58	0.489682
1090.55	0.48941
1091.51	0.489246
1092.48	0.489105
1093.44	0.488893
1094.4	0.488572
1095.37	0.488163
1096.33	0.487755
1097.3	0.487434
1098.26	0.48724
1099.23	0.487144
1100.19	0.48706
1101.15	0.486911
1102.12	0.48667
1103.08	0.486357
1104.05	0.486029
1105.01	0.485739
1105.98	0.485511
1106.94	0.48535
1107.9	0.485243
1108.87	0.485164
1109.83	0.485083
1110.8	0.484946
1111.76	0.484708
1112.72	0.484339
1113.69	0.483843
1114.65	0.483249
1115.62	0.482591
1116.58	0.48187
1117.55	0.481042
1118.51	0.480033
1119.47	0.478771
1120.44	0.477216
1121.4	0.47539
1122.37	0.47334
1123.33	0.471131
1124.3	0.468805
1125.26	0.46636
1126.22	0.463769
1127.19	0.460975
1128.15	0.457923
1129.12	0.454569
1130.08	0.450905
1131.05	0.44696
1132.01	0.442804
1132.97	0.438526
1133.94	0.43423
1134.9	0.43
1135.87	0.425908
1136.83	0.421998
1137.8	0.418298
1138.76	0.414805
1139.72	0.41149
1140.69	0.408298
1141.65	0.405164
1142.62	0.402036
1143.58	0.398893
1144.55	0.395746
1145.51	0.392616
1146.47	0.389526
1147.44	0.386481
1148.4	0.383473
1149.37	0.380499
1150.33	0.377565
1151.3	0.374672
1152.26	0.371832
1153.22	0.369041
1154.19	0.366299
1155.15	0.363603
1156.12	0.360957
1157.08	0.358362
1158.04	0.355808
1159.01	0.35327
1159.97	0.350714
1160.94	0.348107
1161.9	0.345413
1162.87	0.342614
1163.83	0.339697
1164.79	0.336662
1165.76	0.333526
1166.72	0.330312
1167.69	0.327042
1168.65	0.323733
1169.62	0.32039
1170.58	0.317017
1171.54	0.313618
1172.51	0.310213
1173.47	0.306832
1174.44	0.303503
1175.4	0.300237
1176.37	0.297029
1177.33	0.293854
1178.29	0.290693
1179.26	0.287537
1180.22	0.284401
1181.19	0.281319
1182.15	0.278316
1183.12	0.27542
1184.08	0.272644
1185.04	0.269997
1186.01	0.267492
1186.97	0.265153
1187.94	0.263005
1188.9	0.261064
1189.86	0.259347
1190.83	0.257857
1191.79	0.256598
1192.76	0.25557
1193.72	0.254766
1194.68	0.254167
1195.65	0.253729
1196.61	0.253395
1197.58	0.253102
1198.54	0.252797
1199.51	0.252434
1200.47	0.251972
1201.43	0.251355
1202.4	0.250512
1203.36	0.249375
1204.33	0.2479
1205.29	0.246096
1206.26	0.244021
1207.22	0.241766
1208.18	0.239421
1209.15	0.237051
1210.11	0.234694
1211.08	0.232372
1212.04	0.230124
1213.01	0.228016
1213.97	0.226138
1214.93	0.224581
1215.9	0.223417
1216.86	0.222678
1217.83	0.222361
1218.79	0.222444
1219.76	0.222901
1220.72	0.223724
1221.68	0.224917
1222.65	0.22649
1223.61	0.22844
1224.58	0.23074
1225.54	0.233332
1226.51	0.236144
1227.47	0.239106
1228.43	0.242166
1229.4	0.245293
1230.36	0.248467
1231.33	0.251667
1232.29	0.254856
1233.26	0.257979
1234.22	0.260968
1235.18	0.263751
1236.15	0.266266
1237.11	0.268467
1238.08	0.270327
1239.04	0.271842
1240	0.273008
1240.97	0.273834
1241.93	0.274325
1242.9	0.274496
1243.86	0.274366
1244.83	0.273962
1245.79	0.273317
1246.75	0.272456
1247.72	0.271395
1248.68	0.27015
1249.65	0.26874
1250.61	0.267192
1251.58	0.265544
1252.54	0.263834
1253.5	0.262096
1254.47	0.260335
1255.43	0.258545
1256.4	0.2567
1257.36	0.25478
1258.33	0.252785
1259.29	0.250742
1260.25	0.248693
1261.22	0.246686
1262.18	0.244745
1263.15	0.242874
1264.11	0.241063
1265.07	0.239295
1266.04	0.237567
1267	0.235877
1267.97	0.234232
1268.93	0.232642
1269.9	0.231121
1270.86	0.229701
1271.82	0.228418
1272.79	0.227304
1273.75	0.226369
1274.72	0.225597
1275.68	0.22495
1276.64	0.224383
1277.61	0.223849
1278.57	0.223309
1279.54	0.222733
1280.5	0.222086
1281.47	0.221344
1282.43	0.220482
1283.39	0.219484
1284.36	0.218333
1285.32	0.217016
1286.29	0.215524
1287.25	0.213857
1288.22	0.212033
1289.18	0.210099
1290.14	0.208114
1291.11	0.206134
1292.07	0.204213
1293.04	0.202386
1294	0.20068
1294.97	0.19912
1295.93	0.197729
1296.89	0.196527
1297.86	0.195515
1298.82	0.19467
1299.79	0.193952
1300.75	0.193302
1301.71	0.192665
1302.68	0.192002
1303.64	0.191293
1304.61	0.190547
1305.57	0.189797
1306.54	0.189088
1307.5	0.188458
1308.46	0.187931
1309.43	0.187506
1310.39	0.187164
1311.36	0.186885
1312.32	0.186644
1313.29	0.186422
1314.25	0.186194
1315.21	0.185931
1316.18	0.185603
1317.14	0.185191
1318.11	0.184694
1319.07	0.184132
1320.04	0.18353
1321	0.182909
1321.96	0.182282
1322.93	0.181666
1323.89	0.181097
1324.86	0.180641
1325.82	0.180374
1326.79	0.180373
1327.75	0.180684
1328.71	0.181309
1329.68	0.18222
1330.64	0.183364
1331.61	0.184676
1332.57	0.186086
1333.54	0.187523
1334.5	0.188921
1335.46	0.190217
1336.43	0.191349
1337.39	0.192264
1338.36	0.19291
1339.32	0.193267
1340.29	0.193348
1341.25	0.193207
1342.21	0.192905
1343.18	0.192496
1344.14	0.192022
1345.11	0.191518
1346.07	0.191014
1347.03	0.190537
1348	0.190109
1348.96	0.189735
1349.93	0.189417
1350.89	0.189149
1351.86	0.18893
1352.82	0.188779
1353.78	0.188746
1354.75	0.188892
1355.71	0.189263
1356.68	0.189862
1357.64	0.190659
1358.61	0.191632
1359.57	0.192809
1360.53	0.194271
1361.5	0.196093
1362.46	0.198275
1363.43	0.200719
1364.39	0.203317
1365.36	0.206041
1366.32	0.208935
1367.28	0.212041
1368.25	0.21533
1369.21	0.218711
1370.18	0.222116
1371.14	0.225587
1372.1	0.229282
1373.07	0.233368
1374.03	0.237845
1375	0.242483
1375.96	0.246955
1376.92	0.251104
1377.89	0.255041
1378.85	0.259032
1379.82	0.263297
1380.78	0.267848
1381.75	0.272475
1382.71	0.276863
1383.67	0.280771
1384.64	0.284107
1385.6	0.286928
1386.57	0.289399
1387.53	0.291704
1388.5	0.29399
1389.46	0.296334
1390.42	0.298779
1391.39	0.301381
1392.35	0.304192
1393.32	0.307225
1394.28	0.310404
1395.25	0.31359
1396.21	0.316665
1397.17	0.319618
1398.14	0.322487
1399.1	0.325286
1400.07	0.327962
1401.03	0.330456
1401.99	0.332763
1402.96	0.334933
1403.92	0.337023
1404.89	0.339033
1405.85	0.340888
1406.82	0.3425
1407.78	0.34383
1408.74	0.344924
1409.71	0.345856
1410.67	0.346691
1411.64	0.347471
1412.6	0.348214
1413.57	0.348917
1414.53	0.349563
1415.49	0.350088
1416.46	0.350372
1417.42	0.350267
1418.39	0.349707
1419.35	0.348837
1420.32	0.347894
1421.28	0.347026
1422.24	0.346218
1423.21	0.34541
1424.17	0.344569
1425.14	0.343711
1426.1	0.342868
1427.07	0.342046
1428.03	0.341237
1428.99	0.340464
1429.96	0.339813
1430.92	0.33938
1431.89	0.339219
1432.85	0.339303
1433.82	0.339552
1434.78	0.339905
1435.74	0.340327
1436.71	0.340826
1437.67	0.341428
1438.64	0.342137
1439.6	0.342937
1440.57	0.343794
1441.53	0.344676
1442.49	0.345548
1443.46	0.34639
1444.42	0.347206
1445.39	0.348018
1446.35	0.348857
1447.31	0.349722
1448.28	0.350582
1449.24	0.35139
1450.21	0.352127
1451.17	0.352807
1452.14	0.353457
1453.1	0.35408
1454.06	0.354603
1455.03	0.354804
1455.99	0.354295
1456.96	0.352811
1457.92	0.350798
1458.88	0.349032
1459.85	0.347796
1460.81	0.346925
1461.78	0.346147
1462.74	0.34522
1463.71	0.343948
1464.67	0.342277
1465.63	0.340353
1466.6	0.33838
1467.56	0.336416
1468.53	0.334296
1469.49	0.331698
1470.46	0.328214
1471.42	0.323516
1472.38	0.317764
1473.35	0.311875
1474.31	0.306901
1475.28	0.303129
1476.24	0.3002
1477.21	0.297685
1478.17	0.295338
1479.13	0.293061
1480.1	0.290839
1481.06	0.288697
1482.03	0.286698
1482.99	0.284915
1483.95	0.283401
1484.92	0.282153
1485.88	0.281104
1486.85	0.280139
1487.81	0.279165
1488.78	0.278194
1489.74	0.277372
1490.7	0.276855
1491.67	0.276664
1492.63	0.276718
1493.6	0.276927
1494.56	0.277215
1495.53	0.277514
1496.49	0.277763
1497.45	0.277945
1498.42	0.278123
1499.38	0.278376
1500.35	0.278739
1501.31	0.279194
1502.28	0.279705
1503.24	0.280252
1504.2	0.28083
1505.17	0.281443
1506.13	0.28209
1507.1	0.282752
1508.06	0.283435
1509.03	0.284174
1509.99	0.284997
1510.95	0.285916
1511.92	0.286931
1512.88	0.288051
1513.85	0.289294
1514.81	0.290652
1515.78	0.292072
1516.74	0.29346
1517.7	0.294751
1518.67	0.295975
1519.63	0.297257
1520.6	0.298705
1521.56	0.300285
1522.53	0.301869
1523.49	0.303412
1524.45	0.305062
1525.42	0.307025
1526.38	0.309348
1527.35	0.311845
1528.31	0.314251
1529.27	0.316445
1530.24	0.318557
1531.2	0.320902
1532.17	0.323757
1533.13	0.327073
1534.1	0.330408
1535.06	0.333327
1536.02	0.335766
1536.99	0.338016
1537.95	0.340527
1538.92	0.343743
1539.88	0.347733
1540.85	0.35174
1541.81	0.354824
1542.77	0.357044
1543.74	0.358976
1544.7	0.360929
1545.67	0.362926
1546.63	0.36489
1547.6	0.366785
1548.56	0.368619
1549.52	0.370413
1550.49	0.37217
1551.45	0.373846
1552.42	0.375409
1553.38	0.376856
1554.34	0.378213
1555.31	0.37951
1556.27	0.380736
1557.24	0.381783
1558.2	0.382472
1559.17	0.38277
1560.13	0.382935
1561.09	0.383132
1562.06	0.383341
1563.02	0.383504
1563.99	0.383576
1564.95	0.383528
1565.91	0.383309
1566.88	0.382843
1567.84	0.382074
1568.81	0.381057
1569.77	0.38001
1570.74	0.379163
1571.7	0.378582
1572.66	0.378147
1573.63	0.377626
1574.59	0.376754
1575.56	0.375383
1576.52	0.373677
1577.49	0.37205
1578.45	0.37074
1579.41	0.36966
1580.38	0.368611
1581.34	0.367451
1582.31	0.366169
1583.27	0.364851
1584.24	0.363604
1585.2	0.362476
1586.16	0.361436
1587.13	0.360449
1588.09	0.359508
1589.06	0.358658
1590.02	0.357948
1590.98	0.357386
1591.95	0.356946
1592.91	0.356589
1593.88	0.356301
1594.84	0.356092
1595.81	0.355987
1596.77	0.356001
1597.73	0.356122
1598.7	0.356332
1599.66	0.356609
1600.63	0.356958
1601.59	0.357413
1602.56	0.358025
1603.52	0.35883
1604.48	0.35982
1605.45	0.360941
1606.41	0.362144
1607.38	0.36342
1608.34	0.364816
1609.31	0.366372
1610.27	0.368075
1611.23	0.369854
1612.2	0.37164
1613.16	0.373464
1614.13	0.375469
1615.09	0.377865
1616.06	0.380734
1617.02	0.3838
1617.98	0.386629
1618.95	0.389061
1619.91	0.391284
1620.88	0.393631
1621.84	0.396366
1622.81	0.399538
1623.77	0.402923
1624.73	0.406209
1625.7	0.409276
1626.66	0.41226
1627.63	0.415299
1628.59	0.418347
1629.56	0.421189
1630.52	0.423642
1631.48	0.425706
1632.45	0.42753
1633.41	0.429339
1634.38	0.431286
1635.34	0.433308
1636.3	0.435109
1637.27	0.436528
1638.23	0.437705
1639.2	0.438847
1640.16	0.440034
1641.12	0.441238
1642.09	0.442393
1643.05	0.443449
1644.02	0.444401
1644.98	0.445282
1645.95	0.446141
1646.91	0.446991
1647.88	0.447814
1648.84	0.448597
1649.8	0.449376
1650.77	0.450199
1651.73	0.451089
1652.7	0.451951
1653.66	0.452579
1654.62	0.452935
1655.59	0.453198
1656.55	0.453502
1657.52	0.453866
1658.48	0.454228
1659.45	0.454482
1660.41	0.454467
1661.37	0.454076
1662.34	0.453361
1663.3	0.452554
1664.27	0.451838
1665.23	0.451209
1666.19	0.450475
1667.16	0.44937
1668.12	0.447671
1669.09	0.445397
1670.05	0.442893
1671.02	0.440576
1671.98	0.438526
1672.94	0.436488
1673.91	0.434126
1674.87	0.431265
1675.84	0.428056
1676.8	0.424893
1677.77	0.422115
1678.73	0.419797
1679.69	0.41777
1680.66	0.415677
1681.62	0.412969
1682.59	0.409023
1683.55	0.403783
1684.52	0.398335
1685.48	0.393885
1686.44	0.390503
1687.41	0.387564
1688.37	0.384588
1689.34	0.381456
1690.3	0.378294
1691.27	0.375226
1692.23	0.372223
1693.19	0.369066
1694.16	0.365497
1695.12	0.361403
1696.09	0.356885
1697.05	0.352066
1698.02	0.346824
1698.98	0.340914
1699.94	0.33452
1700.91	0.328375
1701.87	0.323089
1702.84	0.318621
1703.8	0.314413
1704.77	0.309844
1705.73	0.304675
1706.69	0.29923
1707.66	0.294115
1708.62	0.289708
1709.59	0.285951
1710.55	0.282573
1711.51	0.279361
1712.48	0.276259
1713.44	0.273284
1714.41	0.270327
1715.37	0.267075
1716.34	0.263248
1717.3	0.259138
1718.26	0.255547
1719.23	0.25295
1720.19	0.251169
1721.16	0.24979
1722.12	0.248503
1723.09	0.247187
1724.05	0.245888
1725.01	0.244733
1725.98	0.243826
1726.94	0.243203
1727.91	0.242843
1728.87	0.242713
1729.84	0.242794
1730.8	0.243087
1731.76	0.243615
1732.73	0.244407
1733.69	0.245439
1734.66	0.246604
1735.62	0.247775
1736.58	0.248885
1737.55	0.249921
1738.51	0.250876
1739.48	0.251714
1740.44	0.252332
1741.41	0.252574
1742.37	0.252291
1743.33	0.251419
1744.3	0.24998
1745.26	0.248017
1746.23	0.245464
1747.19	0.242029
1748.15	0.237257
1749.12	0.230898
1750.08	0.22339
1751.05	0.215721
1752.01	0.208649
1752.98	0.202236
1753.94	0.196077
1754.9	0.189758
1755.87	0.183164
1756.83	0.176531
1757.8	0.170223
1758.76	0.164418
1759.73	0.159
1760.69	0.153762
1761.65	0.148694
1762.62	0.144048
1763.58	0.140095
1764.55	0.136867
1765.51	0.134153
1766.48	0.131674
1767.44	0.129232
1768.4	0.126757
1769.37	0.124251
1770.33	0.121691
1771.3	0.119027
1772.26	0.116306
1773.22	0.113732
1774.19	0.111511
1775.15	0.109678
1776.12	0.108088
1777.08	0.106537
1778.05	0.104873
1779.01	0.10305
1779.97	0.101134
1780.94	0.0992307
1781.9	0.0973864
1782.87	0.095565
1783.83	0.0937159
1784.8	0.091855
1785.76	0.0900694
1786.72	0.0884456
1787.69	0.0869919
1788.65	0.085613
1789.62	0.0841513
1790.58	0.0824457
1791.55	0.080462
1792.51	0.0783665
1793.47	0.0764269
1794.44	0.0747814
1795.4	0.0733782
1796.37	0.0720775
1797.33	0.0707504
1798.3	0.0693217
1799.26	0.0677893
1800.22	0.0662132
1801.19	0.0646844
1802.15	0.0632663
1803.12	0.0619715
1804.08	0.060776
1805.05	0.05965
1806.01	0.0585629
1806.97	0.0574886
1807.94	0.056399
1808.9	0.0552756
1809.87	0.054125
1810.83	0.0529781
1811.8	0.0518809
1812.76	0.0508617
1813.72	0.0499137
1814.69	0.0490082
1815.65	0.0481093
1816.62	0.0472059
1817.58	0.0463193
1818.54	0.0454866
1819.51	0.0447289
1820.47	0.0440325
1821.44	0.0433471
1822.4	0.0426194
1823.37	0.0418226
1824.33	0.040982
1825.29	0.0401517
1826.26	0.0393637
1827.22	0.0385976
1828.19	0.0377979
1829.15	0.0369311
1830.12	0.0360359
1831.08	0.0352085
1832.04	0.0345165
1833.01	0.0339515
1833.97	0.0334441
1834.94	0.0329144
1835.9	0.0323185
1836.87	0.0316732
1837.83	0.0310365
1838.79	0.0304651
1839.76	0.0299645
1840.72	0.0294849
1841.69	0.028953
1842.65	0.0283105
1843.61	0.0275628
1844.58	0.0267957
1845.54	0.0261132
1846.51	0.0255563
1847.47	0.0250919
1848.44	0.0246568
1849.4	0.0242076
1850.36	0.0237297
1851.33	0.0232348
1852.29	0.0227384
1853.26	0.0222472
1854.22	0.0217535
1855.18	0.0212506
1856.15	0.0207405
1857.11	0.0202385
1858.08	0.0197627
1859.04	0.0193188
1860.01	0.018905
1860.97	0.0185181
1861.93	0.0181619
1862.9	0.0178412
1863.86	0.0175541
1864.83	0.0172727
1865.79	0.0169505
1866.76	0.0165323
1867.72	0.0159974
1868.68	0.0153937
1869.65	0.0148191
1870.61	0.014352
1871.58	0.0140076
1872.54	0.0137503
1873.51	0.0135271
1874.47	0.0132973
1875.43	0.0130383
1876.4	0.0127445
1877.36	0.0124261
1878.33	0.0120966
1879.29	0.0117662
1880.26	0.0114398
1881.22	0.011122
1882.18	0.0108165
1883.15	0.010531
1884.11	0.0102681
1885.08	0.0100203
1886.04	0.00977075
1887.01	0.00949869
1887.97	0.00919098
1888.93	0.00885898
1889.9	0.00852907
1890.86	0.00823298
1891.83	0.00797921
1892.79	0.00775549
1893.76	0.00753364
1894.72	0.00729126
1895.68	0.00702366
1896.65	0.0067468
1897.61	0.00648782
1898.58	0.00626248
1899.54	0.00607085
1900.5	0.00589791
1901.47	0.00572592
1902.43	0.00554091
1903.4	0.00533813
1904.36	0.00512236
1905.33	0.00490472
1906.29	0.00469267
1907.25	0.00448826
1908.22	0.00428841
1909.18	0.00409141
1910.15	0.00390008
1911.11	0.00372455
1912.08	0.00357321
1913.04	0.00344607
1914	0.00333011
1914.97	0.00320488
1915.93	0.0030489
1916.9	0.00286129
1917.86	0.00265703
1918.83	0.00246108
1919.79	0.00228846
1920.75	0.00213623
1921.72	0.00199148
1922.68	0.00184578
1923.65	0.00170284
1924.61	0.00157204
1925.57	0.00145695
1926.54	0.00135305
1927.5	0.00124818
1928.47	0.00113589
1929.43	0.00101709
1930.4	0.000901997
1931.36	0.000797093
1932.32	0.000700533
1933.29	0.000604898
1934.25	0.000506491
1935.22	0.00041455
1936.18	0.000348538
1937.14	0.000323385
1938.11	0.000339031
1939.07	0.000373244
1940.04	0.000391692
1941	0.000364661
1941.97	0.00028193
1942.93	0.000167608
1943.89	6.16014e-05
1944.86	2.02656e-06
1945.82	0
1946.79	4.1604e-05
1947.75	0.000102758
1948.72	0.000161141
1949.68	0.00020656
1950.64	0.000239849
1951.61	0.000273228
1952.57	0.000317723
1953.54	0.000382781
1954.5	0.00046739
1955.47	0.00056687
1956.43	0.000676751
1957.39	0.000793159
1958.36	0.000917137
1959.32	0.00105146
1960.29	0.00119704
1961.25	0.00135019
1962.21	0.00150719
1963.18	0.00166148
1964.14	0.00181404
1965.11	0.00196478
1966.07	0.00211939
1967.04	0.00228351
1968	0.00245991
1968.96	0.0026505
1969.93	0.0028553
1970.89	0.00306782
1971.86	0.00327957
1972.82	0.00348303
1973.79	0.00367343
1974.75	0.00385368
1975.71	0.00403306
1976.68	0.00421828
1977.64	0.00441024
1978.61	0.00459859
1979.57	0.00476912
1980.54	0.00490951
1981.5	0.00501791
1982.46	0.0051046
1983.43	0.00518477
1984.39	0.00527629
1985.36	0.00538585
1986.32	0.00551343
1987.29	0.00564396
1988.25	0.00575846
1989.21	0.00583985
1990.18	0.0058786
1991.14	0.00588137
1992.11	0.005867
1993.07	0.00585929
1994.04	0.00587246
1995	0.00590938
1995.96	0.00595674
1996.93	0.00600219
1997.89	0.00603345
1998.86	0.00604761
1999.82	0.00605038
2000.79	0.00604746
2001.75	0.00604168
2002.71	0.00603017
2003.68	0.0060063
2004.64	0.00596631
2005.61	0.00591102
2006.57	0.00584912
2007.53	0.00579381
2008.5	0.00575757
2009.46	0.00574604
2010.43	0.00575733
2011.39	0.00578096
2012.36	0.00580558
2013.32	0.00581881
2014.28	0.00581488
2015.25	0.00579098
2016.21	0.00575179
2017.18	0.00570309
2018.14	0.00565341
2019.11	0.00561234
2020.07	0.00558934
2021.03	0.00558633
2022	0.0056043
2022.96	0.00563556
2023.93	0.00567451
2024.89	0.00571635
2025.86	0.00575727
2026.82	0.00580102
2027.78	0.00584865
2028.75	0.00589818
2029.71	0.00594583
2030.68	0.00598875
2031.64	0.00602597
2032.6	0.00606218
2033.57	0.00610703
2034.53	0.00617298
2035.5	0.00626189
2036.46	0.00637004
2037.42	0.00648108
2038.39	0.00657782
2039.35	0.00664491
2040.32	0.00668329
2041.28	0.00670537
2042.25	0.0067313
2043.21	0.00678125
2044.17	0.00686187
2045.14	0.0069685
2046.1	0.00708669
2047.07	0.00720304
2048.03	0.00730887
2049	0.00740326
2049.96	0.00749281
2050.93	0.00758255
2051.89	0.00767505
2052.85	0.00776967
2053.82	0.00786039
2054.78	0.00794646
2055.75	0.00802669
2056.71	0.00810316
2057.67	0.00818348
2058.64	0.00827259
2059.6	0.00837904
2060.57	0.00850496
2061.53	0.00864735
2062.49	0.00879467
2063.46	0.0089314
2064.42	0.00904509
2065.39	0.00913262
2066.35	0.00920093
2067.32	0.0092653
2068.28	0.00934237
2069.24	0.0094417
2070.21	0.00956252
2071.17	0.00969592
2072.14	0.00983149
2073.1	0.00996214
2074.07	0.0100862
2075.03	0.0102015
2075.99	0.0103092
2076.96	0.010408
2077.92	0.0104954
2078.89	0.0105681
2079.85	0.0106253
2080.82	0.010668
2081.78	0.010697
2082.74	0.0107211
2083.71	0.0107482
2084.67	0.010786
2085.64	0.0108365
2086.6	0.0108968
2087.57	0.0109552
2088.53	0.0110028
2089.49	0.011032
2090.46	0.0110425
2091.42	0.0110405
2092.39	0.0110384
2093.35	0.011049
2094.32	0.011081
2095.28	0.0111386
2096.24	0.0112147
2097.21	0.0112948
2098.17	0.0113612
2099.14	0.0114013
2100.1	0.0114188
2101.07	0.0114256
2102.03	0.0114412
2102.99	0.0114813
2103.96	0.0115479
2104.92	0.0116322
2105.89	0.0117184
2106.85	0.011795
2107.81	0.0118567
2108.78	0.0119059
2109.74	0.0119461
2110.71	0.0119815
2111.67	0.0120129
2112.64	0.0120415
2113.6	0.01207
2114.56	0.0121005
2115.53	0.0121369
2116.49	0.0121764
2117.46	0.0122177
2118.42	0.0122592
2119.39	0.0123025
2120.35	0.0123519
2121.31	0.0124101
2122.28	0.0124782
2123.24	0.0125512
2124.21	0.0126224
2125.17	0.0126807
2126.14	0.0127194
2127.1	0.0127353
2128.06	0.0127315
2129.03	0.0127189
2129.99	0.0127092
2130.96	0.0127123
2131.92	0.0127303
2132.89	0.0127571
2133.85	0.012782
2134.81	0.012798
2135.78	0.0128062
2136.74	0.0128152
2137.71	0.0128313
2138.67	0.0128571
2139.63	0.0128792
2140.6	0.0128853
2141.56	0.0128637
2142.53	0.0128164
2143.49	0.0127593
2144.45	0.012708
2145.42	0.0126735
2146.38	0.0126549
2147.35	0.0126373
2148.31	0.0126068
2149.28	0.0125535
2150.24	0.0124804
2151.2	0.0124013
2152.17	0.0123302
2153.13	0.0122788
2154.1	0.0122483
2155.06	0.0122285
2156.03	0.0122079
2156.99	0.0121723
2157.95	0.012118
2158.92	0.0120477
2159.88	0.0119695
2160.85	0.0118933
2161.81	0.0118221
2162.78	0.0117567
2163.74	0.0116943
2164.7	0.0116329
2165.67	0.0115726
2166.63	0.0115151
2167.6	0.0114606
2168.56	0.0114051
2169.53	0.0113437
2170.49	0.0112664
2171.45	0.0111732
2172.42	0.0110691
2173.38	0.010967
2174.35	0.0108817
2175.31	0.0108242
2176.28	0.0107924
2177.24	0.0107764
2178.2	0.0107575
2179.17	0.0107227
2180.13	0.0106651
2181.1	0.0105866
2182.06	0.0104983
2183.03	0.0104099
2183.99	0.0103305
2184.95	0.0102609
2185.92	0.0101993
2186.88	0.0101406
2187.85	0.010081
2188.81	0.0100213
2189.77	0.00996256
2190.74	0.00990486
2191.7	0.00984612
2192.67	0.0097844
2193.63	0.00971872
2194.59	0.00965008
2195.56	0.00958136
2196.52	0.0095166
2197.49	0.00945586
2198.45	0.0093931
2199.42	0.00932234
2200.38	0.00923675
2201.34	0.00913727
2202.31	0.00902983
2203.27	0.00892437
2204.24	0.00882876
2205.2	0.00874612
2206.17	0.00867632
2207.13	0.0086174
2208.09	0.00856745
2209.06	0.00852534
2210.02	0.00848424
2210.99	0.00843322
2211.95	0.00835937
2212.92	0.00825974
2213.88	0.0081383
2214.84	0.00801089
2215.81	0.00790128
2216.77	0.00782344
2217.74	0.00778422
2218.7	0.00777179
2219.67	0.00776923
2220.63	0.00775379
2221.59	0.00771159
2222.56	0.00764158
2223.52	0.00754878
2224.49	0.00744602
2225.45	0.00734428
2226.41	0.00724938
2227.38	0.00716352
2228.34	0.00708452
2229.31	0.00701147
2230.27	0.00693938
2231.24	0.00686732
2232.2	0.0067932
2233.16	0.00671714
2234.13	0.00664109
2235.09	0.00657386
2236.06	0.00651959
2237.02	0.00648117
2237.99	0.0064536
2238.95	0.00642511
2239.91	0.00638762
2240.88	0.00633526
2241.84	0.006273
2242.81	0.00620672
2243.77	0.00614443
2244.74	0.00609004
2245.7	0.0060406
2246.66	0.00599116
2247.63	0.00593376
2248.59	0.00586644
2249.56	0.00579017
2250.52	0.0057129
2251.49	0.00564253
2252.45	0.00558513
2253.41	0.00554156
2254.38	0.00550693
2255.34	0.00547627
2256.31	0.0054436
2257.27	0.00540692
2258.24	0.00536829
2259.2	0.00532767
2260.16	0.00528106
2261.13	0.00522748
2262.09	0.00516498
2263.06	0.00510049
2264.02	0.00503993
2264.98	0.00499329
2265.95	0.00496349
2266.91	0.00494865
2267.88	0.00494465
2268.84	0.00494671
2269.81	0.00494775
2270.77	0.0049358
2271.73	0.00490203
2272.7	0.00484142
2273.66	0.00475988
2274.63	0.00466842
2275.59	0.00458085
2276.55	0.00450525
2277.52	0.00444162
2278.48	0.00438684
2279.45	0.00434107
2280.41	0.00431117
2281.38	0.00430512
2282.34	0.00432199
2283.3	0.00434878
2284.27	0.00436673
2285.23	0.00436071
2286.2	0.00432873
2287.16	0.0042879
2288.13	0.00426292
2289.09	0.00427282
2290.05	0.00432163
2291.02	0.0043034
2291.98	0.00428516
2292.95	0.00426693
2293.91	0.00424869
2294.88	0.00423045
2295.84	0.00421221
2296.8	0.00419398
2297.77	0.00417574
2298.73	0.0041575
2299.7	0.00413926
2300.66	0.00412103
2301.62	0.00410279
2302.59	0.00408455
2303.55	0.00406631
2304.52	0.00404808
2305.48	0.00402984
2306.45	0.0040116
2307.41	0.00399336
2308.38	0.00397513
2309.34	0.00395689
2310.3	0.00393866
2311.27	0.00392042
2312.23	0.00390218
2313.2	0.00388394
2314.16	0.00386571
2315.12	0.00384747
2316.09	0.00382923
2317.05	0.00381099
2318.02	0.00379276
2318.98	0.00377452
2319.95	0.00375628
2320.91	0.00373804
2321.87	0.00371981
2322.84	0.00370157
2323.8	0.00368333
2324.77	0.0036651
2325.73	0.00364686
[truncated: 1,737 more rows]

## Sheet: BFT3_absorbance
Wavenumber (cm-1)	% absorbance
399.193	0
400.157	0.134507
401.121	0.135917
402.085	0.136633
403.05	0.135929
404.014	0.133809
404.978	0.130886
405.942	0.128137
406.906	0.126471
407.871	0.126256
408.835	0.127149
409.799	0.128355
410.763	0.129121
411.728	0.129147
412.692	0.128667
413.656	0.128141
414.62	0.127861
415.585	0.127756
416.549	0.12742
417.513	0.126324
418.477	0.124302
419.442	0.122112
420.406	0.121072
421.37	0.121966
422.334	0.124701
423.298	0.128689
424.263	0.133062
425.227	0.136761
426.191	0.138848
427.155	0.138974
428.12	0.137625
429.084	0.135852
430.048	0.134724
431.012	0.134844
431.977	0.136145
432.941	0.138042
433.905	0.139804
434.869	0.14092
435.834	0.141252
436.798	0.140947
437.762	0.140265
438.726	0.139484
439.69	0.138917
440.655	0.138915
441.619	0.139753
442.583	0.141407
443.547	0.143406
444.512	0.145007
445.476	0.145655
446.44	0.145351
447.404	0.144626
448.368	0.144181
449.333	0.144513
450.297	0.14567
451.261	0.147277
452.226	0.148782
453.19	0.149785
454.154	0.150236
455.118	0.150398
456.082	0.150669
457.047	0.151346
458.011	0.152469
458.975	0.153835
459.939	0.155196
460.904	0.156453
461.868	0.157658
462.832	0.158912
463.796	0.160266
464.76	0.161696
465.725	0.163136
466.689	0.164527
467.653	0.165828
468.617	0.166982
469.582	0.167883
470.546	0.168407
471.51	0.168503
472.474	0.168284
473.439	0.168008
474.403	0.167898
475.367	0.167983
476.331	0.168089
477.296	0.167975
478.26	0.167493
479.224	0.166688
480.188	0.165787
481.152	0.165089
482.117	0.164828
483.081	0.165077
484.045	0.165757
485.009	0.166727
485.974	0.167893
486.938	0.169248
487.902	0.170806
488.866	0.172498
489.831	0.174125
490.795	0.175403
491.759	0.17614
492.723	0.176393
493.688	0.176484
494.652	0.176818
495.616	0.177659
496.58	0.179011
497.544	0.180704
498.509	0.182553
499.473	0.184477
500.437	0.186511
501.401	0.18867
502.366	0.190825
503.33	0.192694
504.294	0.194014
505.258	0.194741
506.223	0.195125
507.187	0.195603
508.151	0.196582
509.115	0.198243
510.079	0.200474
511.044	0.202971
512.008	0.205424
512.972	0.207656
513.936	0.20966
514.901	0.211565
515.865	0.213569
516.829	0.215869
517.793	0.218593
518.758	0.221728
519.722	0.225113
520.686	0.228496
521.65	0.23163
522.615	0.234341
523.579	0.236565
524.543	0.238384
525.507	0.240015
526.471	0.241737
527.436	0.243764
528.4	0.246148
529.364	0.248794
530.328	0.251533
531.293	0.254202
532.257	0.256694
533.221	0.258992
534.185	0.261171
535.149	0.263384
536.114	0.265819
537.078	0.268632
538.042	0.271884
539.006	0.275508
539.971	0.279332
540.935	0.28318
541.899	0.286962
542.863	0.290738
543.828	0.294702
544.792	0.299081
545.756	0.304027
546.72	0.309562
547.685	0.315588
548.649	0.321973
549.613	0.328652
550.577	0.335644
551.542	0.343038
552.506	0.350931
553.47	0.359341
554.434	0.368146
555.398	0.377055
556.363	0.385612
557.327	0.393278
558.291	0.399556
559.255	0.404092
560.22	0.406716
561.184	0.407424
562.148	0.406306
563.112	0.403531
564.077	0.399364
565.041	0.39421
566.005	0.388597
566.969	0.383089
567.933	0.378153
568.898	0.374025
569.862	0.370657
570.826	0.367809
571.79	0.365185
572.755	0.362556
573.719	0.359801
574.683	0.356875
575.647	0.353768
576.612	0.350491
577.576	0.347073
578.54	0.343556
579.504	0.339972
580.468	0.33633
581.433	0.332613
582.397	0.328833
583.361	0.325081
584.325	0.321537
585.29	0.318417
586.254	0.31587
587.218	0.313928
588.182	0.312525
589.147	0.311592
590.111	0.311154
591.075	0.31137
592.039	0.312478
593.004	0.314684
593.968	0.31807
594.932	0.322566
595.896	0.327966
596.861	0.33392
597.825	0.339931
598.789	0.345398
599.753	0.349748
600.717	0.352636
601.682	0.354051
602.646	0.354253
603.61	0.353585
604.574	0.352299
605.539	0.350497
606.503	0.348196
607.467	0.345418
608.431	0.342244
609.395	0.33878
610.36	0.335089
611.324	0.331154
612.288	0.32691
613.252	0.322296
614.217	0.317299
615.181	0.311961
616.145	0.306343
617.109	0.300516
618.074	0.29455
619.038	0.288498
620.002	0.282404
620.966	0.276295
621.931	0.270188
622.895	0.264118
623.859	0.258159
624.823	0.25242
625.788	0.247014
626.752	0.242009
627.716	0.237406
628.68	0.23316
629.644	0.229209
630.609	0.225514
631.573	0.22207
632.537	0.218888
633.501	0.215983
634.466	0.213352
635.43	0.210978
636.394	0.208829
637.358	0.206887
638.322	0.205145
639.287	0.203605
640.251	0.202261
641.215	0.20109
642.179	0.200046
643.144	0.199087
644.108	0.198196
645.072	0.197388
646.036	0.196699
647.001	0.196146
647.965	0.195703
648.929	0.195298
649.893	0.194852
650.858	0.194331
651.822	0.193764
652.786	0.193223
653.75	0.192776
654.715	0.19245
655.679	0.192219
656.643	0.192034
657.607	0.19186
658.572	0.191697
659.536	0.191564
660.5	0.191468
661.464	0.191381
662.428	0.19126
663.393	0.191072
664.357	0.190807
665.321	0.190466
666.285	0.190051
667.25	0.189569
668.214	0.189065
669.178	0.188623
670.142	0.188278
671.106	0.187983
672.071	0.187678
673.035	0.187315
673.999	0.186866
674.963	0.186333
675.928	0.185754
676.892	0.185201
677.856	0.184745
678.82	0.184418
679.785	0.184207
680.749	0.184063
681.713	0.183927
682.677	0.183753
683.641	0.183529
684.606	0.183267
685.57	0.182997
686.534	0.182733
687.499	0.182469
688.463	0.182175
689.427	0.181831
690.391	0.181447
691.355	0.181074
692.32	0.180777
693.284	0.180597
694.248	0.180522
695.212	0.180483
696.177	0.180398
697.141	0.18021
698.105	0.179924
699.069	0.179592
700.034	0.179273
700.998	0.179001
701.962	0.178762
702.926	0.178517
703.89	0.17823
704.855	0.17789
705.819	0.17751
706.783	0.177111
707.747	0.176717
708.712	0.176344
709.676	0.176017
710.64	0.175759
711.604	0.175585
712.568	0.175482
713.533	0.175413
714.497	0.175334
715.461	0.175229
716.426	0.175125
717.39	0.175075
718.354	0.17511
719.318	0.175197
720.282	0.175235
721.247	0.175097
722.211	0.174697
723.175	0.174027
724.139	0.173142
725.104	0.172117
726.068	0.171009
727.032	0.169853
727.996	0.168671
728.961	0.167488
729.925	0.166338
730.889	0.16525
731.853	0.164236
732.817	0.163289
733.782	0.162387
734.746	0.161512
735.71	0.160658
736.674	0.159828
737.639	0.159024
738.603	0.158238
739.567	0.157462
740.531	0.156687
741.495	0.155918
742.46	0.155163
743.424	0.154434
744.388	0.153727
745.352	0.15303
746.317	0.152316
747.281	0.151561
748.245	0.150761
749.209	0.149927
750.174	0.1491
751.138	0.148322
752.102	0.147623
753.066	0.146999
754.031	0.146406
754.995	0.145783
755.959	0.145075
756.923	0.144265
757.888	0.14338
758.852	0.142473
759.816	0.141597
760.78	0.140784
761.744	0.140028
762.709	0.139314
763.673	0.138621
764.637	0.137943
765.601	0.137285
766.566	0.136652
767.53	0.136045
768.494	0.135449
769.458	0.134847
770.423	0.134216
771.387	0.13354
772.351	0.132815
773.315	0.132043
774.279	0.131245
775.244	0.130445
776.208	0.129663
777.172	0.128906
778.136	0.128163
779.101	0.127416
780.065	0.126665
781.029	0.125931
781.993	0.125254
782.958	0.124664
783.922	0.124157
784.886	0.123682
785.85	0.123171
786.814	0.122574
787.779	0.121881
788.743	0.121131
789.707	0.120367
790.671	0.119618
791.636	0.118879
792.6	0.118133
793.564	0.11737
794.528	0.116615
795.493	0.115905
796.457	0.115275
797.421	0.114728
798.385	0.114236
799.35	0.113754
800.314	0.113244
801.278	0.112692
802.242	0.112104
803.207	0.111505
804.171	0.110924
805.135	0.11038
806.099	0.109887
807.063	0.109446
808.028	0.109054
808.992	0.108708
809.956	0.108409
810.92	0.108158
811.885	0.107951
812.849	0.107771
813.813	0.107582
814.777	0.107341
815.741	0.107011
816.706	0.106582
817.67	0.106077
818.634	0.105542
819.598	0.105029
820.563	0.104574
821.527	0.104187
822.491	0.103868
823.455	0.103609
824.42	0.103408
825.384	0.103268
826.348	0.10318
827.312	0.103127
828.277	0.103091
829.241	0.103074
830.205	0.103104
831.169	0.103226
832.134	0.103476
833.098	0.103854
834.062	0.104324
835.026	0.104838
835.99	0.10536
836.955	0.105893
837.919	0.106469
838.883	0.10712
839.847	0.107855
840.812	0.108647
841.776	0.109451
842.74	0.110233
843.704	0.110984
844.668	0.11172
845.633	0.112461
846.597	0.11321
847.561	0.113949
848.525	0.114647
849.49	0.11529
850.454	0.115892
851.418	0.116498
852.382	0.117165
853.347	0.117949
854.311	0.118888
855.275	0.12001
856.239	0.121332
857.204	0.122872
858.168	0.124645
859.132	0.12666
860.096	0.128923
861.061	0.131448
862.025	0.134253
862.989	0.137341
863.953	0.140682
864.917	0.144192
865.882	0.147753
866.846	0.151237
867.81	0.154532
868.774	0.15752
869.739	0.160043
870.703	0.161882
871.667	0.162795
872.631	0.162632
873.596	0.161432
874.56	0.159457
875.524	0.157082
876.488	0.154613
877.452	0.152148
878.417	0.149537
879.381	0.146519
880.345	0.142906
881.309	0.138731
882.274	0.134269
883.238	0.129921
884.202	0.126052
885.166	0.122878
886.131	0.120443
887.095	0.118668
888.059	0.117425
889.023	0.116586
889.987	0.116042
890.952	0.115704
891.916	0.115494
892.88	0.115362
893.844	0.115284
894.809	0.115266
895.773	0.115321
896.737	0.115461
897.701	0.115679
898.666	0.115958
899.63	0.116271
900.594	0.116595
901.558	0.116918
902.523	0.117234
903.487	0.117552
904.451	0.117894
905.415	0.118293
906.38	0.118781
907.344	0.119378
908.308	0.120077
909.272	0.120844
910.236	0.121636
911.201	0.122412
912.165	0.12316
913.129	0.123893
914.093	0.124648
915.058	0.125469
916.022	0.126395
916.986	0.127448
917.95	0.12863
918.914	0.129924
919.879	0.1313
920.843	0.132718
921.807	0.134145
922.771	0.13556
923.736	0.136964
924.7	0.138381
925.664	0.139853
926.628	0.141425
927.593	0.143134
928.557	0.145001
929.521	0.147025
930.485	0.149192
931.449	0.151479
932.414	0.153868
933.378	0.156345
934.342	0.158902
935.307	0.161531
936.271	0.16422
937.235	0.16695
938.199	0.169707
939.163	0.172489
940.128	0.175305
941.092	0.178179
942.056	0.181135
943.02	0.184188
943.985	0.187339
944.949	0.190583
945.913	0.193911
946.877	0.197321
947.841	0.200815
948.806	0.204394
949.77	0.208061
950.734	0.211812
951.698	0.21564
952.663	0.219525
953.627	0.22343
954.591	0.227297
955.555	0.231047
956.52	0.234583
957.484	0.237793
958.448	0.240565
959.412	0.242798
960.376	0.244416
961.341	0.245404
962.305	0.245825
963.269	0.245815
964.234	0.245574
965.198	0.245311
966.162	0.245226
967.126	0.245475
968.09	0.246175
969.055	0.247408
970.019	0.249223
970.983	0.251638
971.947	0.254633
972.912	0.258153
973.876	0.262123
974.84	0.266458
975.804	0.271093
976.769	0.275989
977.733	0.281122
978.697	0.286488
979.661	0.292083
980.625	0.297894
981.59	0.303894
982.554	0.310033
983.518	0.316245
984.482	0.322457
985.447	0.328608
986.411	0.334675
987.375	0.340677
988.339	0.346677
989.303	0.352741
990.268	0.358914
991.232	0.365203
992.196	0.371577
993.16	0.377996
994.125	0.384429
995.089	0.390872
996.053	0.397322
997.017	0.403765
997.982	0.410162
998.946	0.416464
999.91	0.422634
1000.87	0.428657
1001.84	0.43455
1002.8	0.440332
1003.77	0.446005
1004.73	0.451561
1005.7	0.456995
1006.66	0.462317
1007.62	0.467557
1008.59	0.472739
1009.55	0.477855
1010.52	0.482854
1011.48	0.487666
1012.45	0.492222
1013.41	0.496489
1014.37	0.500477
1015.34	0.504217
1016.3	0.507742
1017.27	0.511073
1018.23	0.514195
1019.2	0.517066
1020.16	0.519624
1021.12	0.521815
1022.09	0.523602
1023.05	0.524997
1024.02	0.526056
1024.98	0.526848
1025.94	0.527427
1026.91	0.52781
1027.87	0.527972
1028.84	0.527871
1029.8	0.527469
1030.77	0.526763
1031.73	0.525768
1032.69	0.524513
1033.66	0.523035
1034.62	0.521365
1035.59	0.51953
1036.55	0.517551
1037.52	0.515437
1038.48	0.513189
1039.44	0.510812
1040.41	0.508314
1041.37	0.505731
1042.34	0.503101
1043.3	0.50046
1044.27	0.497835
1045.23	0.49524
1046.19	0.492695
1047.16	0.490234
1048.12	0.487894
1049.09	0.4857
1050.05	0.483642
1051.02	0.481679
1051.98	0.479759
1052.94	0.477847
1053.91	0.475946
1054.87	0.474075
1055.84	0.472244
1056.8	0.470433
1057.76	0.468604
1058.73	0.466723
1059.69	0.464797
1060.66	0.462857
1061.62	0.460939
1062.59	0.45904
1063.55	0.457116
1064.51	0.455107
1065.48	0.453
1066.44	0.450849
1067.41	0.448764
1068.37	0.446855
1069.34	0.445173
1070.3	0.443701
1071.26	0.442367
1072.23	0.441089
1073.19	0.439813
1074.16	0.438505
1075.12	0.43714
1076.09	0.435688
1077.05	0.434135
1078.01	0.432489
1078.98	0.430798
1079.94	0.429132
1080.91	0.42755
1081.87	0.426073
1082.83	0.424676
1083.8	0.423317
1084.76	0.421968
1085.73	0.420625
1086.69	0.419328
1087.65	0.418135
1088.62	0.417103
1089.58	0.41626
1090.55	0.415606
1091.51	0.415102
1092.48	0.414685
1093.44	0.414297
1094.4	0.413894
1095.37	0.413464
1096.33	0.413012
1097.3	0.412551
1098.26	0.412088
1099.23	0.41162
1100.19	0.411131
1101.15	0.410621
1102.12	0.410083
1103.08	0.409514
1104.05	0.408909
1105.01	0.408262
1105.98	0.407577
1106.94	0.406868
1107.9	0.406158
1108.87	0.405456
1109.83	0.404754
1110.8	0.40402
1111.76	0.403216
1112.72	0.402303
1113.69	0.401253
1114.65	0.400042
1115.62	0.398632
1116.58	0.396976
1117.55	0.395024
1118.51	0.392758
1119.47	0.390188
1120.44	0.38736
1121.4	0.384316
1122.37	0.381082
1123.33	0.377646
1124.3	0.373976
1125.26	0.370028
1126.22	0.365767
1127.19	0.361175
1128.15	0.356253
1129.12	0.351022
1130.08	0.345546
1131.05	0.339918
1132.01	0.334265
1132.97	0.328708
1133.94	0.323336
1134.9	0.318186
1135.87	0.313239
1136.83	0.308452
1137.8	0.303769
1138.76	0.299161
1139.72	0.29462
1140.69	0.29016
1141.65	0.285798
1142.62	0.281556
1143.58	0.277436
1144.55	0.273434
1145.51	0.269532
1146.47	0.265711
1147.44	0.261953
1148.4	0.258252
1149.37	0.25461
1150.33	0.251036
1151.3	0.247534
1152.26	0.244111
1153.22	0.240773
1154.19	0.237531
1155.15	0.234407
1156.12	0.231419
1157.08	0.228573
1158.04	0.22584
1159.01	0.223169
1159.97	0.220496
1160.94	0.217771
1161.9	0.214977
1162.87	0.212128
1163.83	0.20926
1164.79	0.206408
1165.76	0.203597
1166.72	0.200835
1167.69	0.198126
1168.65	0.195467
1169.62	0.19285
1170.58	0.190266
1171.54	0.187702
1172.51	0.185156
1173.47	0.18264
1174.44	0.180174
1175.4	0.177779
1176.37	0.175457
1177.33	0.173198
1178.29	0.170987
1179.26	0.168817
1180.22	0.166703
1181.19	0.164664
1182.15	0.162725
1183.12	0.160899
1184.08	0.159193
1185.04	0.157616
1186.01	0.156184
1186.97	0.154917
1187.94	0.153828
1188.9	0.152918
1189.86	0.152177
1190.83	0.15159
1191.79	0.151149
1192.76	0.15085
1193.72	0.150689
1194.68	0.150655
1195.65	0.150727
1196.61	0.150875
1197.58	0.15106
1198.54	0.151237
1199.51	0.151355
1200.47	0.151358
1201.43	0.151191
1202.4	0.150817
1203.36	0.150218
1204.33	0.149397
1205.29	0.148382
1206.26	0.147208
1207.22	0.145917
1208.18	0.144555
1209.15	0.143169
1210.11	0.141798
1211.08	0.140479
1212.04	0.139241
1213.01	0.138109
1213.97	0.137118
1214.93	0.136308
1215.9	0.135719
1216.86	0.135386
1217.83	0.135321
1218.79	0.135522
1219.76	0.13597
1220.72	0.136652
1221.68	0.137554
1222.65	0.13867
1223.61	0.139984
1224.58	0.141465
1225.54	0.143076
1226.51	0.144779
1227.47	0.146545
1228.43	0.148362
1229.4	0.15022
1230.36	0.152107
1231.33	0.153999
1232.29	0.155858
1233.26	0.15764
1234.22	0.1593
1235.18	0.160789
1236.15	0.162071
1237.11	0.163115
1238.08	0.163904
1239.04	0.164442
1240	0.164741
1240.97	0.164819
1241.93	0.164691
1242.9	0.164367
1243.86	0.163853
1244.83	0.163157
1245.79	0.162292
1246.75	0.161274
1247.72	0.160119
1248.68	0.158852
1249.65	0.157497
1250.61	0.156088
1251.58	0.154646
1252.54	0.153194
1253.5	0.151737
1254.47	0.150273
1255.43	0.148793
1256.4	0.147288
1257.36	0.145757
1258.33	0.144206
1259.29	0.14266
1260.25	0.141145
1261.22	0.139693
1262.18	0.138323
1263.15	0.137033
1264.11	0.135805
1265.07	0.134616
1266.04	0.133445
1267	0.132286
1267.97	0.131151
1268.93	0.130061
1269.9	0.129038
1270.86	0.128105
1271.82	0.127274
1272.79	0.126557
1273.75	0.125958
1274.72	0.125469
1275.68	0.12507
1276.64	0.124729
1277.61	0.124403
1278.57	0.124057
1279.54	0.123665
1280.5	0.12322
1281.47	0.122722
1282.43	0.12217
1283.39	0.121548
1284.36	0.12083
1285.32	0.119994
1286.29	0.119034
1287.25	0.117963
1288.22	0.116814
1289.18	0.115624
1290.14	0.114417
1291.11	0.113215
1292.07	0.112035
1293.04	0.1109
1294	0.109842
1294.97	0.108897
1295.93	0.108087
1296.89	0.107415
1297.86	0.106865
1298.82	0.106412
1299.79	0.106032
1300.75	0.105713
1301.71	0.105451
1302.68	0.105243
1303.64	0.105086
1304.61	0.10497
1305.57	0.104886
1306.54	0.104829
1307.5	0.104803
1308.46	0.104811
1309.43	0.104861
1310.39	0.104956
1311.36	0.105092
1312.32	0.105261
1313.29	0.105448
1314.25	0.105639
1315.21	0.105816
1316.18	0.105957
1317.14	0.106035
1318.11	0.10602
1319.07	0.105889
1320.04	0.105644
1321	0.105307
1321.96	0.104926
1322.93	0.104554
1323.89	0.104242
1324.86	0.104031
1325.82	0.103952
1326.79	0.10403
1327.75	0.104279
1328.71	0.104703
1329.68	0.10529
1330.64	0.10601
1331.61	0.106815
1332.57	0.10765
1333.54	0.108464
1334.5	0.109214
1335.46	0.109875
1336.43	0.110422
1337.39	0.110829
1338.36	0.111068
1339.32	0.11112
1340.29	0.110992
1341.25	0.110718
1342.21	0.110346
1343.18	0.109915
1344.14	0.109452
1345.11	0.108964
1346.07	0.108444
1347.03	0.107877
1348	0.107258
1348.96	0.106596
1349.93	0.105927
1350.89	0.10529
1351.86	0.104723
1352.82	0.104254
1353.78	0.103906
1354.75	0.103695
1355.71	0.103626
1356.68	0.103697
1357.64	0.103899
1358.61	0.104247
1359.57	0.104794
1360.53	0.105624
1361.5	0.106805
1362.46	0.108322
1363.43	0.110079
1364.39	0.111974
1365.36	0.113982
1366.32	0.116147
1367.28	0.118507
1368.25	0.121039
1369.21	0.123662
1370.18	0.12631
1371.14	0.129009
1372.1	0.131889
1373.07	0.135102
1374.03	0.13867
1375	0.142421
1375.96	0.146088
1376.92	0.149529
1377.89	0.152814
1378.85	0.156142
1379.82	0.159682
1380.78	0.163443
1381.75	0.167263
1382.71	0.170927
1383.67	0.174305
1384.64	0.177419
1385.6	0.180407
1386.57	0.18341
1387.53	0.18646
1388.5	0.18948
1389.46	0.192404
1390.42	0.195274
1391.39	0.198236
1392.35	0.201453
1393.32	0.205017
1394.28	0.208878
1395.25	0.212869
1396.21	0.216836
1397.17	0.220731
1398.14	0.224574
1399.1	0.228334
1400.07	0.231914
1401.03	0.235231
1401.99	0.238298
1402.96	0.241214
1403.92	0.24408
1404.89	0.246898
1405.85	0.249554
1406.82	0.251915
1407.78	0.253953
1408.74	0.255759
1409.71	0.257466
1410.67	0.259141
1411.64	0.26075
1412.6	0.262203
1413.57	0.263432
1414.53	0.264447
1415.49	0.265294
1416.46	0.266015
1417.42	0.266599
1418.39	0.266982
1419.35	0.267108
1420.32	0.26698
1421.28	0.266634
1422.24	0.266093
1423.21	0.265383
1424.17	0.26456
1425.14	0.263711
1426.1	0.262931
1427.07	0.262275
1428.03	0.261763
1428.99	0.261396
1429.96	0.261173
1430.92	0.261084
1431.89	0.261102
1432.85	0.261184
1433.82	0.261291
1434.78	0.261404
1435.74	0.261538
1436.71	0.261744
1437.67	0.262068
1438.64	0.262526
1439.6	0.263108
1440.57	0.263797
1441.53	0.264579
1442.49	0.265432
1443.46	0.266327
1444.42	0.267245
1445.39	0.268172
1446.35	0.2691
1447.31	0.270007
1448.28	0.270847
1449.24	0.271561
1450.21	0.272124
1451.17	0.272552
1452.14	0.272878
1453.1	0.273124
1454.06	0.273277
1455.03	0.273247
1455.99	0.272872
1456.96	0.272063
1457.92	0.271056
1458.88	0.270214
1459.85	0.269659
1460.81	0.269335
1461.78	0.269165
1462.74	0.269107
1463.71	0.269123
1464.67	0.269137
1465.63	0.269038
1466.6	0.268743
1467.56	0.268205
1468.53	0.267382
1469.49	0.266167
1470.46	0.264363
1471.42	0.261754
1472.38	0.258317
1473.35	0.25446
1474.31	0.250786
1475.28	0.247556
1476.24	0.244647
1477.21	0.241847
1478.17	0.239021
1479.13	0.236127
1480.1	0.233186
1481.06	0.230274
1482.03	0.227504
1482.99	0.224998
1483.95	0.222831
1484.92	0.220997
1485.88	0.21942
1486.85	0.217984
1487.81	0.216607
1488.78	0.215323
1489.74	0.214274
1490.7	0.213568
1491.67	0.213181
1492.63	0.213017
1493.6	0.213004
1494.56	0.213115
1495.53	0.213339
1496.49	0.213656
1497.45	0.214015
1498.42	0.214349
1499.38	0.214621
1500.35	0.214838
1501.31	0.215025
1502.28	0.215209
1503.24	0.215429
1504.2	0.215745
1505.17	0.216239
1506.13	0.216947
1507.1	0.217702
1508.06	0.218237
1509.03	0.218537
1509.99	0.218761
1510.95	0.219025
1511.92	0.219377
1512.88	0.219851
1513.85	0.220482
1514.81	0.221283
1515.78	0.222212
1516.74	0.223168
1517.7	0.22407
1518.67	0.224947
1519.63	0.225954
1520.6	0.227244
1521.56	0.228799
1522.53	0.230434
1523.49	0.232044
1524.45	0.233754
1525.42	0.235796
1526.38	0.23825
1527.35	0.240934
1528.31	0.243577
1529.27	0.246093
1530.24	0.248735
1531.2	0.252018
1532.17	0.25639
1533.13	0.261711
1534.1	0.267125
1535.06	0.271752
1536.02	0.275387
1536.99	0.278469
1537.95	0.281731
1538.92	0.285871
1539.88	0.290917
1540.85	0.295513
1541.81	0.298105
1542.77	0.298911
1543.74	0.29899
1544.7	0.298933
1545.67	0.298861
1546.63	0.298748
1547.6	0.298592
1548.56	0.298438
1549.52	0.298336
1550.49	0.298303
1551.45	0.298319
1552.42	0.298358
1553.38	0.298405
1554.34	0.298472
1555.31	0.298557
1556.27	0.29862
1557.24	0.298534
1558.2	0.298129
1559.17	0.297442
1560.13	0.296752
1561.09	0.296179
1562.06	0.295658
1563.02	0.295104
1563.99	0.294486
1564.95	0.293801
1565.91	0.293063
1566.88	0.292277
1567.84	0.29145
1568.81	0.290613
1569.77	0.289842
1570.74	0.289197
1571.7	0.288666
1572.66	0.288145
1573.63	0.287447
1574.59	0.286314
1575.56	0.284517
1576.52	0.282085
1577.49	0.27935
1578.45	0.276585
1579.41	0.273755
1580.38	0.270666
1581.34	0.267176
1582.31	0.263324
1583.27	0.259315
1584.24	0.255405
1585.2	0.251748
1586.16	0.248339
1587.13	0.245118
1588.09	0.242057
1589.06	0.239195
1590.02	0.236582
1590.98	0.234226
1591.95	0.2321
1592.91	0.230174
1593.88	0.228443
1594.84	0.226923
1595.81	0.225629
1596.77	0.224561
1597.73	0.223711
1598.7	0.223066
1599.66	0.222608
1600.63	0.222323
1601.59	0.2222
1602.56	0.222254
1603.52	0.222509
1604.48	0.222987
1605.45	0.22369
1606.41	0.22463
1607.38	0.225837
1608.34	0.227349
1609.31	0.229141
1610.27	0.231094
1611.23	0.23305
1612.2	0.23493
1613.16	0.236825
1614.13	0.239004
1615.09	0.241828
1616.06	0.245415
1617.02	0.249325
1617.98	0.252869
1618.95	0.25579
1619.91	0.258378
1620.88	0.26113
1621.84	0.264436
1622.81	0.268363
1623.77	0.272572
1624.73	0.276596
1625.7	0.280274
1626.66	0.283811
1627.63	0.287445
1628.59	0.291134
1629.56	0.294581
1630.52	0.297513
1631.48	0.299909
1632.45	0.302001
1633.41	0.304176
1634.38	0.306785
1635.34	0.309823
1636.3	0.312725
1637.27	0.314948
1638.23	0.316539
1639.2	0.317836
1640.16	0.319059
1641.12	0.320247
1642.09	0.321367
1643.05	0.32241
1644.02	0.323449
1644.98	0.32464
1645.95	0.32608
1646.91	0.327608
1647.88	0.328897
1648.84	0.32979
1649.8	0.330368
1650.77	0.330827
1651.73	0.331416
1652.7	0.332358
1653.66	0.33355
1654.62	0.334567
1655.59	0.335229
1656.55	0.335656
1657.52	0.33599
1658.48	0.336289
1659.45	0.336535
1660.41	0.336651
1661.37	0.336534
1662.34	0.336153
1663.3	0.335589
1664.27	0.334954
1665.23	0.334278
1666.19	0.333485
1667.16	0.332436
1668.12	0.331009
1669.09	0.329207
1670.05	0.327222
1671.02	0.325263
1671.98	0.323355
1672.94	0.321327
1673.91	0.318965
1674.87	0.316167
1675.84	0.313061
1676.8	0.309953
1677.77	0.307119
1678.73	0.304634
1679.69	0.302382
1680.66	0.300083
1681.62	0.297266
1682.59	0.293383
1683.55	0.288355
1684.52	0.283111
1685.48	0.278707
1686.44	0.2752
1687.41	0.272037
1688.37	0.268793
1689.34	0.265386
1690.3	0.261955
1691.27	0.258637
1692.23	0.255396
1693.19	0.252005
1694.16	0.248193
1695.12	0.24384
1696.09	0.239076
1697.05	0.234081
1698.02	0.22879
1698.98	0.222952
1699.94	0.216666
1700.91	0.210558
1701.87	0.205194
1702.84	0.200566
1703.8	0.196176
1704.77	0.191456
1705.73	0.186199
1706.69	0.180719
1707.66	0.175575
1708.62	0.171087
1709.59	0.167167
1710.55	0.163536
1711.51	0.160002
1712.48	0.156543
1713.44	0.15321
1714.41	0.149944
1715.37	0.146474
1716.34	0.142544
1717.3	0.13839
1718.26	0.134704
1719.23	0.131858
1720.19	0.129651
1721.16	0.127687
1722.12	0.12569
1723.09	0.123584
1724.05	0.12145
1725.01	0.119414
1725.98	0.117547
1726.94	0.115843
1727.91	0.114269
1728.87	0.112818
1729.84	0.111499
1730.8	0.110284
1731.76	0.109082
1732.73	0.107799
1733.69	0.106472
1734.66	0.105294
1735.62	0.104406
1736.58	0.103773
1737.55	0.103269
1738.51	0.102785
1739.48	0.102272
1740.44	0.101731
1741.41	0.101172
1742.37	0.100583
1743.33	0.0999244
1744.3	0.0991654
1745.26	0.098292
1746.23	0.0972809
1747.19	0.0960546
1748.15	0.0944854
1749.12	0.0924925
1750.08	0.0901815
1751.05	0.0878234
1752.01	0.0856276
1752.98	0.083605
1753.94	0.081627
1754.9	0.0795623
1755.87	0.0773791
1756.83	0.0751609
1757.8	0.0730398
1758.76	0.071086
1759.73	0.0692663
1760.69	0.0675055
1761.65	0.0657845
1762.62	0.0641744
1763.58	0.0627617
1764.55	0.0615644
1765.51	0.0605229
1766.48	0.0595541
1767.44	0.0585978
1768.4	0.0576289
1769.37	0.0566327
1770.33	0.0555761
1771.3	0.0544234
1772.26	0.0532002
1773.22	0.0520245
1774.19	0.0510138
1775.15	0.0501923
1776.12	0.0494951
1777.08	0.0488298
1778.05	0.0481279
1779.01	0.0473682
1779.97	0.0465791
1780.94	0.045805
1781.9	0.0450608
1782.87	0.0443307
1783.83	0.0435929
1784.8	0.0428556
1785.76	0.0421581
1786.72	0.041533
1787.69	0.0409788
1788.65	0.0404515
1789.62	0.0398825
1790.58	0.0392082
1791.55	0.0384203
1792.51	0.0375977
1793.47	0.036852
1794.44	0.0362347
1795.4	0.0357195
1796.37	0.0352467
1797.33	0.0347611
1798.3	0.0342322
1799.26	0.0336523
1800.22	0.0330386
1801.19	0.0324198
1802.15	0.0318184
1803.12	0.031244
1804.08	0.0306981
1805.05	0.0301797
1806.01	0.0296869
1806.97	0.0292142
1807.94	0.0287546
1808.9	0.0282973
1809.87	0.0278365
1810.83	0.0273736
1811.8	0.0269164
1812.76	0.0264706
1813.72	0.0260339
1814.69	0.0255961
1815.65	0.0251484
1816.62	0.0246914
1817.58	0.0242406
1818.54	0.0238176
1819.51	0.0234357
1820.47	0.0230936
1821.44	0.0227693
1822.4	0.022438
1823.37	0.022083
1824.33	0.0217084
1825.29	0.0213327
1826.26	0.0209695
1827.22	0.0206137
1828.19	0.020244
1829.15	0.0198419
1830.12	0.0194169
1831.08	0.0190039
1832.04	0.0186303
1833.01	0.0182987
1833.97	0.0179846
1834.94	0.0176605
1835.9	0.0173135
1836.87	0.0169585
1837.83	0.0166274
1838.79	0.0163444
1839.76	0.01611
1840.72	0.0158942
1841.69	0.0156575
1842.65	0.015361
1843.61	0.0149973
1844.58	0.0146014
1845.54	0.0142294
1846.51	0.0139109
1847.47	0.013639
1848.44	0.0133856
1849.4	0.0131261
1850.36	0.0128501
1851.33	0.0125617
1852.29	0.0122753
1853.26	0.0120024
1854.22	0.0117467
1855.18	0.0115075
1856.15	0.0112799
1857.11	0.011058
1858.08	0.0108375
1859.04	0.0106152
1860.01	0.010391
1860.97	0.0101702
1861.93	0.00996579
1862.9	0.00978728
1863.86	0.00963651
1864.83	0.00950023
1865.79	0.00935329
1866.76	0.00916497
1867.72	0.00891763
1868.68	0.00862588
1869.65	0.00833301
1870.61	0.00807983
1871.58	0.00788008
1872.54	0.00772233
1873.51	0.00758472
1874.47	0.00744589
1875.43	0.00729392
1876.4	0.00712515
1877.36	0.00694393
1878.33	0.00675957
1879.29	0.00657971
1880.26	0.00640742
1881.22	0.00624143
1882.18	0.00608234
1883.15	0.00593083
1884.11	0.00579178
1885.08	0.00566657
1886.04	0.00554888
1887.01	0.00542742
1887.97	0.00528671
1888.93	0.00512108
1889.9	0.00493678
1890.86	0.00475137
1891.83	0.00457969
1892.79	0.00442675
1893.76	0.00428627
1894.72	0.00415023
1895.68	0.00401424
1896.65	0.00388259
1897.61	0.00376219
1898.58	0.00365609
1899.54	0.00356121
1900.5	0.00346763
1901.47	0.00336781
1902.43	0.00325996
1903.4	0.00314656
1904.36	0.00303192
1905.33	0.00291727
1906.29	0.0028021
1907.25	0.00268382
1908.22	0.00256433
1909.18	0.00244918
1910.15	0.00234591
1911.11	0.00226244
1912.08	0.0021982
1913.04	0.00214578
1914	0.00209148
1914.97	0.00201862
1915.93	0.0019185
1916.9	0.0017924
1917.86	0.00166009
1918.83	0.00154461
1919.79	0.00145879
1920.75	0.00139348
1921.72	0.00132877
1922.68	0.00124365
1923.65	0.00113256
1924.61	0.00100973
1925.57	0.000895619
1926.54	0.000804424
1927.5	0.000734821
1928.47	0.000675753
1929.43	0.000614256
1930.4	0.0005472
1931.36	0.000481382
1932.32	0.000427306
1933.29	0.000391766
1934.25	0.000369862
1935.22	0.000352249
1936.18	0.000329137
1937.14	0.000299185
1938.11	0.000265568
1939.07	0.000235021
1940.04	0.000211269
1941	0.000191853
1941.97	0.00017184
1942.93	0.000146925
1943.89	0.000115812
1944.86	8.03471e-05
1945.82	4.61638e-05
1946.79	1.75238e-05
1947.75	0
1948.72	1.02818e-06
1949.68	2.49594e-05
1950.64	7.17193e-05
1951.61	0.000135213
1952.57	0.00020425
1953.54	0.0002653
1954.5	0.000310332
1955.47	0.000338629
1956.43	0.000360131
1957.39	0.000389099
1958.36	0.000436604
1959.32	0.000506431
1960.29	0.000593573
1961.25	0.000687003
1962.21	0.000778556
1963.18	0.000865847
1964.14	0.00095129
1965.11	0.00103988
1966.07	0.00113654
1967.04	0.00124006
1968	0.00134924
1968.96	0.00146279
1969.93	0.0015813
1970.89	0.001708
1971.86	0.00184277
1972.82	0.00198263
1973.79	0.00212503
1974.75	0.00226685
1975.71	0.00240686
1976.68	0.00254385
1977.64	0.00267284
1978.61	0.00278875
1979.57	0.00288421
1980.54	0.00295726
1981.5	0.00301412
1982.46	0.00306545
1983.43	0.00312234
1984.39	0.00318988
1985.36	0.00326744
1986.32	0.00334872
1987.29	0.00342633
1988.25	0.0034952
1989.21	0.00355285
1990.18	0.00359684
1991.14	0.00362518
1992.11	0.00363423
1993.07	0.00362642
1994.04	0.00360866
1995	0.00358838
1995.96	0.00357559
1996.93	0.00357152
1997.89	0.00357626
1998.86	0.00358282
1999.82	0.00358754
2000.79	0.00358795
2001.75	0.00358389
2002.71	0.00357555
2003.68	0.00356033
2004.64	0.0035345
2005.61	0.00349365
2006.57	0.00343725
2007.53	0.00337024
2008.5	0.00330509
2009.46	0.00325306
2010.43	0.0032223
2011.39	0.00321209
2012.36	0.00321065
2013.32	0.00320549
2014.28	0.00318406
2015.25	0.0031421
2016.21	0.00308573
2017.18	0.00302756
2018.14	0.00297806
2019.11	0.00294547
2020.07	0.00292851
2021.03	0.00292398
2022	0.00292513
2022.96	0.00292745
2023.93	0.00292799
2024.89	0.00292601
2025.86	0.0029228
2026.82	0.00292207
2027.78	0.00292884
2028.75	0.00294437
2029.71	0.00296614
2030.68	0.00298731
2031.64	0.00299853
2032.6	0.00299472
2033.57	0.00297783
2034.53	0.00295843
2035.5	0.00294779
2036.46	0.00295651
2037.42	0.00298713
2038.39	0.0030371
2039.35	0.00309706
2040.32	0.00315772
2041.28	0.00321022
2042.25	0.00324903
2043.21	0.00327224
2044.17	0.00328229
2045.14	0.00328544
2046.1	0.00329179
2047.07	0.00331
2048.03	0.00334513
2049	0.00339459
2049.96	0.00344852
2050.93	0.00349617
2051.89	0.00353074
2052.85	0.00355339
2053.82	0.00357166
2054.78	0.0035975
2055.75	0.00363709
2056.71	0.00369047
2057.67	0.00375202
2058.64	0.00381172
2059.6	0.00386266
2060.57	0.00390296
2061.53	0.00393577
2062.49	0.00396667
2063.46	0.0040008
2064.42	0.00404178
2065.39	0.00409156
2066.35	0.00415075
2067.32	0.00422001
2068.28	0.00429431
2069.24	0.0043674
2070.21	0.00442921
2071.17	0.00447217
2072.14	0.00449385
2073.1	0.00449857
2074.07	0.00449763
2075.03	0.00450174
2075.99	0.00451654
2076.96	0.00454143
2077.92	0.0045688
2078.89	0.00458924
2079.85	0.00459719
2080.82	0.00459568
2081.78	0.0045898
2082.74	0.00458644
2083.71	0.00458685
2084.67	0.00458978
2085.64	0.00458834
2086.6	0.00457998
2087.57	0.00456598
2088.53	0.00455069
2089.49	0.00453861
2090.46	0.00453278
2091.42	0.00453074
2092.39	0.00452934
2093.35	0.00452416
2094.32	0.00451522
2095.28	0.00450438
2096.24	0.00449424
2097.21	0.00448659
2098.17	0.00448018
2099.14	0.00447254
2100.1	0.00446112
2101.07	0.00444281
2102.03	0.00441945
2102.99	0.00439486
2103.96	0.00437531
2104.92	0.0043671
2105.89	0.00437269
2106.85	0.0043934
2107.81	0.0044235
2108.78	0.00445682
2109.74	0.00448887
2110.71	0.00451653
2111.67	0.00454229
2112.64	0.00456873
2113.6	0.00459766
2114.56	0.00462791
2115.53	0.00465502
2116.49	0.00467327
2117.46	0.00467837
2118.42	0.00467087
2119.39	0.00465709
2120.35	0.00464518
2121.31	0.00464276
2122.28	0.00465541
2123.24	0.00468132
2124.21	0.00471604
2125.17	0.00475202
2126.14	0.0047811
2127.1	0.00479884
2128.06	0.00480406
2129.03	0.00480102
2129.99	0.00479677
2130.96	0.00480005
2131.92	0.00481284
2132.89	0.00483127
2133.85	0.00484656
2134.81	0.00484861
2135.78	0.00483434
2136.74	0.00480807
2137.71	0.00477929
2138.67	0.00475997
2139.63	0.00475387
2140.6	0.00475852
2141.56	0.00476634
2142.53	0.00476968
2143.49	0.00476301
2144.45	0.00474435
2145.42	0.0047144
2146.38	0.00467308
2147.35	0.00462165
2148.31	0.00456271
2149.28	0.00450312
2150.24	0.00445241
2151.2	0.00441298
2152.17	0.00438434
2153.13	0.00435939
2154.1	0.00433202
2155.06	0.0042996
2156.03	0.00426528
2156.99	0.00423475
2157.95	0.00421113
2158.92	0.00419195
2159.88	0.00416899
2160.85	0.00413343
2161.81	0.00408217
2162.78	0.00402079
2163.74	0.00395885
2164.7	0.00390633
2165.67	0.00386769
2166.63	0.00383848
2167.6	0.00380927
2168.56	0.00377128
2169.53	0.00372134
2170.49	0.00366384
2171.45	0.00360888
2172.42	0.00356457
2173.38	0.00353292
2174.35	0.00350881
2175.31	0.00348344
2176.28	0.00345051
2177.24	0.00340947
2178.2	0.00336523
2179.17	0.00332476
2180.13	0.00329067
2181.1	0.00326094
2182.06	0.00323184
2183.03	0.00320274
2183.99	0.00317495
2184.95	0.00315277
2185.92	0.00313883
2186.88	0.00312923
2187.85	0.00311779
2188.81	0.00309633
2189.77	0.00306539
2190.74	0.00302945
2191.7	0.00299723
2192.67	0.00297324
2193.63	0.00295685
2194.59	0.00294291
2195.56	0.00292459
2196.52	0.00290063
2197.49	0.00287481
2198.45	0.00285147
2199.42	0.00283511
2200.38	0.00282375
2201.34	0.00281177
2202.31	0.00279163
2203.27	0.00276139
2204.24	0.0027249
2205.2	0.00269096
2206.17	0.00266646
2207.13	0.00265321
2208.09	0.0026457
2209.06	0.00263314
2210.02	0.00260802
2210.99	0.00257157
2211.95	0.00253327
2212.92	0.00250439
2213.88	0.00249249
2214.84	0.00249378
2215.81	0.00249764
2216.77	0.00249205
2217.74	0.00247391
2218.7	0.00244884
2219.67	0.00242753
2220.63	0.00241759
2221.59	0.0024177
2222.56	0.00241968
2223.52	0.00241289
2224.49	0.0023929
2225.45	0.00236471
2226.41	0.00233845
2227.38	0.00232224
2228.34	0.00231798
2229.31	0.0023213
2230.27	0.00234512
2231.24	0.00236896
2232.2	0.00239281
2233.16	0.00241667
2234.13	0.00244059
2235.09	0.00246446
2236.06	0.00248834
2237.02	0.00251226
2237.99	0.00253616
2238.95	0.00256008
2239.91	0.00258401
2240.88	0.00260796
2241.84	0.00263195
2242.81	0.00265592
2243.77	0.00267988
2244.74	0.00270388
2245.7	0.00272787
2246.66	0.00275189
2247.63	0.00277589
2248.59	0.00279991
2249.56	0.00282401
2250.52	0.00284806
2251.49	0.00287211
2252.45	0.00289619
2253.41	0.00292026
2254.38	0.00294435
2255.34	0.00296846
2256.31	0.00299257
2257.27	0.00301668
2258.24	0.00304082
2259.2	0.003065
2260.16	0.00308916
2261.13	0.00311333
2262.09	0.00313751
2263.06	0.0031617
2264.02	0.00318588
2264.98	0.0032101
2265.95	0.0032343
2266.91	0.00325859
2267.88	0.00328282
2268.84	0.00330707
2269.81	0.00333133
2270.77	0.00335559
2271.73	0.00337988
2272.7	0.00340417
2273.66	0.00342846
2274.63	0.00345284
2275.59	0.00347716
2276.55	0.00350147
2277.52	0.00352584
2278.48	0.00355019
2279.45	0.00357455
2280.41	0.00359893
2281.38	0.00362331
2282.34	0.0036477
2283.3	0.00367211
2284.27	0.00369658
2285.23	0.00372101
2286.2	0.00374544
2287.16	0.0037699
2288.13	0.00379436
2289.09	0.00381883
2290.05	0.00384332
2291.02	0.00386782
2291.98	0.00389235
2292.95	0.00391688
2293.91	0.00394139
2294.88	0.00396591
2295.84	0.00399047
2296.8	0.00401501
2297.77	0.00403959
2298.73	0.00406417
2299.7	0.0040888
2300.66	0.00411341
2301.62	0.00413802
2302.59	0.00416262
2303.55	0.00418727
2304.52	0.0042119
2305.48	0.00423656
2306.45	0.00426123
2307.41	0.0042859
2308.38	0.00431058
2309.34	0.00433531
2310.3	0.00436002
2311.27	0.00438473
2312.23	0.00440946
2313.2	0.0044342
2314.16	0.00445893
2315.12	0.0044837
2316.09	0.00450847
2317.05	0.00453329
2318.02	0.00455809
2318.98	0.00458288
2319.95	0.00460769
2320.91	0.00463252
2321.87	0.00465734
2322.84	0.00468218
2323.8	0.00470705
2324.77	0.00473197
2325.73	0.00475684
[truncated: 1,737 more rows]

## Sheet: BFT5_absorbance
Wavenumber (cm-1)	% absorbance
400	0
400	0.0894
401	0.0853
402	0.0819
403	0.0799
404	0.0799
405	0.0816
406	0.0843
407	0.0867
408	0.0878
409	0.0877
410	0.087
411	0.0867
412	0.087
413	0.0875
414	0.0876
415	0.0867
416	0.0853
417	0.0842
418	0.0851
418	0.0891
419	0.0948
420	0.0993
421	0.1
422	0.0987
423	0.0953
424	0.0918
425	0.0892
426	0.0883
427	0.0891
428	0.0912
429	0.094
430	0.0965
431	0.0984
432	0.0992
433	0.099
434	0.098
435	0.0967
436	0.0955
437	0.0947
438	0.0944
439	0.0946
440	0.0954
441	0.0967
442	0.0986
443	0.101
444	0.102
445	0.103
445	0.104
446	0.103
447	0.103
448	0.104
449	0.105
450	0.106
451	0.107
452	0.109
453	0.11
454	0.11
455	0.111
456	0.112
457	0.112
458	0.113
459	0.113
460	0.113
461	0.114
462	0.114
463	0.115
464	0.116
465	0.117
466	0.119
467	0.12
468	0.12
469	0.121
470	0.121
471	0.12
472	0.12
472	0.12
473	0.12
474	0.12
475	0.12
476	0.121
477	0.122
478	0.123
479	0.124
480	0.124
481	0.125
482	0.125
483	0.124
484	0.123
485	0.123
486	0.123
487	0.124
488	0.125
489	0.126
490	0.127
491	0.127
492	0.128
493	0.129
494	0.129
495	0.13
496	0.132
497	0.133
498	0.135
499	0.136
499	0.137
500	0.138
501	0.138
502	0.139
503	0.14
504	0.142
505	0.143
506	0.145
507	0.146
508	0.148
509	0.149
510	0.15
511	0.151
512	0.152
513	0.153
514	0.154
515	0.155
516	0.156
517	0.157
518	0.159
519	0.16
520	0.161
521	0.163
522	0.164
523	0.165
524	0.167
525	0.168
526	0.169
526	0.17
527	0.171
528	0.172
529	0.174
530	0.175
531	0.176
532	0.178
533	0.179
534	0.181
535	0.183
536	0.185
537	0.187
538	0.189
539	0.191
540	0.193
541	0.195
542	0.197
543	0.199
544	0.2
545	0.202
546	0.204
547	0.206
548	0.209
549	0.212
550	0.217
551	0.221
552	0.226
553	0.23
553	0.233
554	0.237
555	0.24
556	0.243
557	0.246
558	0.247
559	0.249
560	0.249
561	0.248
562	0.247
563	0.245
564	0.243
565	0.24
566	0.237
567	0.234
568	0.232
569	0.23
570	0.228
571	0.226
572	0.224
573	0.222
574	0.221
575	0.219
576	0.218
577	0.217
578	0.216
579	0.215
580	0.214
580	0.212
581	0.211
582	0.209
583	0.208
584	0.206
585	0.205
586	0.204
587	0.203
588	0.203
589	0.202
590	0.202
591	0.202
592	0.203
593	0.205
594	0.208
595	0.21
596	0.213
597	0.216
598	0.219
599	0.221
600	0.223
601	0.224
602	0.224
603	0.223
604	0.223
605	0.221
606	0.22
607	0.218
607	0.216
608	0.215
609	0.213
610	0.211
611	0.21
612	0.208
613	0.205
614	0.203
615	0.2
616	0.198
617	0.195
618	0.193
619	0.19
620	0.188
621	0.185
622	0.182
623	0.18
624	0.177
625	0.174
626	0.172
627	0.17
628	0.168
629	0.166
630	0.164
631	0.161
632	0.159
633	0.157
634	0.155
634	0.154
635	0.153
636	0.151
637	0.15
638	0.149
639	0.148
640	0.147
641	0.146
642	0.146
643	0.145
644	0.144
645	0.143
646	0.143
647	0.142
648	0.142
649	0.142
650	0.141
651	0.14
652	0.14
653	0.139
654	0.139
655	0.139
656	0.139
657	0.139
658	0.139
659	0.139
660	0.139
660	0.139
661	0.139
662	0.139
663	0.139
664	0.139
665	0.139
666	0.138
667	0.137
668	0.136
669	0.135
670	0.135
671	0.135
672	0.135
673	0.135
674	0.135
675	0.135
676	0.134
677	0.134
678	0.133
679	0.132
680	0.132
681	0.131
682	0.131
683	0.131
684	0.131
685	0.131
686	0.131
687	0.13
687	0.13
688	0.13
689	0.129
690	0.129
691	0.128
692	0.128
693	0.128
694	0.128
695	0.128
696	0.127
697	0.127
698	0.127
699	0.126
700	0.126
701	0.126
702	0.125
703	0.125
704	0.125
705	0.124
706	0.124
707	0.124
708	0.123
709	0.123
710	0.123
711	0.122
712	0.122
713	0.122
714	0.122
714	0.122
715	0.122
716	0.121
717	0.121
718	0.121
719	0.12
720	0.12
721	0.119
722	0.118
723	0.118
724	0.118
725	0.117
726	0.117
727	0.117
728	0.116
729	0.116
730	0.115
731	0.115
732	0.114
733	0.114
734	0.113
735	0.113
736	0.112
737	0.112
738	0.111
739	0.111
740	0.11
741	0.11
741	0.11
742	0.109
743	0.109
744	0.108
745	0.108
746	0.107
747	0.107
748	0.107
749	0.106
750	0.106
751	0.106
752	0.105
753	0.105
754	0.104
755	0.103
756	0.103
757	0.102
758	0.102
759	0.101
760	0.101
761	0.1
762	0.0996
763	0.0991
764	0.0986
765	0.0981
766	0.0977
767	0.0973
768	0.0968
768	0.0963
769	0.0957
770	0.095
771	0.0943
772	0.0936
773	0.0931
774	0.0926
775	0.0922
776	0.0919
777	0.0915
778	0.091
779	0.0904
780	0.0898
781	0.0892
782	0.0885
783	0.0879
784	0.0872
785	0.0866
786	0.086
787	0.0854
788	0.0848
789	0.0843
790	0.0838
791	0.0832
792	0.0827
793	0.0821
794	0.0816
795	0.0811
795	0.0806
796	0.0801
797	0.0797
798	0.0792
799	0.0787
800	0.0782
801	0.0776
802	0.077
803	0.0765
804	0.0759
805	0.0754
806	0.075
807	0.0746
808	0.0743
809	0.074
810	0.0738
811	0.0736
812	0.0733
813	0.0731
814	0.0728
815	0.0724
816	0.0719
817	0.0713
818	0.0707
819	0.0702
820	0.0697
821	0.0693
822	0.0689
822	0.0686
823	0.0683
824	0.068
825	0.0677
826	0.0675
827	0.0674
828	0.0673
829	0.0672
830	0.0672
831	0.0673
832	0.0675
833	0.0678
834	0.0681
835	0.0683
836	0.0685
837	0.0687
838	0.069
839	0.0692
840	0.0694
841	0.0697
842	0.0699
843	0.0702
844	0.0704
845	0.0705
846	0.0707
847	0.0708
848	0.071
849	0.0712
849	0.0713
850	0.0714
851	0.0714
852	0.0714
853	0.0714
854	0.0714
855	0.0715
856	0.0719
857	0.0724
858	0.0731
859	0.0739
860	0.0749
861	0.0759
862	0.0772
863	0.0785
864	0.08
865	0.0816
866	0.0832
867	0.0848
868	0.0862
869	0.0876
870	0.0888
871	0.0897
872	0.0902
873	0.0903
874	0.09
875	0.0894
876	0.0886
876	0.0876
877	0.0864
878	0.085
879	0.0833
880	0.0814
881	0.0793
882	0.0771
883	0.0751
884	0.0733
885	0.0719
886	0.0707
887	0.0697
888	0.069
889	0.0685
890	0.0681
891	0.0679
892	0.0679
893	0.068
894	0.0681
895	0.0683
896	0.0685
897	0.0687
898	0.0688
899	0.0689
900	0.069
901	0.0691
902	0.0693
903	0.0696
903	0.07
904	0.0704
905	0.0707
906	0.071
907	0.0712
908	0.0714
909	0.0716
910	0.0719
911	0.0723
912	0.0728
913	0.0733
914	0.0739
915	0.0745
916	0.0752
917	0.0758
918	0.0765
919	0.0772
920	0.0779
921	0.0787
922	0.0794
923	0.0801
924	0.0809
925	0.0816
926	0.0824
927	0.0833
928	0.0843
929	0.0855
930	0.0867
930	0.0881
931	0.0895
932	0.091
933	0.0925
934	0.0941
935	0.0957
936	0.0973
937	0.0989
938	0.101
939	0.102
940	0.104
941	0.105
942	0.107
943	0.109
944	0.111
945	0.113
946	0.115
947	0.117
948	0.118
949	0.12
950	0.122
951	0.124
952	0.126
953	0.129
954	0.131
955	0.133
956	0.135
957	0.137
957	0.138
958	0.14
959	0.141
960	0.142
961	0.142
962	0.143
963	0.143
964	0.143
965	0.143
966	0.144
967	0.145
968	0.145
969	0.147
970	0.148
971	0.15
972	0.152
973	0.154
974	0.157
975	0.16
976	0.163
977	0.166
978	0.169
979	0.172
980	0.175
981	0.178
982	0.181
983	0.184
984	0.187
984	0.19
985	0.193
986	0.196
987	0.2
988	0.203
989	0.206
990	0.209
991	0.212
992	0.215
993	0.219
994	0.222
995	0.225
996	0.228
997	0.231
998	0.234
999	0.238
1000	0.241
1000	0.244
1000	0.247
1000	0.25
1000	0.253
1000	0.256
1010	0.259
1010	0.262
1010	0.265
1010	0.268
1010	0.271
1010	0.273
1010	0.276
1010	0.278
1010	0.281
1010	0.283
1020	0.285
1020	0.287
1020	0.288
1020	0.29
1020	0.291
1020	0.292
1020	0.293
1020	0.293
1020	0.294
1020	0.294
1020	0.294
1030	0.294
1030	0.294
1030	0.294
1030	0.294
1030	0.294
1030	0.294
1030	0.293
1030	0.293
1030	0.292
1030	0.291
1040	0.29
1040	0.289
1040	0.288
1040	0.287
1040	0.286
1040	0.285
1040	0.284
1040	0.283
1040	0.282
1040	0.281
1050	0.28
1050	0.279
1050	0.277
1050	0.276
1050	0.275
1050	0.274
1050	0.273
1050	0.272
1050	0.271
1050	0.27
1050	0.269
1060	0.268
1060	0.267
1060	0.266
1060	0.265
1060	0.264
1060	0.263
1060	0.262
1060	0.261
1060	0.26
1060	0.259
1070	0.258
1070	0.257
1070	0.256
1070	0.255
1070	0.254
1070	0.253
1070	0.253
1070	0.252
1070	0.251
1070	0.251
1080	0.25
1080	0.249
1080	0.248
1080	0.248
1080	0.247
1080	0.246
1080	0.246
1080	0.245
1080	0.244
1080	0.244
1080	0.244
1090	0.243
1090	0.243
1090	0.242
1090	0.242
1090	0.241
1090	0.241
1090	0.241
1090	0.24
1090	0.24
1090	0.24
1100	0.24
1100	0.24
1100	0.24
1100	0.24
1100	0.24
1100	0.24
1100	0.24
1100	0.239
1100	0.239
1100	0.239
1110	0.239
1110	0.239
1110	0.239
1110	0.239
1110	0.239
1110	0.239
1110	0.238
1110	0.238
1110	0.238
1110	0.238
1110	0.237
1120	0.236
1120	0.236
1120	0.235
1120	0.234
1120	0.233
1120	0.232
1120	0.231
1120	0.23
1120	0.229
1120	0.227
1130	0.226
1130	0.225
1130	0.223
1130	0.221
1130	0.219
1130	0.216
1130	0.214
1130	0.211
1130	0.208
1130	0.205
1130	0.202
1140	0.2
1140	0.197
1140	0.194
1140	0.192
1140	0.19
1140	0.187
1140	0.185
1140	0.183
1140	0.181
1140	0.178
1150	0.176
1150	0.174
1150	0.172
1150	0.17
1150	0.168
1150	0.166
1150	0.164
1150	0.162
1150	0.16
1150	0.159
1160	0.157
1160	0.155
1160	0.153
1160	0.152
1160	0.15
1160	0.148
1160	0.147
1160	0.145
1160	0.143
1160	0.141
1160	0.14
1170	0.138
1170	0.136
1170	0.134
1170	0.132
1170	0.131
1170	0.129
1170	0.127
1170	0.125
1170	0.124
1170	0.122
1180	0.12
1180	0.119
1180	0.117
1180	0.116
1180	0.114
1180	0.113
1180	0.111
1180	0.11
1180	0.109
1180	0.107
1190	0.106
1190	0.105
1190	0.104
1190	0.103
1190	0.102
1190	0.102
1190	0.101
1190	0.101
1190	0.1
1190	0.1
1190	0.0999
1200	0.0999
1200	0.0999
1200	0.0999
1200	0.1
1200	0.1
1200	0.0999
1200	0.0997
1200	0.0993
1200	0.0988
1200	0.0982
1210	0.0973
1210	0.0964
1210	0.0954
1210	0.0943
1210	0.0931
1210	0.092
1210	0.0909
1210	0.0899
1210	0.0889
1210	0.0882
1210	0.0875
1220	0.087
1220	0.0867
1220	0.0866
1220	0.0867
1220	0.087
1220	0.0874
1220	0.0881
1220	0.089
1220	0.09
1220	0.0911
1230	0.0924
1230	0.0938
1230	0.0953
1230	0.0969
1230	0.0985
1230	0.1
1230	0.102
1230	0.104
1230	0.105
1230	0.107
1240	0.108
1240	0.109
1240	0.11
1240	0.111
1240	0.112
1240	0.113
1240	0.113
1240	0.113
1240	0.113
1240	0.113
1240	0.113
1250	0.112
1250	0.112
1250	0.111
1250	0.111
1250	0.11
1250	0.109
1250	0.108
1250	0.108
1250	0.107
1250	0.106
1260	0.105
1260	0.104
1260	0.103
1260	0.102
1260	0.101
1260	0.101
1260	0.0996
1260	0.0987
1260	0.0978
1260	0.097
1270	0.0961
1270	0.0954
1270	0.0946
1270	0.0938
1270	0.0931
1270	0.0924
1270	0.0918
1270	0.0912
1270	0.0906
1270	0.0902
1270	0.0898
1280	0.0895
1280	0.0893
1280	0.089
1280	0.0888
1280	0.0886
1280	0.0884
1280	0.0881
1280	0.0878
1280	0.0874
1280	0.087
1290	0.0865
1290	0.0858
1290	0.0851
1290	0.0844
1290	0.0835
1290	0.0827
1290	0.0818
1290	0.081
1290	0.0802
1290	0.0795
1290	0.0789
1300	0.0784
1300	0.0779
1300	0.0775
1300	0.0772
1300	0.0769
1300	0.0767
1300	0.0765
1300	0.0762
1300	0.076
1300	0.0758
1310	0.0755
1310	0.0753
1310	0.0751
1310	0.075
1310	0.0749
1310	0.0749
1310	0.0749
1310	0.0749
1310	0.0749
1310	0.0749
1320	0.0748
1320	0.0747
1320	0.0746
1320	0.0744
1320	0.0741
1320	0.0739
1320	0.0736
1320	0.0733
1320	0.073
1320	0.0728
1320	0.0727
1330	0.0727
1330	0.0728
1330	0.073
1330	0.0734
1330	0.0738
1330	0.0744
1330	0.075
1330	0.0757
1330	0.0765
1330	0.0772
1340	0.0779
1340	0.0786
1340	0.0791
1340	0.0794
1340	0.0796
1340	0.0796
1340	0.0795
1340	0.0793
1340	0.0791
1340	0.0789
1350	0.0786
1350	0.0784
1350	0.0782
1350	0.0779
1350	0.0777
1350	0.0775
1350	0.0774
1350	0.0773
1350	0.0772
1350	0.0772
1350	0.0773
1360	0.0775
1360	0.0777
1360	0.078
1360	0.0784
1360	0.0789
1360	0.0795
1360	0.0803
1360	0.0813
1360	0.0824
1360	0.0836
1370	0.0849
1370	0.0863
1370	0.0878
1370	0.0895
1370	0.0913
1370	0.093
1370	0.0948
1370	0.0966
1370	0.0986
1370	0.101
1370	0.103
1380	0.105
1380	0.107
1380	0.11
1380	0.112
1380	0.114
1380	0.117
1380	0.12
1380	0.123
1380	0.125
1380	0.127
1390	0.129
1390	0.13
1390	0.132
1390	0.133
1390	0.135
1390	0.136
1390	0.138
1390	0.139
1390	0.141
1390	0.143
1400	0.145
1400	0.147
1400	0.149
1400	0.151
1400	0.153
1400	0.154
1400	0.156
1400	0.157
1400	0.159
1400	0.16
1400	0.161
1410	0.162
1410	0.163
1410	0.164
1410	0.165
1410	0.165
1410	0.166
1410	0.166
1410	0.167
1410	0.167
1410	0.167
1420	0.167
1420	0.167
1420	0.167
1420	0.167
1420	0.167
1420	0.166
1420	0.166
1420	0.166
1420	0.165
1420	0.165
1430	0.164
1430	0.164
1430	0.163
1430	0.163
1430	0.162
1430	0.162
1430	0.161
1430	0.161
1430	0.161
1430	0.161
1430	0.161
1440	0.161
1440	0.161
1440	0.161
1440	0.162
1440	0.162
1440	0.162
1440	0.163
1440	0.163
1440	0.164
1440	0.164
1450	0.165
1450	0.165
1450	0.165
1450	0.166
1450	0.166
1450	0.166
1450	0.166
1450	0.166
1450	0.166
1450	0.167
1460	0.166
1460	0.166
1460	0.164
1460	0.163
1460	0.161
1460	0.16
1460	0.16
1460	0.16
1460	0.159
1460	0.158
1460	0.157
1470	0.156
1470	0.155
1470	0.154
1470	0.153
1470	0.153
1470	0.151
1470	0.15
1470	0.148
1470	0.145
1470	0.143
1480	0.141
1480	0.139
1480	0.138
1480	0.137
1480	0.136
1480	0.134
1480	0.133
1480	0.132
1480	0.131
1480	0.13
1480	0.13
1490	0.129
1490	0.129
1490	0.129
1490	0.128
1490	0.127
1490	0.127
1490	0.127
1490	0.127
1490	0.127
1490	0.128
1500	0.128
1500	0.128
1500	0.128
1500	0.128
1500	0.128
1500	0.129
1500	0.129
1500	0.129
1500	0.13
1500	0.13
1510	0.131
1510	0.131
1510	0.132
1510	0.132
1510	0.132
1510	0.133
1510	0.134
1510	0.134
1510	0.135
1510	0.136
1510	0.137
1520	0.138
1520	0.139
1520	0.14
1520	0.141
1520	0.142
1520	0.143
1520	0.144
1520	0.145
1520	0.147
1520	0.148
1530	0.149
1530	0.15
1530	0.152
1530	0.154
1530	0.155
1530	0.156
1530	0.158
1530	0.16
1530	0.162
1530	0.164
1540	0.166
1540	0.168
1540	0.17
1540	0.171
1540	0.173
1540	0.176
1540	0.178
1540	0.18
1540	0.181
1540	0.182
1540	0.183
1550	0.184
1550	0.185
1550	0.186
1550	0.187
1550	0.188
1550	0.189
1550	0.19
1550	0.191
1550	0.192
1550	0.193
1560	0.194
1560	0.195
1560	0.196
1560	0.196
1560	0.196
1560	0.196
1560	0.197
1560	0.197
1560	0.197
1560	0.197
1560	0.197
1570	0.197
1570	0.197
1570	0.197
1570	0.197
1570	0.196
1570	0.196
1570	0.196
1570	0.195
1570	0.195
1570	0.195
1580	0.194
1580	0.193
1580	0.192
1580	0.191
1580	0.191
1580	0.19
1580	0.189
1580	0.189
1580	0.188
1580	0.187
1590	0.187
1590	0.186
1590	0.186
1590	0.185
1590	0.185
1590	0.185
1590	0.185
1590	0.184
1590	0.184
1590	0.184
1590	0.184
1600	0.184
1600	0.184
1600	0.185
1600	0.185
1600	0.185
1600	0.186
1600	0.186
1600	0.187
1600	0.187
1600	0.188
1610	0.189
1610	0.189
1610	0.19
1610	0.191
1610	0.192
1610	0.193
1610	0.194
1610	0.195
1610	0.196
1610	0.197
1620	0.199
1620	0.2
1620	0.202
1620	0.204
1620	0.205
1620	0.206
1620	0.208
1620	0.209
1620	0.211
1620	0.213
1620	0.214
1630	0.216
1630	0.217
1630	0.219
1630	0.22
1630	0.222
1630	0.223
1630	0.224
1630	0.225
1630	0.226
1630	0.227
1640	0.228
1640	0.228
1640	0.229
1640	0.229
1640	0.23
1640	0.23
1640	0.231
1640	0.231
1640	0.232
1640	0.232
1640	0.233
1650	0.233
1650	0.233
1650	0.233
1650	0.234
1650	0.234
1650	0.235
1650	0.235
1650	0.235
1650	0.235
1650	0.234
1660	0.234
1660	0.234
1660	0.235
1660	0.235
1660	0.235
1660	0.235
1660	0.235
1660	0.234
1660	0.233
1660	0.233
1670	0.232
1670	0.232
1670	0.231
1670	0.23
1670	0.228
1670	0.227
1670	0.225
1670	0.224
1670	0.222
1670	0.221
1670	0.219
1680	0.217
1680	0.215
1680	0.213
1680	0.212
1680	0.211
1680	0.21
1680	0.208
1680	0.205
1680	0.202
1680	0.198
1690	0.195
1690	0.193
1690	0.191
1690	0.189
1690	0.187
1690	0.185
1690	0.184
1690	0.182
1690	0.18
1690	0.178
1700	0.176
1700	0.173
1700	0.17
1700	0.166
1700	0.162
1700	0.158
1700	0.154
1700	0.151
1700	0.148
1700	0.146
1700	0.143
1710	0.139
1710	0.136
1710	0.133
1710	0.13
1710	0.128
1710	0.126
1710	0.124
1710	0.122
1710	0.12
1710	0.118
1720	0.116
1720	0.113
1720	0.11
1720	0.108
1720	0.106
1720	0.104
1720	0.103
1720	0.102
1720	0.101
1720	0.0992
1730	0.0979
1730	0.0967
1730	0.0957
1730	0.0947
1730	0.0939
1730	0.0932
1730	0.0924
1730	0.0916
1730	0.0904
1730	0.0891
1730	0.0878
1740	0.0868
1740	0.0862
1740	0.0856
1740	0.085
1740	0.0842
1740	0.0832
1740	0.0822
1740	0.0812
1740	0.0802
1740	0.0792
1750	0.0782
1750	0.0771
1750	0.0758
1750	0.0743
1750	0.0724
1750	0.0704
1750	0.0684
1750	0.0667
1750	0.0652
1750	0.0639
1750	0.0626
1760	0.0612
1760	0.0598
1760	0.0585
1760	0.0572
1760	0.056
1760	0.0548
1760	0.0536
1760	0.0525
1760	0.0515
1760	0.0506
1770	0.0499
1770	0.0493
1770	0.0487
1770	0.048
1770	0.0473
1770	0.0465
1770	0.0455
1770	0.0445
1770	0.0435
1770	0.0426
1780	0.0419
1780	0.0414
1780	0.0409
1780	0.0403
1780	0.0396
1780	0.0388
1780	0.0381
1780	0.0374
1780	0.0367
1780	0.036
1780	0.0353
1790	0.0346
1790	0.0341
1790	0.0336
1790	0.0332
1790	0.0327
1790	0.0322
1790	0.0314
1790	0.0305
1790	0.0297
1790	0.0291
1800	0.0286
1800	0.0282
1800	0.0278
1800	0.0273
1800	0.0268
1800	0.0262
1800	0.0256
1800	0.025
1800	0.0244
1800	0.0239
1810	0.0235
1810	0.0231
1810	0.0228
1810	0.0224
1810	0.022
1810	0.0216
1810	0.0211
1810	0.0206
1810	0.0202
1810	0.0199
1810	0.0195
1820	0.0192
1820	0.0189
1820	0.0185
1820	0.0182
1820	0.0179
1820	0.0176
1820	0.0173
1820	0.0171
1820	0.0168
1820	0.0164
1830	0.0161
1830	0.0159
1830	0.0156
1830	0.0153
1830	0.0149
1830	0.0145
1830	0.0141
1830	0.0137
1830	0.0135
1830	0.0133
1830	0.0131
1840	0.0128
1840	0.0125
1840	0.0123
1840	0.0121
1840	0.0119
1840	0.0118
1840	0.0116
1840	0.0114
1840	0.0111
1840	0.0108
1850	0.0104
1850	0.0101
1850	0.00986
1850	0.00965
1850	0.00945
1850	0.00925
1850	0.00904
1850	0.00883
1850	0.00864
1850	0.00846
1860	0.00828
1860	0.00811
1860	0.00794
1860	0.00775
1860	0.00755
1860	0.00736
1860	0.00717
1860	0.00702
1860	0.0069
1860	0.00683
1860	0.00678
1870	0.00672
1870	0.00659
1870	0.00638
1870	0.00608
1870	0.00577
1870	0.0055
1870	0.00531
1870	0.00518
1870	0.00508
1870	0.00499
1880	0.00488
1880	0.00475
1880	0.00461
1880	0.00448
1880	0.00435
1880	0.00423
1880	0.0041
1880	0.00398
1880	0.00386
1880	0.00377
1890	0.0037
1890	0.00363
1890	0.00356
1890	0.00345
1890	0.0033
1890	0.00313
1890	0.00296
1890	0.00283
1890	0.00272
1890	0.00264
1890	0.00257
1900	0.00249
1900	0.00239
1900	0.00229
1900	0.00219
1900	0.00208
1900	0.00198
1900	0.00188
1900	0.0018
1900	0.00174
1900	0.00169
1910	0.00165
1910	0.00161
1910	0.00156
1910	0.00149
1910	0.0014
1910	0.00129
1910	0.00119
1910	0.00111
1910	0.00106
1910	0.00103
1910	0.001
1920	0.000972
1920	0.000926
1920	0.000873
1920	0.000824
1920	0.000784
1920	0.000744
1920	0.000687
1920	0.000604
1920	0.000504
1920	0.000407
1930	0.000332
1930	0.000283
1930	0.000252
1930	0.000226
1930	0.000195
1930	0.000158
1930	0.000118
1930	8.02e-05
1930	4.54e-05
1930	1.62e-05
1940	0
1940	4.66e-06
1940	3.75e-05
1940	9.47e-05
1940	0.000161
1940	0.000213
1940	0.000228
1940	0.000197
1940	0.000132
1940	6.36e-05
1940	1.96e-05
1950	1.46e-05
1950	4.45e-05
1950	9.87e-05
1950	0.000163
1950	0.000229
1950	0.000293
1950	0.000354
1950	0.000412
1950	0.000463
1950	0.000504
1960	0.000532
1960	0.000552
1960	0.000574
1960	0.000612
1960	0.000677
1960	0.000773
1960	0.000897
1960	0.00104
1960	0.00118
1960	0.00132
1970	0.00143
1970	0.00153
1970	0.00161
1970	0.00168
1970	0.00174
1970	0.0018
1970	0.00188
1970	0.00197
1970	0.00206
1970	0.00217
1970	0.00227
1980	0.00238
1980	0.00249
1980	0.00259
1980	0.00269
1980	0.00279
1980	0.00288
1980	0.00296
1980	0.00304
1980	0.00312
1980	0.00319
1990	0.00326
1990	0.00332
1990	0.00339
1990	0.00346
1990	0.00353
1990	0.00358
1990	0.00361
1990	0.00363
1990	0.00364
1990	0.00365
1990	0.00368
2000	0.00372
2000	0.00376
2000	0.00378
2000	0.00379
2000	0.00378
2000	0.00376
2000	0.00374
2000	0.00373
2000	0.00373
2000	0.00374
2010	0.00375
2010	0.00377
2010	0.00378
2010	0.00378
2010	0.00378
2010	0.00378
2010	0.00379
2010	0.00381
2010	0.00384
2010	0.00387
2020	0.00389
2020	0.00389
2020	0.00386
2020	0.00382
2020	0.00378
2020	0.00377
2020	0.00379
2020	0.00383
2020	0.00388
2020	0.00392
2020	0.00394
2030	0.00395
2030	0.00394
2030	0.00394
2030	0.00396
2030	0.004
2030	0.00406
2030	0.00412
2030	0.00418
2030	0.00422
2030	0.00426
2040	0.00428
2040	0.0043
2040	0.00433
2040	0.00437
2040	0.00442
2040	0.00447
2040	0.00452
2040	0.00456
2040	0.0046
2040	0.00465
2050	0.0047
2050	0.00476
2050	0.00482
2050	0.00487
2050	0.00491
2050	0.00495
2050	0.00498
2050	0.00501
2050	0.00506
2050	0.00512
2050	0.00518
2060	0.00523
2060	0.00528
2060	0.00533
2060	0.00538
2060	0.00545
2060	0.00553
2060	0.0056
2060	0.00567
2060	0.00571
2060	0.00574
2070	0.00576
2070	0.0058
2070	0.00584
2070	0.00591
2070	0.00597
2070	0.00604
2070	0.0061
2070	0.00615
2070	0.00619
2070	0.00623
2080	0.00627
2080	0.00631
2080	0.00635
2080	0.00638
2080	0.00641
2080	0.00643
2080	0.00645
2080	0.00646
2080	0.00646
2080	0.00646
2080	0.00646
2090	0.00646
2090	0.00648
2090	0.0065
2090	0.00653
2090	0.00657
2090	0.0066
2090	0.00661
2090	0.00662
2090	0.00661
2090	0.00659
2100	0.00659
2100	0.00659
2100	0.00661
2100	0.00664
2100	0.00667
2100	0.0067
2100	0.00672
2100	0.00674
2100	0.00675
2100	0.00676
2100	0.00677
2110	0.00678
2110	0.00678
2110	0.00678
2110	0.00678
2110	0.00678
2110	0.0068
2110	0.00682
2110	0.00686
2110	0.00689
2110	0.00692
2120	0.00694
2120	0.00696
2120	0.00697
2120	0.00698
2120	0.00699
2120	0.007
2120	0.007
2120	0.007
2120	0.00699
2120	0.00699
2130	0.00699
2130	0.00701
2130	0.00704
2130	0.00707
2130	0.0071
2130	0.00711
2130	0.00711
2130	0.00711
2130	0.0071
2130	0.00709
2130	0.00707
2140	0.00706
2140	0.00704
2140	0.00702
2140	0.00701
2140	0.00699
2140	0.00698
2140	0.00697
2140	0.00697
2140	0.00697
2140	0.00697
2150	0.00697
2150	0.00695
2150	0.00693
2150	0.00691
2150	0.00688
2150	0.00685
2150	0.00683
2150	0.0068
2150	0.00678
2150	0.00675
2160	0.00671
2160	0.00667
2160	0.00663
2160	0.0066
2160	0.00657
2160	0.00655
2160	0.00652
2160	0.00648
2160	0.00643
2160	0.00637
2160	0.0063
2170	0.00625
2170	0.00621
2170	0.00617
2170	0.00613
2170	0.0061
2170	0.00606
2170	0.00602
2170	0.00598
2170	0.00594
2170	0.00591
2180	0.00587
2180	0.00584
2180	0.00582
2180	0.00579
2180	0.00577
2180	0.00574
2180	0.00572
2180	0.0057
2180	0.00568
2180	0.00565
2180	0.0056
2190	0.00555
2190	0.0055
2190	0.00547
2190	0.00545
2190	0.00544
2190	0.00542
2190	0.00539
2190	0.00535
2190	0.0053
2190	0.00525
2200	0.00521
2200	0.00519
2200	0.00516
2200	0.00513
2200	0.0051
2200	0.00506
2200	0.00502
2200	0.00498
2200	0.00493
2200	0.00488
2210	0.00484
2210	0.00482
2210	0.0048
2210	0.00479
2210	0.00478
2210	0.00475
2210	0.00471
2210	0.00466
2210	0.0046
2210	0.00455
2210	0.00452
2220	0.00449
2220	0.00446
2220	0.00443
2220	0.0044
2220	0.00436
2220	0.00431
2220	0.00427
2220	0.00423
2220	0.0042
2220	0.00416
2230	0.00413
2230	0.0041
2230	0.00407
2230	0.00405
2230	0.00403
2230	0.00401
2230	0.00399
2230	0.00397
2230	0.00393
2230	0.00389
2240	0.00384
2240	0.00381
2240	0.00379
2240	0.00378
2240	0.00377
2240	0.00374
2240	0.0037
2240	0.00366
2240	0.00363
2240	0.00361
2240	0.0036
2250	0.0036
2250	0.00359
2250	0.00357
2250	0.00355
2250	0.00352
2250	0.0035
2250	0.00348
2250	0.00346
2250	0.00344
2250	0.00342
2260	0.00339
2260	0.00337
2260	0.00336
2260	0.00335
2260	0.00334
2260	0.00333
2260	0.00332
2260	0.00331
2260	0.00329
2260	0.00328
2260	0.00327
2270	0.00326
2270	0.00325
2270	0.00324
2270	0.00322
2270	0.00321
2270	0.0032
2270	0.00319
2270	0.00318
2270	0.00316
2270	0.00315
2280	0.00314
2280	0.00313
2280	0.00312
2280	0.00311
2280	0.00309
2280	0.00308
2280	0.00307
2280	0.00306
2280	0.00305
2280	0.00304
2290	0.00302
2290	0.00301
2290	0.003
2290	0.00299
2290	0.00298
2290	0.00296
2290	0.00295
2290	0.00294
2290	0.00293
2290	0.00292
2290	0.0029
2300	0.00289
2300	0.00288
2300	0.00287
2300	0.00286
2300	0.00284
2300	0.00283
2300	0.00282
2300	0.00281
2300	0.0028
2300	0.00278
2310	0.00277
2310	0.00276
2310	0.00275
2310	0.00274
2310	0.00272
2310	0.00271
2310	0.0027
2310	0.00269
2310	0.00267
2310	0.00266
2320	0.00265
2320	0.00264
2320	0.00263
2320	0.00261
2320	0.0026
2320	0.00259
2320	0.00258
2320	0.00256
2320	0.00255
2320	0.00254
2320	0.00253
2330	0.00252
[truncated: 1,737 more rows]
